# Supplementary material for: A comparative study of ripening among berries of the grape cluster reveals an altered transcriptional programme and enhanced ripening rate in delayed berries
Source: J Exp Bot. 2014 Aug 18;65(20):5889–902. doi: 10.1093/jxb/eru329 (PMC4203125; doi:10.1093/jxb/eru329)
Supplement: Supplementary Data [file supp_eru329_jexbot125237_file003.xls]

## Sheet: A) Transcriptional distances
Worksheet 2A: Observed and calculated transcriptional distances (Log and fold Change) between and within berry classes of the DGE
					Expression at Midvéraison (V)			Expression at Postvéraison (PostV)			Transcriptional changes between classes at V		Observed V to PostV transcriptional changes			Calculated V to PostV transcriptional changes		Observed change_ Fold					Calculated change_ Fold
NimbleGeneID	Gene ID	Tissue	Functional annotation	Functionnal category	Green Soft	Pink Soft	Red Soft	Green Soft	Pink Soft	Red Soft	a	b	X	Y	Z	X	Y	X	Y	Z	a	b	X	Y
chr1_GSVIVT00010275001_t01	VIT_01s0010g02040	Skin	Hydroxyproline-rich glycoprotein	Cellular process.Cellular component organization and biogenesis.Cell wall organization and biogenesis.Cell wall structural protein	5.36617	6.42539	7.59102	8.4125	7.87816	8.79377	1.05921	1.16563	3.04632	1.45278	1.20275	3.4276	2.36838	8.26103	2.73735	2.30178	2.08379	2.24332	10.7599	5.16362
chr1_GSVIVT00011993001_t01	VIT_01s0011g02590	Skin	No hit	No hit	7.9022	7.60682	4.78974	5.37284	5.04287	5.32704	-0.295374	-2.81709	-2.52936	-2.56396	0.537307	-2.57515	-2.27978	0.173216	0.169111	1.45126	0.814861	0.141897	0.167804	0.205929
chr1_GSVIVT00012018001_t01	VIT_01s0011g02390	Seed	Unknown	Unknown	7.67771	9.3228	10.5837	12.0283	9.83261	9.5572	1.6451	1.26094	4.35055	0.509805	-1.02654	1.87949	0.234398	20.4007	1.42386	0.490885	3.12769	2.39652	3.67946	1.17642
chr1_GSVIVT00012123001_t01	VIT_01s0011g01430	Skin	No hit	No hit	7.46979	6.26228	5.50752	7.53545	7.58733	7.28746	-1.20751	-0.754756	0.0656579	1.32506	1.77994	-0.182334	1.02518	1.04656	2.50542	3.43411	0.433014	0.592647	0.881276	2.03521
chr1_GSVIVT00012477001_t01	VIT_01s0113g00410	Skin	Unknown	Unknown	8.3975	8.05575	6.79769	9.59171	9.70058	9.87172	-0.341744	-1.25807	1.19421	1.64483	3.07404	1.47423	1.81597	2.28819	3.12711	8.42127	0.789087	0.418104	2.77835	3.52096
chr1_JGVv10_1_t01	VIT_01s0010g00020	Seed	DNA-3-methyladenine glycosidase I	Metabolism.Primary metabolism.Nucleobase, nucleoside, nucleotide, nucleic acid metabolism.Nucleic acid metabolism.DNA metabolism.DNA recombination and repair.repair.Base excision repair	8.71786	9.51469	10.9287	11.8908	11.9633	12.1973	0.796832	1.41401	3.17291	2.44865	1.26865	3.47949	2.68266	9.01863	5.45906	2.40935	1.73728	2.66478	11.154	6.42039
chr1_JGVv10_114_t01	VIT_01s0010g01680	Seed	Glutaredoxin	Response to stimulus.Stress response.Abiotic stress response.Oxidative stress response	11.9758	12.1924	13.0722	14.6323	14.5388	14.5421	0.216609	0.879831	2.65655	2.3464	1.46992	2.56636	2.34976	6.30521	5.08552	2.77007	1.162	1.84016	5.92315	5.09738
chr1_JGVv10_116_t01	VIT_01s0010g01710	Pulp	Phytosulfokine receptor	Signaling.Signaling pathway.Signaling molecules.Signaling peptide.Ligand peptide	10.9024	11.0323	11.8702	12.8667	12.8797	12.8336	0.129872	0.837876	1.96427	1.84735	0.963409	1.93116	1.80128	3.90214	3.59839	1.94991	1.0942	1.78742	3.81361	3.48531
chr1_JGVv10_117_t01	VIT_01s0010g01720	Pulp	Aldose reductase	Metabolism.Primary metabolism.Lipid metabolism.Glycerolipid metabolism	13.2707	13.1013	12.6217	12.6286	12.674	12.7376	-0.169374	-0.479542	-0.642068	-0.427266	0.115884	-0.533033	-0.363658	0.640794	0.74367	1.08364	0.889228	0.717205	0.6911	0.777191
chr1_JGVv10_124_t01	VIT_01s0010g01800	Pulp	Pentatricopeptide (PPR) repeat-containing protein	Diverse functions.Gene family with diverse functions.Pentatricopeptide domain family	9.17432	9.80372	9.97901	9.67852	9.86313	9.86872	0.629402	0.175282	0.504202	0.0594091	-0.110285	0.694398	0.0649965	1.41834	1.04204	0.926405	1.54692	1.12918	1.61821	1.04608
chr1_JGVv10_157_t01	VIT_01s0010g02200	Pulp	Zinc finger (C3HC4-type ring finger)	Regulation overview.Regulation of gene expression.Regulation of transcription.Transcription factor.Zinc finger C3HC4 family transcription factor	11.6259	12.1095	13.0955	12.3193	12.1918	11.986	0.483662	0.985952	0.693446	0.0822459	-1.10946	0.360157	-0.123505	1.61714	1.05866	0.463468	1.39829	1.98062	1.28357	0.917955
chr1_JGVv10_164_t01	VIT_01s0010g02280	Pulp	Unknown protein	Unknown	12.9004	12.7643	12.317	11.8232	11.7988	11.9133	-0.136107	-0.447293	-1.07723	-0.965538	-0.403739	-0.987139	-0.851032	0.473937	0.512087	0.755897	0.909972	0.733418	0.504477	0.554388
chr1_JGVv10_165_t01	VIT_01s0010g02290	Pulp	Heat shock protein 26a, chloroplast	Metabolism.Primary metabolism.Protein metabolism and modification.Protein folding.Chaperone-mediated protein folding.HSP-mediated protein folding	12.7054	12.3736	13.9786	12.7858	12.6782	12.2576	-0.331826	1.60505	0.0804213	0.304635	-1.72105	-0.447822	-0.115996	1.05733	1.23511	0.303329	0.79453	3.04206	0.733149	0.922745
chr1_JGVv10_179_t01	VIT_01s0010g02480	Skin	Ankyrin repeat	Transport overview.Accessory factors involved in transport.Auxiliary transport proteins.Ankyrin	11.7637	11.8763	12.3168	12.5219	12.2986	12.5709	0.112674	0.440474	0.758223	0.422283	0.254115	0.807264	0.694589	1.69141	1.34005	1.1926	1.08123	1.35705	1.74989	1.61842
chr1_JGVv10_184_t01	VIT_01s0010g02530	Skin	Extracellular ligand-gated ion channel	Transport overview.Incompletely characterized transport systems.Putative transport protein.Transporter unknown	9.68333	9.7593	10.9051	10.9537	10.8558	10.877	0.0759688	1.14578	1.27037	1.09649	-0.0280946	1.19365	1.11768	2.41223	2.13834	0.980715	1.05407	2.21265	2.28731	2.16998
chr1_JGVv10_218_t01	VIT_01s0010g02910	Pulp	ATP binding protein	Unknown	8.22258	8.85468	9.37582	9.20234	9.08471	9.26317	0.632097	0.52114	0.979761	0.230036	-0.112646	1.04059	0.408494	1.97214	1.17286	0.92489	1.54982	1.43509	2.05707	1.3273
chr1_JGVv10_250_t01	VIT_01s0010g03370	Pulp	Ribosomal protein L17-2 60S	Metabolism.Primary metabolism.Protein metabolism and modification.Protein synthesis.Ribosome	14.0701	13.6689	13.5045	13.6842	13.5504	13.5081	-0.401268	-0.164337	-0.385915	-0.118497	0.0035527	-0.562053	-0.160785	0.765294	0.921147	1.00247	0.757192	0.892338	0.677338	0.894538
chr1_JGVv10_250_t01	VIT_01s0010g03370	Skin	Ribosomal protein L17-2 60S	Metabolism.Primary metabolism.Protein metabolism and modification.Protein synthesis.Ribosome	14.1197	14.1032	13.4478	13.4787	13.3944	13.3215	-0.0165043	-0.655341	-0.640989	-0.708818	-0.126299	-0.798144	-0.78164	0.641273	0.611821	0.916179	0.988625	0.634926	0.575089	0.581705
chr1_JGVv10_252_t01	VIT_01s0010g03390	Pulp	Gag-pol polyprotein	Transposable elements viral and plasmid proteins.Protein from transposable element	12.3202	12.7675	13.207	12.7507	12.7194	12.7393	0.447306	0.439439	0.430524	-0.0481423	-0.467642	0.419103	-0.0282027	1.34772	0.967181	0.723146	1.36349	1.35608	1.3371	0.980641
chr1_JGVv10_252_t01	VIT_01s0010g03390	Skin	Gag-pol polyprotein	Transposable elements viral and plasmid proteins.Protein from transposable element	12.14	12.7337	13.1947	12.5882	12.1579	12.3129	0.593763	0.460964	0.448196	-0.575841	-0.881831	0.172896	-0.420867	1.36433	0.670895	0.542678	1.50918	1.37646	1.12732	0.746976
chr1_JGVv10_257_t01	VIT_01s0010g03460	Skin	Caffeoyl-CoA O-methyltransferase	Metabolism.Secondary metabolism.Phenylpropanoid metabolism.Phenylpropanoid biosynthesis	13.4185	14.2552	14.0463	13.0613	13.1762	12.6772	0.836684	-0.208835	-0.357235	-1.07899	-1.36911	-0.741263	-1.57795	0.780659	0.473359	0.387129	1.78594	0.865236	0.598215	0.334958
chr1_JGVv10_258_t01	VIT_01s0010g03470	Pulp	Caffeoyl-CoA O-methyltransferase	Metabolism.Secondary metabolism.Phenylpropanoid metabolism.Phenylpropanoid biosynthesis	4.59354	8.22551	8.8805	7.88348	7.82262	7.15945	3.63198	0.65499	3.28995	-0.402891	-1.72105	2.56592	-1.06606	9.78075	0.756341	0.303328	12.3975	1.5746	5.92131	0.477622
chr1_JGVv10_258_t01	VIT_01s0010g03470	Seed	Caffeoyl-CoA O-methyltransferase	Metabolism.Secondary metabolism.Phenylpropanoid metabolism.Phenylpropanoid biosynthesis	4.30455	5.11198	6.62501	4.73233	5.791	4.85134	0.807422	1.51303	0.427774	0.679029	-1.77367	0.546783	-0.260639	1.34516	1.60106	0.292463	1.75008	2.85409	1.46082	0.834718
chr1_JGVv10_260_t01	VIT_01s0010g03490	Seed	Caffeoyl-CoA O-methyltransferase	Metabolism.Secondary metabolism.Phenylpropanoid metabolism.Phenylpropanoid biosynthesis	6.84499	6.815	9.03434	7.40552	8.35463	7.71511	-0.029992	2.21934	0.560528	1.53963	-1.31922	0.870121	0.900113	1.47481	2.9072	0.40075	0.979426	4.65679	1.82782	1.86621
chr1_JGVv10_260_t01	VIT_01s0010g03490	Pulp	Caffeoyl-CoA O-methyltransferase	Metabolism.Secondary metabolism.Phenylpropanoid metabolism.Phenylpropanoid biosynthesis	9.15648	10.9268	11.3313	9.93546	9.87494	10.0102	1.77032	0.404474	0.778979	-1.05186	-1.32106	0.853726	-0.916591	1.71592	0.482347	0.40024	3.41129	1.32361	1.80716	0.529759
chr1_JGVv10_260_t01	VIT_01s0010g03490	Skin	Caffeoyl-CoA O-methyltransferase	Metabolism.Secondary metabolism.Phenylpropanoid metabolism.Phenylpropanoid biosynthesis	13.1825	14.8468	14.9555	13.4136	13.5388	12.8737	1.66437	0.108656	0.231101	-1.30799	-2.08175	-0.30873	-1.9731	1.17373	0.403882	0.236227	3.16975	1.07822	0.807352	0.254705
chr1_JGVv10_262_t01	VIT_01s0010g03510	Seed	Caffeoyl-CoA O-methyltransferase	Metabolism.Secondary metabolism.Phenylpropanoid metabolism.Phenylpropanoid biosynthesis	5.70965	6.97646	8.22238	7.22613	7.56033	6.96391	1.26681	1.24592	1.51648	0.58387	-1.25847	1.25426	-0.0125484	2.86091	1.49886	0.417988	2.40629	2.3717	2.38545	0.99134
chr1_JGVv10_262_t01	VIT_01s0010g03510	Pulp	Caffeoyl-CoA O-methyltransferase	Metabolism.Secondary metabolism.Phenylpropanoid metabolism.Phenylpropanoid biosynthesis	9.00058	10.3917	11.393	9.44691	9.62676	8.95288	1.3911	1.00133	0.446335	-0.76492	-2.44012	-0.0476937	-1.43879	1.36257	0.588486	0.184268	2.62278	2.00184	0.967482	0.368876
chr1_JGVv10_262_t01	VIT_01s0010g03510	Skin	Caffeoyl-CoA O-methyltransferase	Metabolism.Secondary metabolism.Phenylpropanoid metabolism.Phenylpropanoid biosynthesis	13.1226	14.9753	15.049	13.77	13.7742	12.8541	1.85262	0.0737637	0.647317	-1.20111	-2.19496	-0.268569	-2.12119	1.56625	0.434942	0.2184	3.61157	1.05246	0.830142	0.229857
chr1_JGVv10_271_t01	VIT_01s0010g03620	Pulp	LHCA2 (Photosystem I light harvesting complex gene 2)	Metabolism.Primary metabolism.Generation of metabolite precursors and energy.Photosynthesis.Antenna proteins	12.8974	12.0435	10.6477	7.58351	7.1025	7.17289	-0.853873	-1.39578	-5.31388	-4.94102	-3.47484	-5.7245	-4.87062	0.0251399	0.0325541	0.0899432	0.553297	0.380039	0.0189128	0.0341819
chr1_JGVv10_293_t01	VIT_01s0010g03880	Pulp	Unknown protein	Unknown	13.6568	13.3803	13.005	13.5075	13.6581	13.7139	-0.27654	-0.375258	-0.149338	0.277794	0.708899	0.0571011	0.333641	0.901664	1.21234	1.63456	0.825569	0.770967	1.04037	1.26019
chr1_JGVv10_293_t01	VIT_01s0010g03880	Skin	Unknown protein	Unknown	14.2688	14.1706	13.641	13.8537	13.8841	13.9768	-0.0982591	-0.529541	-0.415182	-0.286524	0.335779	-0.292021	-0.193762	0.749925	0.819875	1.26206	0.93416	0.692775	0.816757	0.874323
chr1_JGVv10_296_t01	VIT_01s0010g03910	Seed	Squamosa promoter-binding protein 13 (SPL13)	Regulation overview.Regulation of gene expression.Regulation of transcription.Transcription factor.SBP family transcription factor	6.94554	8.00043	8.44073	10.1439	10.6626	10.9197	1.0549	0.440299	3.19832	2.66213	2.47898	3.97418	2.91928	9.17889	6.32966	5.57503	2.07757	1.35689	15.7161	7.56468
chr1_JGVv10_305_t01	VIT_01s0010g04010	Skin	Unknown protein	Unknown	4.74904	7.65703	7.67529	5.60009	5.29639	7.27736	2.90799	0.0182612	0.851051	-2.36064	-0.397928	2.52833	-0.379667	1.80381	0.194705	0.758948	7.50573	1.01274	5.76902	0.768615
chr1_JGVv10_37_t01	VIT_01s0010g00580	Pulp	Translin-associated factor X	Metabolism.Primary metabolism.Nucleobase, nucleoside, nucleotide, nucleic acid metabolism.Nucleic acid metabolism.DNA metabolism	12.1812	11.729	11.5877	11.538	11.5027	11.4203	-0.452223	-0.141297	-0.643233	-0.226312	-0.167395	-0.760916	-0.308693	0.640276	0.854817	0.890449	0.730916	0.906703	0.590121	0.807373
chr1_JGVv10_60_t01	VIT_01s0010g00940	Pulp	Unknown protein	Unknown	9.205	8.10221	7.25833	5.99177	5.90698	4.70173	-1.10279	-0.843875	-3.21323	-2.19523	-2.55661	-4.50327	-3.40048	0.107826	0.218358	0.169975	0.465615	0.557145	0.044094	0.0947006
chr1_JGVv11_103_t01	VIT_01s0011g05610	Pulp	Caleosin	Signaling.Hormone Signaling.ABA Signaling.ABA-mediated Signaling pathway	11.6337	11.7812	12.3079	14.1116	14.3159	14.1249	0.147452	0.526703	2.47794	2.53475	1.81705	2.49121	2.34376	5.57102	5.79477	3.52361	1.10761	1.44063	5.62248	5.07623
chr1_JGVv11_12_t01	VIT_01s0011g06560	Seed	Potassium transporter (KUP1)	Transport overview.Electrochemical Potential-driven Transporters.Porters.K+ uptake porter (aka permease)	9.36118	9.89468	10.4408	10.865	10.9414	10.703	0.533503	0.5461	1.50385	1.04668	0.262213	1.34182	0.808313	2.83598	2.06577	1.19932	1.44744	1.46013	2.5347	1.75116
chr1_JGVv11_124_t01	VIT_01s0011g05390	Pulp	Invertase/pectin methylesterase inhibitor	Cellular process.Cellular component organization and biogenesis.Cell wall organization and biogenesis	9.17506	8.17165	6.62378	7.13846	7.05167	5.7535	-1.00341	-1.54787	-2.0366	-1.11998	-0.870281	-3.42156	-2.41815	0.243737	0.460099	0.54704	0.498821	0.342015	0.0933274	0.187096
chr1_JGVv11_127_t01	VIT_01s0011g05360	Pulp	High mobility group protein HMGI/Y-1	Regulation overview.Regulation of gene expression.Regulation of transcription.Transcription factor.HMG family transcription factor	11.7615	11.9038	12.6468	13.6987	13.7404	13.8661	0.142258	0.743028	1.93716	1.83661	1.2193	2.10459	1.96233	3.8295	3.57171	2.32834	1.10363	1.67369	4.30075	3.89691
chr1_JGVv11_133_t01	VIT_01s0011g05300	Skin	Armadillo/beta-catenin repeat	Unknown	11.2263	11.2465	12.0474	12.289	12.2417	12.126	0.0202007	0.800859	1.06268	0.995179	0.0786261	0.899685	0.879485	2.0888	1.99333	1.05601	1.0141	1.74214	1.86566	1.83972
chr1_JGVv11_15_t01	VIT_01s0011g06530	Pulp	Galacturonic acid reductase [Vitis vinifera]	Cellular process.Cellular component organization and biogenesis.Cell wall organization and biogenesis	6.6645	5.0166	4.68043	4.65342	4.29305	4.62384	-1.6479	-0.336176	-2.01108	-0.723549	-0.0565886	-2.04066	-0.392764	0.248087	0.605606	0.961535	0.319105	0.792138	0.243052	0.761669
chr1_JGVv11_166_t01	VIT_01s0011g04970	Pulp	SEC12-like protein 2 STL2P	Transport overview.Macromolecule transport.Protein transport.Protein coat	12.4667	12.2583	11.9496	12.1195	12.1967	12.1812	-0.208363	-0.308693	-0.347214	-0.0616093	0.231589	-0.285467	-0.0771044	0.7861	0.958195	1.17413	0.865519	0.807373	0.820476	0.947958
chr1_JGVv11_167_t01	VIT_01s0011g04960	Pulp	Unknown protein	Unknown	11.2011	11.4157	12.2276	12.5	12.3643	12.6263	0.214531	0.811931	1.29883	0.948608	0.39867	1.42513	1.2106	2.4603	1.93001	1.31829	1.16033	1.75556	2.68539	2.31434
chr1_JGVv11_167_t01	VIT_01s0011g04960	Skin	Unknown protein	Unknown	10.0049	9.87367	10.9015	10.7391	10.939	11.2945	-0.131202	1.02783	0.734202	1.06529	0.393018	1.28965	1.42085	1.66348	2.09258	1.31314	0.913071	2.03895	2.44468	2.67743
chr1_JGVv11_172_t01	VIT_01s0011g04900	Seed	Serine carboxypeptidase-like 50 SCPL50 (	Metabolism.Primary metabolism.Protein metabolism and modification.Proteolysis.Peptidase-mediated proteolysis	13.0621	12.7731	12.1339	8.94778	8.9264	9.06309	-0.288946	-0.639246	-4.1143	-3.84673	-3.0708	-3.99899	-3.71005	0.0577395	0.0695053	0.119014	0.8185	0.642049	0.0625437	0.0764126
chr1_JGVv11_177_t01	VIT_01s0011g04850	Pulp	Unknown protein	Unknown	12.6505	12.8882	13.4231	13.1754	13.1217	13.1826	0.237723	0.534874	0.524922	0.233538	-0.240423	0.532174	0.294451	1.43886	1.17571	0.846497	1.17913	1.44882	1.44611	1.22642
chr1_JGVv11_194_t01	VIT_01s0011g04680	Skin	Glycosyltransferase family 14	Metabolism.Primary metabolism.Carbohydrate metabolism.Polysaccharide metabolism	12.2009	12.377	13.1167	13.9814	13.861	13.863	0.176066	0.739733	1.78049	1.48397	0.746305	1.6621	1.48604	3.43543	2.79717	1.67749	1.1298	1.66987	3.16478	2.80119
chr1_JGVv11_194_t01	VIT_01s0011g04680	Pulp	Glycosyltransferase family 14	Metabolism.Primary metabolism.Carbohydrate metabolism.Polysaccharide metabolism	12.6401	12.9617	13.4367	13.5405	13.663	13.6746	0.321571	0.475045	0.900368	0.701297	0.237935	1.03455	0.71298	1.86654	1.62597	1.1793	1.24969	1.38996	2.04848	1.63919
chr1_JGVv11_195_t01	VIT_01s0011g04670	Skin	ABC transporter G member 2	Transport overview.Macromolecule transport.Multidrug transport.Multidrug ABC transport	12.575	12.7779	13.1602	13.4222	13.3585	13.3788	0.202872	0.382327	0.847233	0.580642	0.218599	0.803798	0.600926	1.79905	1.49551	1.1636	1.15099	1.30344	1.74569	1.51669
chr1_JGVv11_203_t01	VIT_01s0011g04590	Pulp	Zinc finger (C3HC4-type ring finger)	Regulation overview.Regulation of gene expression.Regulation of transcription.Transcription factor.Zinc finger C3HC4 family transcription factor	9.302	9.11646	8.32245	9.24761	9.37835	9.87945	-0.185536	-0.794008	-0.0543875	0.261888	1.557	0.577456	0.762992	0.963003	1.19905	2.94241	0.879322	0.57674	1.49222	1.69701
chr1_JGVv11_204_t01	VIT_01s0011g04570	Pulp	No hit	No hit	8.63554	8.94794	10.002	11.1704	10.8373	11.053	0.312392	1.05404	2.53487	1.88936	1.05107	2.4175	2.10511	5.79526	3.7047	2.07206	1.24177	2.07634	5.34244	4.30229
chr1_JGVv11_204_t01	VIT_01s0011g04570	Skin	No hit	No hit	8.12541	8.05466	9.17356	9.79237	9.79555	10.1713	-0.0707458	1.1189	1.66696	1.74089	0.997728	2.04588	2.11663	3.17545	3.34241	1.99685	0.952146	2.17181	4.12926	4.33679
chr1_JGVv11_213_t01	VIT_01s0011g04480	Skin	Histone chaperone ASF1B (Anti-silencing 1b)	Metabolism.Primary metabolism.Nucleobase, nucleoside, nucleotide, nucleic acid metabolism.Nucleic acid metabolism.DNA metabolism.DNA replication	11.1694	10.8765	10.4985	11.3303	11.5009	11.2785	-0.29289	-0.377973	0.160844	0.624385	0.779916	0.109054	0.401944	1.11794	1.54155	1.71703	0.816265	0.769518	1.07852	1.32129
chr1_JGVv11_213_t01	VIT_01s0011g04480	Pulp	Histone chaperone ASF1B (Anti-silencing 1b)	Metabolism.Primary metabolism.Nucleobase, nucleoside, nucleotide, nucleic acid metabolism.Nucleic acid metabolism.DNA metabolism.DNA replication	11.4347	10.9418	10.8212	11.1265	11.1029	11.1499	-0.492867	-0.120612	-0.308157	0.161116	0.328643	-0.284836	0.208031	0.807673	1.11815	1.25583	0.710612	0.919797	0.820835	1.15511
chr1_JGVv11_223_t01	VIT_01s0011g04380	Pulp	Acyl-(acyl carrier protein) thioesterase	Metabolism.Primary metabolism.Lipid metabolism.Fatty acid metabolism.Fatty acid biosynthesis	5.25786	6.66491	8.10784	11.5302	11.3048	11.4621	1.40705	1.44293	6.27232	4.63984	3.35427	6.20426	4.79721	77.296	24.9306	10.2267	2.65195	2.71873	73.734	27.8037
chr1_JGVv11_224_t01	VIT_01s0011g04370	Pulp	Phosphatidylserine synthase 2	Metabolism.Primary metabolism.Lipid metabolism.Glycerolipid metabolism.Glycerophospholipid metabolism.Glycerophospholipid biosynthesis	12.6837	13.2255	13.8277	14.7445	14.7428	14.9054	0.541831	0.602237	2.06078	1.51733	1.07761	2.22168	1.67984	4.17211	2.86261	2.11053	1.45582	1.51807	4.66435	3.20393
chr1_JGVv11_233_t01	VIT_01s0011g04280	Seed	Receptor-like kinase ARK1AS	Signaling.Signaling pathway.Protein kinase	4.96308	5.45063	6.16928	6.81134	6.79284	6.89602	0.487551	0.718646	1.84826	1.34221	0.726748	1.93295	1.44539	3.60066	2.53539	1.6549	1.40206	1.64564	3.81834	2.72337
chr1_JGVv11_235_t01	VIT_01s0011g04260	Pulp	Zinc finger (CCCH-type) family protein	Regulation overview.Regulation of gene expression.Regulation of transcription.Transcription factor.C3H family transcription factor	5.9948	7.07397	9.87017	12.0162	12.3027	11.9944	1.07917	2.7962	6.02137	5.22868	2.12424	5.99961	4.92044	64.955	37.4965	4.35974	2.11282	6.94609	63.9827	30.2831
chr1_JGVv11_240_t01	VIT_01s0011g04210	Seed	Amino acid permease	Transport overview.Electrochemical Potential-driven Transporters.Porters.Amino Acid/Auxin Permease	12.7157	13.0037	13.3174	14.3108	14.2939	14.1133	0.28803	0.313664	1.59515	1.29017	0.795948	1.39764	1.10961	3.02126	2.44557	1.73622	1.22097	1.24286	2.63471	2.15788
chr1_JGVv11_243_t01	VIT_01s0011g04180	Skin	Phosphatidic acid phosphatase / PAP2	Metabolism.Primary metabolism.Lipid metabolism.Glycerolipid metabolism.Glycerophospholipid metabolism	11.0492	11.3952	11.831	12.0154	12.0278	12.0875	0.345921	0.435819	0.966169	0.632638	0.256571	1.03831	0.69239	1.95365	1.5504	1.19464	1.27096	1.35268	2.05382	1.61596
chr1_JGVv11_258_t01	VIT_01s0011g04030	Pulp	Reticulon family protein (RTNLB9)	Unclear	5.95182	6.42054	8.00995	5.7628	6.65529	6.35833	0.468716	1.58941	-0.189019	0.234747	-1.65162	0.406502	-0.0622139	0.877202	1.1767	0.318282	1.38388	3.00926	1.32547	0.957793
chr1_JGVv11_261_t01	VIT_01s0011g04000	Seed	Unknown protein	Unknown	11.7002	11.9993	12.1758	13.7564	13.6794	13.8673	0.29912	0.176528	2.05622	1.68009	1.69145	2.1671	1.86798	4.15896	3.20448	3.22981	1.23039	1.13016	4.49119	3.65021
chr1_JGVv11_27_t01	VIT_01s0011g06410	Skin	BRL2 (BRI1-like 2)	Signaling.Hormone Signaling.Brassinosteroid Signaling.Brassinosteroid-mediated Signaling pathway	8.4244	6.78033	7.93679	6.56439	6.08336	6.20027	-1.64407	1.15647	-1.86001	-0.696967	-1.73652	-2.22413	-0.580054	0.275474	0.616867	0.300092	0.319952	2.22911	0.214028	0.668939
chr1_JGVv11_28_t01	VIT_01s0011g06400	Pulp	Indeterminate(ID)-domain 16	Regulation overview.Regulation of gene expression.Regulation of transcription.Transcription factor.C2H2 family transcription factor	11.1481	11.5259	12.4859	12.5509	12.4366	12.6781	0.377838	0.960003	1.40275	0.910693	0.192113	1.52995	1.15212	2.64405	1.87995	1.14244	1.29939	1.94531	2.88776	2.22239
chr1_JGVv11_287_t01	VIT_01s0011g03730	Pulp	(myb domain protein 62	Regulation overview.Regulation of gene expression.Regulation of transcription.Transcription factor.MYB family transcription factor	7.82503	9.12627	9.80648	10.6617	10.9063	11.1194	1.30124	0.680212	2.83671	1.78006	1.31295	3.2944	1.99316	7.14389	3.4344	2.48449	2.46441	1.60238	9.81103	3.98108
chr1_JGVv11_293_t01	VIT_01s0011g03670	Skin	Bifunctional nuclease	Metabolism.Primary metabolism.Nucleobase, nucleoside, nucleotide, nucleic acid metabolism.Nucleic acid metabolism.DNA metabolism.DNA catabolism	10.8064	11.461	12.4454	14.6493	14.6088	14.6692	0.654541	0.984477	3.84289	3.14783	2.22378	3.8628	3.20826	14.3491	8.86321	4.67116	1.57411	1.9786	14.5485	9.24234
chr1_JGVv11_293_t01	VIT_01s0011g03670	Pulp	Bifunctional nuclease	Metabolism.Primary metabolism.Nucleobase, nucleoside, nucleotide, nucleic acid metabolism.Nucleic acid metabolism.DNA metabolism.DNA catabolism	12.2931	12.886	14.1373	15.2762	15.2894	15.1937	0.592862	1.25129	2.98308	2.40339	1.0564	2.90056	2.3077	7.90673	5.29044	2.07974	1.50824	2.38055	7.46716	4.95092
chr1_JGVv11_294_t01	VIT_01s0011g03660	Pulp	IMP dehydrogenase/GMP reductase	Metabolism.Primary metabolism.Nucleobase, nucleoside, nucleotide, nucleic acid metabolism.Nucleotide metabolism.Purine metabolism	10.5708	11.1865	11.5227	13.1707	13.2641	13.3235	0.615674	0.336197	2.59988	2.07764	1.80087	2.75274	2.13707	6.06235	4.22115	3.4843	1.53227	1.26242	6.73995	4.39866
chr1_JGVv11_30_t01	VIT_01s0011g06380	Skin	BPC2/BBR/BPC2/BPC2 (basic pentacysteine2)	Regulation overview.Regulation of gene expression.Regulation of transcription.Transcription factor.BBR family transcription factor	12.2041	12.5052	12.7661	12.8149	12.8334	12.8665	0.30111	0.260885	0.610852	0.328263	0.100466	0.662461	0.361351	1.52716	1.2555	1.07212	1.23209	1.19821	1.58278	1.28463
chr1_JGVv11_30_t01	VIT_01s0011g06380	Pulp	BPC2/BBR/BPC2/BPC2 (basic pentacysteine2)	Regulation overview.Regulation of gene expression.Regulation of transcription.Transcription factor.BBR family transcription factor	12.2583	12.5016	12.9306	12.4808	12.5166	12.5593	0.243389	0.428916	0.222508	0.0149343	-0.371222	0.301084	0.0576943	1.16676	1.01041	0.773128	1.18377	1.34622	1.23207	1.0408
chr1_JGVv11_301_t01	VIT_01s0011g03590	Pulp	Ribosomal protein L15, chloroplast (CL15) 50S	Metabolism.Primary metabolism.Protein metabolism and modification.Protein synthesis.Ribosome	12.9992	12.5821	12.4403	12.3338	12.3206	12.2447	-0.417092	-0.141811	-0.665391	-0.261498	-0.195611	-0.754514	-0.337423	0.630518	0.834221	0.873203	0.748933	0.906381	0.592746	0.791454
chr1_JGVv11_311_t01	VIT_01s0011g03490	Seed	3-ketoacyl-CoA synthase	Unclear	4.88492	6.42087	6.73736	6.25759	6.37961	6.31766	1.53595	0.316492	1.37268	-0.0412544	-0.419702	1.43274	-0.10321	2.58951	0.97181	0.747579	2.8998	1.2453	2.69959	0.930959
chr1_JGVv11_318_t01	VIT_01s0011g03420	Pulp	Unknown protein	Unknown	12.0417	12.3296	13.4288	14.2056	14.3174	14.2059	0.287829	1.09926	2.16391	1.98783	0.777079	2.16417	1.87634	4.48127	3.96641	1.71366	1.2208	2.14245	4.48208	3.67143
chr1_JGVv11_318_t01	VIT_01s0011g03420	Skin	Unknown protein	Unknown	12.0344	12.1574	12.8652	13.8782	14.003	14.0229	0.122929	0.707789	1.8438	1.84568	1.15773	1.98844	1.86552	3.58955	3.59422	2.23106	1.08894	1.6333	3.96809	3.64398
chr1_JGVv11_350_t01	VIT_01s0011g03080	Pulp	Methionine aminopeptidase 1B, chloroplast precursor	Metabolism.Primary metabolism.Protein metabolism and modification.Proteolysis.Peptidase-mediated proteolysis	12.9424	12.7148	12.2632	11.5637	11.776	11.7508	-0.227568	-0.451621	-1.37868	-0.938807	-0.512397	-1.19159	-0.964018	0.384569	0.521664	0.701057	0.854074	0.731221	0.437821	0.512627
chr1_JGVv11_367_t01	VIT_01s0011g02890	Skin	Unknown protein	Unknown	10.6525	9.93106	8.25876	9.17249	9.30916	9.51625	-0.72143	-1.6723	-1.48	-0.6219	1.25749	-1.13624	-0.414812	0.358488	0.649815	2.3908	0.606496	0.313752	0.454943	0.750117
chr1_JGVv11_381_t01	VIT_01s0011g02740	Pulp	Phosphoenolpyruvate carboxylase	Metabolism.Primary metabolism.Carbohydrate metabolism.Monosaccharide metabolism.Pyruvate metabolism	12.6905	12.4794	11.8883	11.981	11.9874	12.0984	-0.211187	-0.59101	-0.709518	-0.491959	0.210029	-0.592168	-0.380981	0.611524	0.711059	1.15671	0.863826	0.663878	0.663345	0.767915
chr1_JGVv11_387_t01	VIT_01s0011g02660	Skin	No hit	No hit	8.60205	7.547	4.77978	5.49087	5.08958	6.0642	-1.05506	-2.76721	-3.11119	-2.45741	1.28441	-2.53786	-1.4828	0.115728	0.182073	2.43583	0.481278	0.146888	0.172199	0.357794
chr1_JGVv11_391_t01	VIT_01s0011g02620	Skin	No hit	No hit	9.4958	9.01099	5.73451	5.38452	5.37538	4.42533	-0.484812	-3.27648	-4.11128	-3.63561	-1.30918	-5.07047	-4.58566	0.0578604	0.0804585	0.403551	0.71459	0.1032	0.0297602	0.0416465
chr1_JGVv11_393_t01	VIT_01s0011g02600	Skin	No hit	No hit	12.2194	11.7265	9.54031	6.94737	6.29348	6.20305	-0.492887	-2.18615	-5.27198	-5.43299	-3.33726	-6.01631	-5.52342	0.0258807	0.0231477	0.0989426	0.710602	0.219736	0.0154494	0.0217413
chr1_JGVv11_421_t01	VIT_01s0011g02260	Skin	Metal-nicotianamine transporter YSL7	Transport overview.Electrochemical Potential-driven Transporters.Porters.Oligopeptide Transporter	8.4641	6.95096	9.10682	9.39512	9.27057	9.82639	-1.51314	2.15586	0.931014	2.31961	0.719566	1.36229	2.87543	1.90662	4.99197	1.64669	0.350347	4.45635	2.57092	7.33822
chr1_JGVv11_427_t01	VIT_01s0011g02200	Skin	Glutamine synthetase	Metabolism.Primary metabolism.Amino acid metabolism.Glutamate metabolism	13.8305	14.2891	14.7077	14.5028	14.4553	14.2726	0.458526	0.418633	0.672266	0.166267	-0.435128	0.442031	-0.0164944	1.59357	1.12215	0.739628	1.37414	1.33666	1.35852	0.988632
chr1_JGVv11_427_t01	VIT_01s0011g02200	Seed	Glutamine synthetase	Metabolism.Primary metabolism.Amino acid metabolism.Glutamate metabolism	13.6553	13.8707	14.2767	12.7452	12.7074	12.637	0.215387	0.406008	-0.910118	-1.16334	-1.63968	-1.01828	-1.23367	0.532142	0.446476	0.320928	1.16102	1.32501	0.493704	0.425235
chr1_JGVv11_438_t01	VIT_01s0011g02080	Pulp	Ribosomal protein L36a/L44 (RPL36aB) 60S	Metabolism.Primary metabolism.Protein metabolism and modification.Protein synthesis.Ribosome	9.51846	9.80341	10.4159	11.5303	11.6294	11.5949	0.284949	0.612463	2.01182	1.82594	1.179	2.07642	1.79147	4.0329	3.54539	2.2642	1.21837	1.52887	4.21758	3.46167
chr1_JGVv11_438_t01	VIT_01s0011g02080	Seed	Ribosomal protein L36a/L44 (RPL36aB) 60S	Metabolism.Primary metabolism.Protein metabolism and modification.Protein synthesis.Ribosome	10.8067	11.635	12.5088	12.42	12.2773	12.531	0.828375	0.873805	1.61334	0.642237	0.022119	1.7243	0.895924	3.05958	1.56075	1.01545	1.77568	1.83249	3.30419	1.8608
chr1_JGVv11_443_t01	VIT_01s0011g02030	Pulp	Serine carboxypeptidase S10	Metabolism.Primary metabolism.Protein metabolism and modification.Proteolysis.Peptidase-mediated proteolysis	11.861	11.1059	9.59023	7.10702	7.91878	6.26373	-0.755122	-1.51564	-4.75397	-3.18709	-3.3265	-5.59726	-4.84214	0.0370606	0.109797	0.0996837	0.592496	0.349742	0.0206565	0.0348635
chr1_JGVv11_451_t01	VIT_01s0011g01940	Skin	Unknown protein	Unknown	11.2156	11.421	11.8798	11.8062	11.9247	12.2519	0.205401	0.458782	0.590554	0.503639	0.372117	1.0363	0.830899	1.50582	1.41779	1.29425	1.15301	1.37438	2.05096	1.77879
chr1_JGVv11_451_t01	VIT_01s0011g01940	Pulp	Unknown protein	Unknown	11.5824	12.0376	12.204	11.9805	11.9509	12.0142	0.455222	0.16643	0.398138	-0.0867238	-0.189876	0.431776	-0.0234465	1.31781	0.941659	0.876681	1.37099	1.12228	1.34889	0.983879
chr1_JGVv11_461_t01	VIT_01s0011g01830	Skin	Lecithine cholesterol acyltransferase	Metabolism.Primary metabolism.Lipid metabolism.Glycerolipid metabolism.Glycerophospholipid metabolism	11.3867	11.058	11.8747	12.1101	12.2936	12.2601	-0.32868	0.816691	0.723434	1.23562	0.385354	0.873364	1.20204	1.65111	2.35482	1.30618	0.796264	1.76136	1.83193	2.30066
chr1_JGVv11_479_t01	VIT_01s0011g01650	Pulp	Peptidylprolyl isomerase, FKBP-type	Metabolism.Primary metabolism.Protein metabolism and modification.Protein folding.Peptidyl prolyl isomerase-mediated protein folding	10.6196	10.9772	11.5922	12.3302	12.0282	12.2025	0.357631	0.615016	1.71063	1.05098	0.610315	1.58296	1.22533	3.27303	2.07194	1.52659	1.28132	1.53158	2.99584	2.33809
chr1_JGVv11_482_t01	VIT_01s0011g01620	Skin	ParB nuclease domain-containing protein	Response to stimulus.Stress response.Abiotic stress response.Oxidative stress response	13.0873	12.9157	12.4028	12.4024	12.5346	12.3845	-0.171555	-0.512868	-0.684882	-0.381109	-0.018373	-0.702796	-0.531241	0.622057	0.767847	0.987346	0.887885	0.700828	0.61438	0.691959
chr1_JGVv11_484_t01	VIT_01s0011g01600	Skin	Exostosin	Metabolism.Primary metabolism.Carbohydrate metabolism.Oligosaccharide metabolism.Glycan metabolism.Glycan structures-biosynthesis1	12.8863	13.1919	13.4554	13.2236	13.1225	13.0626	0.305569	0.263499	0.337223	-0.0694049	-0.392846	0.176223	-0.129347	1.26332	0.953031	0.761626	1.23591	1.20039	1.12992	0.914245
chr1_JGVv11_49_t01	VIT_01s0011g06190	Skin	Histidine kinase (AHK4) (WOL)	Signaling.Hormone Signaling.Cytokinin Signaling.Cytokinin-mediated Signaling pathway	10.5055	10.934	11.6136	12.1481	12.009	12.1441	0.428467	0.679561	1.64259	1.07496	0.530511	1.63854	1.21007	3.12225	2.10666	1.44444	1.3458	1.60165	3.11351	2.31349
chr1_JGVv11_49_t01	VIT_01s0011g06190	Pulp	Histidine kinase (AHK4) (WOL)	Signaling.Hormone Signaling.Cytokinin Signaling.Cytokinin-mediated Signaling pathway	9.53867	10.0567	10.5271	10.5261	10.8307	10.66	0.518053	0.470346	0.987387	0.773937	0.132905	1.1213	0.603251	1.98259	1.70993	1.0965	1.43202	1.38544	2.17543	1.51914
chr1_JGVv11_505_t01	VIT_01s0011g01370	Pulp	Thioredoxin O1 ATO1	Cellular process.Cellular homeostasis.Cell redox homeostasis	12.816	12.5266	12.1506	12.1988	12.2812	12.1293	-0.2894	-0.375928	-0.617182	-0.245399	-0.0213038	-0.686632	-0.397232	0.651943	0.843582	0.985342	0.818242	0.770609	0.621302	0.759314
chr1_JGVv11_519_t01	VIT_01s0011g01230	Pulp	GTP-binding protein (ERG)	Signaling.Signaling pathway.G-protein signaling pathway	11.1786	10.8739	10.345	10.601	10.8083	10.5616	-0.304788	-0.528832	-0.577639	-0.065504	0.216574	-0.617045	-0.312257	0.67006	0.955611	1.16197	0.809561	0.693116	0.652005	0.805381
chr1_JGVv11_547_t01	VIT_01s0011g00930	Pulp	FK506-binding protein 1 (FKBP13)	Metabolism.Primary metabolism.Protein metabolism and modification.Protein folding	9.81023	9.19294	8.23659	7.09048	6.91224	7.00811	-0.617287	-0.956347	-2.71975	-2.2807	-1.22849	-2.80212	-2.18484	0.151801	0.205798	0.426764	0.651896	0.51536	0.143376	0.219937
chr1_JGVv11_547_t01	VIT_01s0011g00930	Skin	FK506-binding protein 1 (FKBP13)	Metabolism.Primary metabolism.Protein metabolism and modification.Protein folding	12.5958	12.264	11.3376	8.223	7.96378	8.13205	-0.331857	-0.926393	-4.37283	-4.30019	-3.20553	-4.46378	-4.13193	0.0482668	0.0507589	0.108402	0.794513	0.526172	0.0453176	0.0570383
chr1_JGVv11_555_t01	VIT_01s0011g00850	Pulp	Unknown protein	Unknown	11.6489	11.3435	10.1378	6.71899	7.347	7.35243	-0.30542	-1.20571	-4.9299	-3.99647	-2.78533	-4.29645	-3.99103	0.032806	0.0626531	0.145055	0.809207	0.433556	0.0508907	0.0628896
chr1_JGVv11_556_t01	VIT_01s0011g00840	Pulp	Ankyrin	Transport overview.Accessory factors involved in transport.Auxiliary transport proteins.Ankyrin	11.1659	11.0758	10.7088	11.2277	11.2795	11.3079	-0.0900696	-0.36697	0.0618865	0.203676	0.599044	0.142005	0.232074	1.04383	1.15163	1.51471	0.939477	0.77541	1.10344	1.17452
chr1_JGVv11_558_t01	VIT_01s0011g00820	Pulp	Remorin	Unclear	10.414	11.0127	11.5779	12.1856	12.1323	12.3006	0.598652	0.565195	1.77155	1.11963	0.722665	1.88651	1.28786	3.41421	2.17292	1.65023	1.5143	1.47959	3.6974	2.44166
chr1_JGVv11_567_t01	VIT_01s0011g00730	Pulp	Alpha-1,4-glucan phosphorylase type H	Metabolism.Primary metabolism.Carbohydrate metabolism.Polysaccharide metabolism.Starch and sucrose metabolism	8.12635	7.34799	5.64432	4.23721	5.75167	5.34141	-0.778359	-1.70367	-3.88914	-1.59633	-0.302913	-2.78494	-2.00658	0.0674918	0.330718	0.810614	0.583029	0.307004	0.145094	0.248862
chr1_JGVv11_578_t01	VIT_01s0011g00620	Pulp	14-3-3 protein GF14 iota (GRF12)	Signaling.Signaling pathway.14-3-3 family interactome	12.834	12.752	12.2392	11.9189	11.9071	11.8742	-0.0819959	-0.512864	-0.915175	-0.844991	-0.364997	-0.959857	-0.877861	0.53028	0.556714	0.776471	0.94475	0.70083	0.514108	0.544174
chr1_JGVv11_579_t01	VIT_01s0011g00610	Pulp	Unknown protein	Unknown	12.3838	11.8927	11.3763	10.9561	10.7038	10.7026	-0.49116	-0.516361	-1.42767	-1.1889	-0.673659	-1.68118	-1.19002	0.37173	0.438638	0.626915	0.711453	0.699133	0.311827	0.438297
chr1_JGVv11_580_t01	VIT_01s0011g00600	Pulp	Acclimation of photosynthesis to environment	Transport overview.Electrochemical Potential-driven Transporters.Porters.Drug/Metabolite Transporter.Triose-phosphate Transporter	12.8081	12.2903	11.0342	7.10022	6.30413	7.29371	-0.517826	-1.25603	-5.70786	-5.98612	-3.74052	-5.51437	-4.99655	0.0191321	0.015776	0.0748156	0.698423	0.418695	0.0218781	0.0313249
chr1_JGVv11_72_t01	VIT_01s0011g05930	Seed	S-adenosyl-L-methionine:carboxyl methyltransferase	Unclear	5.72943	8.01081	7.82694	13.1208	13.1334	13.1124	2.28138	-0.183876	7.39137	5.12258	5.2855	7.383	5.10162	167.89	34.8378	39.0026	4.86142	0.880335	166.918	34.3353
chr1_JGVv11_79_t01	VIT_01s0011g05860	Skin	Aspartate-semialdehyde dehydrogenase	Metabolism.Primary metabolism.Amino acid metabolism.Glycine, serine, and threonine metabolism	13.2945	12.9576	12.6063	12.8142	12.7468	12.7146	-0.336943	-0.351308	-0.480376	-0.210822	0.108328	-0.579923	-0.24298	0.716791	0.864045	1.07798	0.791717	0.783873	0.669	0.844998
chr1_JGVv11_79_t01	VIT_01s0011g05860	Pulp	Aspartate-semialdehyde dehydrogenase	Metabolism.Primary metabolism.Amino acid metabolism.Glycine, serine, and threonine metabolism	13.2708	12.9311	12.3541	11.8972	12.0678	11.9767	-0.339714	-0.577039	-1.37361	-0.863326	-0.377328	-1.29408	-0.954368	0.385924	0.549684	0.769862	0.790198	0.670338	0.407796	0.516068
chr1_JGVv11_80_t01	VIT_01s0011g05850	Pulp	SEC14 cytosolic factor	Transport overview.Electrochemical Potential-driven Transporters.Porters.Drug/Metabolite Transporter.Triose-phosphate Transporter	10.2257	10.564	11.0497	9.90217	10.0508	10.3847	0.338302	0.485724	-0.323525	-0.513154	-0.664979	0.159047	-0.179255	0.799115	0.700689	0.630698	1.26427	1.40029	1.11655	0.883159
chr1_JGVv113_21_t01	VIT_01s0113g00430	Skin	Mitotic checkpoint protein BUB3	Cellular process.Cell growth and death	12.1472	11.927	11.5685	11.8734	11.843	11.7409	-0.220112	-0.358515	-0.273727	-0.0840544	0.172371	-0.406257	-0.186144	0.82718	0.943403	1.12691	0.858499	0.779967	0.754579	0.878952
chr1_JGVv127_16_t01	VIT_01s0127g00740	Pulp	Quinone oxidoreductase, chloroplast precursor	Metabolism.Primary metabolism.Generation of metabolite precursors and energy.Electron transport.Respiratory-chain phosphorylation	10.9957	10.4162	9.50311	6.88945	7.52021	7.39727	-0.579527	-0.913047	-4.10624	-2.89595	-2.10584	-3.59841	-3.01889	0.0580628	0.134348	0.232316	0.669183	0.531062	0.08256	0.123374
chr1_JGVv127_19_t01	VIT_01s0127g00710	Skin	Mov34 STAM-binding protein	Transport overview.Macromolecule transport.Protein transport.Tethering factors	9.1147	8.10339	8.71171	9.2196	9.63552	9.66089	-1.01131	0.608325	0.104903	1.53213	0.949172	0.546191	1.5575	1.07542	2.89212	1.93076	0.496097	1.52449	1.46023	2.94343
chr1_JGVv127_22_t01	VIT_01s0127g00680	Skin	SRO2 (similar to rcd one 2)	Metabolism.Primary metabolism.Coenzyme and prosthetic group metabolism.Nicotinate and nicotinamide metabolism	12.3257	12.5617	13.4007	14.8148	14.9884	15.0496	0.236031	0.838998	2.48913	2.42668	1.64885	2.72388	2.48785	5.61439	5.37656	3.13585	1.17775	1.78881	6.60649	5.60943
chr1_JGVv127_23_t01	VIT_01s0127g00670	Pulp	Proline extensin-like receptor kinase 1 (PERK1)	Signaling.Signaling pathway.Protein kinase	7.23241	9.39179	9.77269	9.70782	9.79963	9.68458	2.15939	0.380893	2.47542	0.407836	-0.088104	2.45218	0.292789	5.56127	1.32669	0.940758	4.46725	1.30215	5.47241	1.22501
chr1_JGVv127_25_t01	VIT_01s0127g00650	Skin	Aborted microspores AMS	Regulation overview.Regulation of gene expression.Regulation of transcription.Transcription factor.bHLH family transcription factor	8.13969	6.68704	7.47615	8.10677	7.86267	8.59989	-1.45264	0.789108	-0.0329145	1.17563	1.12373	0.4602	1.91284	0.977444	2.25891	2.1791	0.365351	1.72801	1.37573	3.7655
chr1_JGVv127_28_t01	VIT_01s0127g00590	Pulp	Protein disulfide isomerase	Metabolism.Primary metabolism.Protein metabolism and modification.Protein folding.Disulfide bond rearrangement	13.6192	14.0618	14.2047	14.745	14.7753	14.6596	0.442581	0.142927	1.12577	0.713498	0.454887	1.04039	0.597814	2.18218	1.63977	1.37068	1.35903	1.10414	2.05679	1.51342
chr1_JGVv127_29_t01	VIT_01s0127g00580	Skin	Subtilisin-like serine protease 2	Metabolism.Primary metabolism.Protein metabolism and modification.Proteolysis.Peptidase-mediated proteolysis.Subtilase-mediated proteolysis	9.05943	8.40153	9.27833	8.62667	8.63292	8.82051	-0.657901	0.876803	-0.43276	0.231396	-0.457818	-0.238917	0.418984	0.740843	1.17397	0.728087	0.6338	1.8363	0.847381	1.33699
chr1_JGVv127_33_t01	VIT_01s0127g00540	Pulp	Protein disulfide isomerase	Metabolism.Primary metabolism.Protein metabolism and modification.Protein folding.Disulfide bond rearrangement	13.2398	12.5933	11.99	11.8232	11.9006	12.1504	-0.646459	-0.603304	-1.41665	-0.692745	0.160381	-1.08938	-0.442923	0.374581	0.618675	1.11758	0.638846	0.658245	0.469963	0.735643
chr1_JGVv127_39_t01	VIT_01s0127g00470	Pulp	Galactinol synthase	Metabolism.Primary metabolism.Carbohydrate metabolism.Monosaccharide metabolism.Galactose metabolism	12.3909	12.5093	14.3345	14.424	14.6212	14.0721	0.118408	1.82517	2.03311	2.11189	-0.262412	1.68117	1.56276	4.09286	4.32257	0.833693	1.08554	3.5435	3.20688	2.95419
chr1_JGVv127_55_t01	VIT_01s0127g00310	Pulp	Unknown protein	Unknown	7.36074	8.05872	9.37068	10.8502	11.0696	11.1932	0.697978	1.31196	3.48945	3.01085	1.82254	3.83248	3.1345	11.2313	8.06038	3.53703	1.62223	2.48279	14.2459	8.78171
chr1_JGVv127_59_t01	VIT_01s0127g00260	Skin	ATP-citrate synthase	Metabolism.Primary metabolism.Generation of metabolite precursors and energy.Citric acid cycle	14.009	14.3714	14.6634	15.1361	15.1186	15.1033	0.362415	0.292004	1.12715	0.747266	0.439946	1.09436	0.73195	2.18426	1.67861	1.35655	1.28558	1.22434	2.13519	1.66088
chr1_JGVv127_64_t01	VIT_01s0127g00210	Skin	KNAT2 (knotted1-like homeobox gene 6)	Regulation overview.Regulation of gene expression.Regulation of transcription.Transcription factor.Homeobox domain family transcription factor	5.95153	4.70739	7.13918	6.39291	5.59426	6.93659	-1.24414	2.43179	0.441378	0.886868	-0.202593	0.985053	2.22919	1.3579	1.84916	0.868987	0.422159	5.39561	1.97939	4.68872
chr1_JGVv127_80_t01	VIT_01s0127g00050	Pulp	SOUL heme-binding	Transport overview.Macromolecule transport.Heme prostetic groups trafficking	5.70763	4.79319	8.81773	7.66673	8.53727	8.58577	-0.914441	4.02454	1.9591	3.74408	-0.231961	2.87814	3.79258	3.88819	13.3993	0.851477	0.530549	16.2745	7.35202	13.8574
chr1_JGVv137_2_t01	VIT_01s0137g00810	Pulp	Acetylglucosaminyltransferase	Metabolism.Primary metabolism.Carbohydrate metabolism.Oligosaccharide metabolism.Glycan metabolism.Glycan structures-biosynthesis1	10.868	10.7392	12.0405	12.3687	12.2375	12.2299	-0.128738	1.30126	1.5007	1.49826	0.18936	1.36188	1.49062	2.8298	2.82502	1.14026	0.914631	2.46444	2.5702	2.8101
chr1_JGVv137_29_t01	VIT_01s0137g00540	Skin	CYP71E1	Metabolism.Secondary metabolism.Terpenoid metabolism.Monoterpenoid metabolism.Monoterpenoid biosynthesis	8.65947	7.4755	8.89194	10.7218	10.7084	10.4947	-1.18397	1.41644	2.06233	3.23293	1.60274	1.83522	3.01918	4.17662	9.40176	3.0372	0.44014	2.66927	3.56825	8.10709
chr1_JGVv137_30_t01	VIT_01s0137g00530	Skin	Unknown	Unknown	13.2677	13.1699	12.5213	11.9251	11.8345	11.4282	-0.0977585	-0.648633	-1.34261	-1.33542	-1.09312	-1.83952	-1.74176	0.394308	0.396277	0.468745	0.934484	0.637884	0.279416	0.299005
chr1_JGVv137_31_t01	VIT_01s0137g00520	Skin	CYP71B35	Metabolism.Secondary metabolism.Phenylpropanoid metabolism.Phenylpropanoid biosynthesis	7.90799	6.81572	9.32725	12.4132	12.4865	12.3911	-1.09228	2.51153	4.50516	5.6708	3.06382	4.48307	5.57535	22.7085	50.9426	8.36184	0.469021	5.70224	22.3635	47.6812
chr1_JGVv137_48_t01	VIT_01s0137g00350	Pulp	P-glycoprotein 18	Transport overview.Macromolecule transport.Multidrug transport.Multidrug ABC transport	8.04694	8.49516	5.85864	6.22743	6.23927	5.53096	0.448212	-2.63652	-1.81952	-2.25589	-0.327674	-2.51598	-2.96419	0.283316	0.209368	0.79682	1.36435	0.160816	0.174829	0.128141
chr1_JGVv137_62_t01	VIT_01s0137g00210	Seed	Photosystem II core complex proteins psbY, chloroplast precursor	Metabolism.Primary metabolism.Generation of metabolite precursors and energy.Photosynthesis.Photosystem II	11.5713	10.8936	10.0873	10.4681	11.0373	10.9199	-0.677616	-0.80634	-1.10311	0.143653	0.832594	-0.651362	0.0262535	0.465512	1.1047	1.78088	0.625198	0.571831	0.636679	1.01836
chr1_JGVv137_62_t01	VIT_01s0137g00210	Skin	Photosystem II core complex proteins psbY, chloroplast precursor	Metabolism.Primary metabolism.Generation of metabolite precursors and energy.Photosynthesis.Photosystem II	14.3229	14.0566	13.3416	11.5729	11.6748	11.0305	-0.266305	-0.714954	-2.74995	-2.38181	-2.31112	-3.29238	-3.02608	0.148656	0.191869	0.201503	0.831447	0.609225	0.102069	0.122761
chr1_JGVv137_62_t01	VIT_01s0137g00210	Pulp	Photosystem II core complex proteins psbY, chloroplast precursor	Metabolism.Primary metabolism.Generation of metabolite precursors and energy.Photosynthesis.Photosystem II	12.9073	11.5807	10.366	8.52705	7.66755	8.20581	-1.32666	-1.21469	-4.38029	-3.91313	-2.16019	-4.70154	-3.37488	0.0480175	0.066379	0.223727	0.39869	0.430867	0.0384323	0.0963965
chr1_JGVv137_64_t01	VIT_01s0137g00190	Skin	CIP4 (COP1-interacting protein 4)	Metabolism.Primary metabolism.Protein metabolism and modification.Proteolysis.cytoplasmic and nuclear protein degradation.Ubiquitin-mediated proteolysis	9.58158	8.46412	8.95604	8.96915	8.96722	9.54467	-1.11746	0.491918	-0.612423	0.503102	0.588632	-0.0369084	1.08055	0.654097	1.41726	1.50382	0.460905	1.40631	0.974742	2.11484
chr1_JGVv137_76_t01	VIT_01s0137g00070	Skin	B-keto acyl reductase	Unclear	9.32731	10.416	11.1383	9.73695	9.942	9.05817	1.08869	0.722266	0.40964	-0.473999	-2.08009	-0.269139	-1.35783	1.32835	0.719966	0.236499	2.12681	1.64977	0.829815	0.390169
chr1_JGVv137_9_t01	VIT_01s0137g00740	Skin	Unknown protein	Unknown	9.85072	10.3458	11.3559	9.37052	9.3467	9.61562	0.495052	1.01016	-0.480196	-0.999069	-1.74031	-0.235095	-0.730147	0.71688	0.500323	0.299305	1.40937	2.01414	0.849629	0.602842
chr1_JGVv137_9_t01	VIT_01s0137g00740	Pulp	Unknown protein	Unknown	10.5945	11.3265	11.9912	9.85675	10.2819	10.15	0.732024	0.664705	-0.737747	-1.04467	-1.84125	-0.444523	-1.17655	0.599675	0.484757	0.279079	1.66097	1.58524	0.734827	0.442409
chr1_JGVv146_42_t01	VIT_01s0146g00480	Seed	TIFY 9 (Jasmonate ZIM domain-containing protein 10)	Signaling.Hormone Signaling.Jasmonate salicylate signaling.Jasmonate Signaling.Jasmonate-mediated Signaling pathway	8.691	10.1537	10.6752	11.0505	10.5974	10.9426	1.46269	0.521489	2.35953	0.443757	0.267439	2.25162	0.788928	5.13205	1.36014	1.20367	2.75622	1.43544	4.76216	1.72779
chr1_JGVv146_9_t01	VIT_01s0146g00100	Pulp	ACT domain containing protein (ACR4)	Unknown	10.8181	11.0117	11.5843	12.2127	12.2057	12.3826	0.193586	0.572611	1.39452	1.19401	0.798228	1.56443	1.37084	2.62901	2.28787	1.73896	1.1436	1.48721	2.9576	2.58621
chr1_JGVv150_10_t01	VIT_01s0150g00100	Pulp	Ubiquitin thioesterase protein OTUB1	Metabolism.Primary metabolism.Protein metabolism and modification.Proteolysis.cytoplasmic and nuclear protein degradation.Ubiquitin-mediated proteolysis	12.7477	12.3974	12.1561	12.3026	11.9907	12.0081	-0.350275	-0.241332	-0.445062	-0.406742	-0.147943	-0.739551	-0.389275	0.734553	0.754325	0.902536	0.784434	0.845964	0.598926	0.763513
chr1_JGVv150_10_t01	VIT_01s0150g00100	Skin	Ubiquitin thioesterase protein OTUB1	Metabolism.Primary metabolism.Protein metabolism and modification.Proteolysis.cytoplasmic and nuclear protein degradation.Ubiquitin-mediated proteolysis	12.6558	12.4852	11.8924	11.9855	12.1008	11.8352	-0.170594	-0.592822	-0.670336	-0.384366	-0.0571308	-0.820547	-0.649953	0.62836	0.766115	0.961174	0.888477	0.663045	0.566227	0.637301
chr1_JGVv150_15_t01	VIT_01s0150g00150	Pulp	Glycyl tRNA synthetase	Metabolism.Primary metabolism.Amino acid metabolism.Glycine, serine, and threonine metabolism	12.2289	11.9654	11.4695	11.1797	11.1309	11.1728	-0.26352	-0.495932	-1.04923	-0.834488	-0.296673	-1.05613	-0.792605	0.483225	0.560782	0.814128	0.833053	0.709103	0.480922	0.577301
chr1_JGVv150_32_t01	VIT_01s0150g00320	Pulp	Nudix hydrolase 13	Metabolism.Primary metabolism.Nucleobase, nucleoside, nucleotide, nucleic acid metabolism.Nudix hydrolase family	11.7065	11.372	11.2627	11.7569	11.9898	12.0821	-0.334469	-0.109352	0.050441	0.617735	0.81939	0.375569	0.710038	1.03558	1.53446	1.76466	0.793076	0.927004	1.29735	1.63585
chr1_JGVv150_37_t01	VIT_01s0150g00370	Pulp	C2 domain-containing protein	Signaling.Signaling pathway.Protein kinase	8.59135	7.99756	6.83623	5.65141	6.9779	6.39435	-0.593789	-1.16133	-2.93993	-1.01965	-0.441878	-2.19699	-1.6032	0.130314	0.493234	0.736176	0.6626	0.447101	0.218092	0.329145
chr1_JGVv150_41_t01	VIT_01s0150g00410	Pulp	Unknown protein	Unknown	9.81647	10.4982	11.9735	12.6789	12.583	12.2731	0.681755	1.47529	2.86241	2.08477	0.299571	2.45661	1.77486	7.27231	4.24209	1.23078	1.60409	2.78039	5.48927	3.42205
chr1_JGVv150_50_t01	VIT_01s0150g00520	Pulp	Ribosomal protein L21 (RPL21E) 60S	Metabolism.Primary metabolism.Protein metabolism and modification.Protein synthesis.Ribosome	13.5279	13.3594	12.9909	13.06	12.9995	12.9803	-0.168582	-0.368476	-0.467975	-0.359879	-0.0105562	-0.547614	-0.379032	0.722978	0.77923	0.99271	0.889717	0.774601	0.684151	0.768953
chr1_JGVv150_6_t01	VIT_01s0150g00060	Seed	SOUL heme-binding	Transport overview.Macromolecule transport.Heme prostetic groups trafficking	8.93558	8.06053	7.30897	6.02878	6.07611	5.91333	-0.875054	-0.751561	-2.9068	-1.98441	-1.39563	-3.02225	-2.14719	0.133342	0.252716	0.380078	0.545234	0.593961	0.123087	0.225751
chr1_JGVv150_6_t01	VIT_01s0150g00060	Pulp	SOUL heme-binding	Transport overview.Macromolecule transport.Heme prostetic groups trafficking	9.94137	9.65865	7.71093	4.81388	5.92302	6.04089	-0.282711	-1.94773	-5.12748	-3.73563	-1.67003	-3.90047	-3.61776	0.0286071	0.0750694	0.314246	0.822045	0.259224	0.0669638	0.08146
chr1_JGVv244_12_t01	VIT_01s0244g00130	Skin	Inducer of CBF expression 1 ICE1	Regulation overview.Regulation of gene expression.Regulation of transcription.Transcription factor.bHLH family transcription factor	4.76283	6.3738	6.58434	6.18695	5.93581	6.45846	1.61098	0.210537	1.42413	-0.437994	-0.12588	1.69563	0.0846573	2.68352	0.73816	0.916445	3.05458	1.15712	3.23919	1.06044
chr1_JGVv244_16_t01	VIT_01s0244g00170	Pulp	Cytokinin-repressed protein CR9	Signaling.Hormone Signaling.Cytokinin Signaling.Cytokinin-mediated Signaling pathway	11.0273	10.0713	9.83732	10.4269	10.4639	10.1333	-0.955968	-0.234001	-0.600399	0.392625	0.296014	-0.893955	0.062013	0.659572	1.31278	1.22775	0.515495	0.850274	0.538137	1.04392
chr1_JGVv244_7_t01	VIT_01s0244g00070	Pulp	Unknown protein	Unknown	12.8277	12.4042	12.0924	12.2724	12.0338	11.9141	-0.423585	-0.311734	-0.5553	-0.370405	-0.178369	-0.913688	-0.490103	0.680516	0.773565	0.883702	0.74557	0.805673	0.530826	0.711974
chr1_JGVv26_110_t01	VIT_01s0026g01540	Pulp	Unknown protein	Unknown	11.3795	11.1691	10.7361	9.95692	9.97152	9.74838	-0.21038	-0.432984	-1.42259	-1.19761	-0.987774	-1.63114	-1.42076	0.373041	0.435997	0.504255	0.86431	0.740728	0.322833	0.373516
chr1_JGVv26_114_t01	VIT_01s0026g01490	Pulp	Proton-dependent oligopeptide transport (POT) family protein	Transport overview.Electrochemical Potential-driven Transporters.Porters.Proton-dependent Oligopeptide Transporter	10.7525	10.2559	8.58586	6.18983	6.72374	5.94613	-0.496639	-1.67002	-4.56269	-3.53215	-2.63973	-4.80639	-4.30975	0.0423149	0.0864407	0.160458	0.708756	0.314249	0.0357382	0.0504238
chr1_JGVv26_115_t01	VIT_01s0026g01480	Skin	Adenosine/AMP deaminase active site	Metabolism.Primary metabolism.Nucleobase, nucleoside, nucleotide, nucleic acid metabolism.Nucleotide metabolism.Purine metabolism	12.0079	12.1631	12.5953	12.5578	12.5849	12.6219	0.155238	0.432216	0.549879	0.421794	0.0265528	0.614007	0.458769	1.46396	1.33959	1.01858	1.11361	1.3493	1.5305	1.37437
chr1_JGVv26_123_t01	VIT_01s0026g01400	Skin	Unknown protein	Unknown	11.7195	11.6232	12.3223	13.4417	13.3566	13.5321	-0.0963369	0.699129	1.72218	1.73346	1.20983	1.81262	1.90896	3.29934	3.32525	2.3131	0.935405	1.62352	3.5128	3.75538
chr1_JGVv26_123_t01	VIT_01s0026g01400	Pulp	Unknown protein	Unknown	12.9927	13.3725	13.6194	14.1013	14.267	14.2372	0.379823	0.246875	1.10863	0.89448	0.617836	1.24453	0.864711	2.15641	1.85894	1.53457	1.30118	1.18663	2.36942	1.82097
chr1_JGVv26_125_t01	VIT_01s0026g01340	Pulp	Glutathione S-transferase 29 GSTU18	Metabolism.Primary metabolism.Coenzyme and prosthetic group metabolism.Peptide derived compounds biosynthesis.Glutathione metabolism	14.788	14.9115	14.2118	12.6163	12.7448	12.7677	0.123571	-0.699769	-2.17162	-2.1667	-1.44407	-2.02027	-2.14384	0.221961	0.22272	0.367528	1.08943	0.615671	0.246512	0.226276
chr1_JGVv26_133_t01	VIT_01s0026g01240	Pulp	Beta-1 3 galactosyltransferase 5	Metabolism.Primary metabolism.Lipid metabolism.Sphingolipid metabolism.Glycosphingolipid metabolism.Glycosphingolipid biosynthesis	11.3446	11.9312	12.4633	12.4198	12.5789	12.5967	0.586595	0.53211	1.07516	0.647676	0.13341	1.25212	0.66552	2.10696	1.56664	1.09688	1.5017	1.44604	2.3819	1.58614
chr1_JGVv26_145_t01	VIT_01s0026g01110	Pulp	TIR-NBS-LRR disease resistance	Diverse functions.Gene family with diverse functions.NBS-LRR superfamily	10.1516	10.3721	11.014	11.5809	11.3648	11.2386	0.220507	0.641867	1.4293	0.992693	0.224643	1.08702	0.86651	2.69317	1.9899	1.16849	1.16514	1.56035	2.12434	1.82325
chr1_JGVv26_153_t01	VIT_01s0026g01030	Pulp	Zinc finger (C3HC4-type ring finger)	Regulation overview.Regulation of gene expression.Regulation of transcription.Transcription factor.Zinc finger C3HC4 family transcription factor	12.0722	12.4658	12.8836	11.7399	11.7112	11.8481	0.393588	0.417819	-0.332301	-0.754604	-1.03547	-0.224061	-0.617649	0.794268	0.592709	0.487858	1.31366	1.33591	0.856152	0.651732
chr1_JGVv26_155_t01	VIT_01s0026g01010	Skin	Histone deacetylase complex, SIN3 component	Cellular process.Cell growth and death	12.5542	12.3635	13.1573	12.8557	12.8442	13.0626	-0.190679	0.793771	0.301479	0.480698	-0.0947358	0.508357	0.699035	1.23241	1.39542	0.936444	0.876194	1.7336	1.42243	1.62342
chr1_JGVv26_162_t01	VIT_01s0026g00940	Pulp	ARR3 typeA	Signaling.Hormone Signaling.Cytokinin Signaling.Cytokinin-mediated Signaling pathway	13.7945	14.2252	14.8642	14.6286	14.4497	14.3931	0.430685	0.638976	0.834021	0.224482	-0.471101	0.59856	0.167875	1.78265	1.16836	0.721414	1.34787	1.55722	1.5142	1.1234
chr1_JGVv26_168_t01	VIT_01s0026g00880	Skin	Transducin protein	Unclear	11.5159	11.1657	9.81026	7.35387	7.31242	7.40078	-0.350231	-1.35541	-4.16204	-3.85325	-2.40949	-4.11513	-3.7649	0.0558601	0.069192	0.188223	0.784459	0.390823	0.0577063	0.0735619
chr1_JGVv26_170_t01	VIT_01s0026g00850	Pulp	Zinc finger protein 5	Regulation overview.Regulation of gene expression.Regulation of transcription.Transcription factor.C2H2 family transcription factor	10.3416	10.7259	12.2046	15.1505	15.0879	15.2896	0.384265	1.47872	4.80885	4.36196	3.08498	4.94796	4.5637	28.029	20.5628	8.4854	1.30519	2.787	30.8663	23.6488
chr1_JGVv26_184_t01	VIT_01s0026g00710	Pulp	Cyclin delta-2	Cellular process.Cell growth and death	9.94146	10.3491	11.2338	11.6628	11.2919	11.3575	0.407684	0.884614	1.72139	0.942742	0.123699	1.416	1.00831	3.29755	1.92218	1.08952	1.32655	1.84627	2.66844	2.01156
chr1_JGVv26_191_t01	VIT_01s0026g00640	Skin	DEAD/DEAH box helicase (RH22)	Metabolism.Primary metabolism.Nucleobase, nucleoside, nucleotide, nucleic acid metabolism.Nucleic acid metabolism.RNA metabolism.RNA processing.mRNA processing.mRNA splicing	11.0743	10.408	10.6056	10.7425	10.7468	10.6666	-0.666335	0.197609	-0.3318	0.338815	0.0609919	-0.407733	0.258601	0.794545	1.26472	1.04318	0.630106	1.1468	0.753807	1.19632
chr1_JGVv26_198_t01	VIT_01s0026g00570	Pulp	Bet v I allergen	Response to stimulus.Stress response.Biotic stress response	7.58392	5.8986	4.44217	4.85092	3.88613	4.63658	-1.68532	-1.45643	-2.73301	-2.01247	0.19441	-2.94734	-1.26202	0.150412	0.247849	1.14426	0.310934	0.364394	0.129647	0.41696
chr1_JGVv26_202_t01	VIT_01s0026g00520	Pulp	Nodulin MtN21 family	Transport overview.Electrochemical Potential-driven Transporters.Porters.Drug/Metabolite Transporter.Plant Drug/Metabolite Exporter	9.94906	8.72898	5.91339	3.61215	4.02043	3.65684	-1.22008	-2.81559	-6.33691	-4.70855	-2.25655	-6.29222	-5.07214	0.0123709	0.038246	0.209272	0.42926	0.142044	0.0127601	0.0297258
chr1_JGVv26_203_t01	VIT_01s0026g00500	Pulp	Nodulin MtN21 family	Transport overview.Electrochemical Potential-driven Transporters.Porters.Drug/Metabolite Transporter.Plant Drug/Metabolite Exporter	10.2413	9.72545	8.31742	6.68319	7.01448	7.04066	-0.515812	-1.40803	-3.55806	-2.71097	-1.27676	-3.2006	-2.68478	0.0849016	0.152727	0.412722	0.699399	0.376827	0.108774	0.155525
chr1_JGVv26_220_t01	VIT_01s0026g00330	Pulp	NHL repeat-containing protein	Unknown	13.4344	13.271	12.496	10.2795	10.3176	9.9684	-0.163412	-0.775007	-3.1549	-2.95341	-2.52755	-3.46597	-3.30256	0.112274	0.129103	0.173433	0.892911	0.584386	0.0904979	0.101352
chr1_JGVv26_230_t01	VIT_01s0026g00230	Skin	U4/U6 small nuclear ribonucleoprotein PRP31	Metabolism.Primary metabolism.Nucleobase, nucleoside, nucleotide, nucleic acid metabolism.Nucleic acid metabolism.RNA metabolism.RNA processing.mRNA processing.mRNA splicing	13.559	13.2688	14.0113	14.3186	14.3354	14.4394	-0.290173	0.742467	0.759629	1.0666	0.42808	0.880374	1.17055	1.69305	2.09449	1.34544	0.817804	1.67303	1.84085	2.25097
chr1_JGVv26_27_t01	VIT_01s0026g02480	Pulp	CP12-2	Unknown	14.2071	13.3326	12.5294	11.4196	11.3317	11.1611	-0.874455	-0.803221	-2.78752	-2.00095	-1.36825	-3.04593	-2.17147	0.144835	0.249835	0.387361	0.54546	0.573068	0.121083	0.221984
chr1_JGVv26_54_t01	VIT_01s0026g02190	Skin	ABA-responsive protein (HVA22c)	Signaling.Hormone Signaling.ABA Signaling.ABA-mediated Signaling pathway	11.441	10.964	9.88344	9.9211	10.1046	9.84606	-0.476951	-1.08061	-1.5199	-0.859437	-0.037376	-1.59494	-1.11799	0.34871	0.551168	0.974426	0.718495	0.472829	0.331037	0.460736
chr1_JGVv26_59_t01	VIT_01s0026g02140	Skin	Regulator of chromosome condensation (RCC1)	Transport overview.Nucleocytoplasmic transport.Nuclear pore complex	12.0567	12.2344	12.8287	12.5423	12.6379	12.7534	0.177636	0.594294	0.485579	0.403504	-0.075268	0.696662	0.519026	1.40015	1.32272	0.949166	1.13103	1.50973	1.62075	1.43299
chr1_JGVv26_6_t01	VIT_01s0026g02710	Seed	NAC domain-containing protein 29	Regulation overview.Regulation of gene expression.Regulation of transcription.Transcription factor.NAC family transcription factor	11.7683	12.891	13.5193	15.0048	15.135	15.0333	1.12276	0.628326	3.23657	2.24403	1.51392	3.26501	2.14225	9.42551	4.73718	2.85585	2.17763	1.54577	9.61313	4.41449
chr1_JGVv26_73_t01	VIT_01s0026g01960	Pulp	SUT2 (sucrose transporter 3)	Transport overview.Electrochemical Potential-driven Transporters.Porters.Glycoside-Pentoside-Hexuronide:Cation Symporter	12.476	12.6873	13.1322	12.9713	13.0336	13.1037	0.211352	0.444828	0.495339	0.346285	-0.0284327	0.627747	0.416395	1.40965	1.27128	0.980485	1.15777	1.36115	1.54515	1.33459
chr1_JGVv26_76_t01	VIT_01s0026g01930	Skin	Unknown protein	Unknown	13.9616	13.6381	13.3363	12.9236	12.7691	12.6357	-0.32346	-0.301834	-1.03797	-0.869021	-0.700556	-1.32585	-1.00239	0.487011	0.547518	0.615335	0.799151	0.81122	0.398914	0.499173
chr1_JGVv26_78_t01	VIT_01s0026g01910	Skin	Myb domain protein 88	Regulation overview.Regulation of gene expression.Regulation of transcription.Transcription factor.MYB family transcription factor	8.39784	6.37442	7.91188	7.05499	6.04627	5.82424	-2.02342	1.53746	-1.34284	-0.328153	-2.08764	-2.57359	-0.550179	0.394243	0.796556	0.235266	0.245975	2.90282	0.167985	0.682935
chr1_JGVv26_91_t01	VIT_01s0026g01740	Skin	CBS	Unknown	5.95932	6.40027	7.36941	8.17017	8.08012	8.32422	0.440942	0.969145	2.21084	1.67985	0.954808	2.3649	1.92395	4.62945	3.20395	1.93832	1.35749	1.95768	5.15115	3.79461
chr1_JGVv26_94_t01	VIT_01s0026g01710	Skin	Zinc knuckle	Metabolism.Primary metabolism.Nucleobase, nucleoside, nucleotide, nucleic acid metabolism.Nucleic acid metabolism	10.3599	10.5598	11.1872	10.6373	10.6836	11.0067	0.199902	0.627463	0.277421	0.12383	-0.180548	0.646817	0.446915	1.21203	1.08962	0.882368	1.14862	1.54485	1.56571	1.36312
chr1_JGVv26_99_t01	VIT_01s0026g01660	Skin	Alpha-amylase isozyme C2 precursor	Metabolism.Primary metabolism.Carbohydrate metabolism.Polysaccharide metabolism.Starch and sucrose metabolism.Starch biosynthesis catabolism.Starch catabolism	11.6478	11.8263	12.3259	13.6689	13.6463	13.8398	0.178497	0.499537	2.02105	1.82001	1.51391	2.19194	2.01345	4.05878	3.53084	2.85583	1.1317	1.41376	4.5692	4.03745
chr1_JGVv26_99_t01	VIT_01s0026g01660	Pulp	Alpha-amylase isozyme C2 precursor	Metabolism.Primary metabolism.Carbohydrate metabolism.Polysaccharide metabolism.Starch and sucrose metabolism.Starch biosynthesis catabolism.Starch catabolism	11.4622	11.6622	12.1612	12.7293	12.9588	13.0265	0.199976	0.499036	1.26706	1.29657	0.865239	1.56425	1.36427	2.40671	2.45644	1.82164	1.14868	1.41327	2.95724	2.57447
chr1_PDVv11_362_t01	VIT_01s0011g03000	Pulp	No hit	No hit	9.30111	8.06835	6.40218	6.65565	7.19119	5.72522	-1.23276	-1.66616	-2.64546	-0.877162	-0.676962	-3.57588	-2.34313	0.159823	0.544437	0.625481	0.425503	0.31509	0.0838594	0.197083
chr10_GSVIVT00021093001_t01	VIT_10s0003g00100	Skin	No hit	No hit	6.38123	5.68445	7.92397	7.92241	7.72209	7.89481	-0.69678	2.23952	1.54118	2.03764	-0.0291625	1.51358	2.21036	2.91032	4.10572	0.979989	0.616948	4.72241	2.85518	4.62791
chr10_GSVIVT00021742001_t01	VIT_10s0003g05600	Skin	No hit	No hit	5.0318	6.46995	7.47403	6.96636	7.25271	7.10541	1.43815	1.00408	1.93456	0.782755	-0.368623	2.07361	0.635455	3.8226	1.72041	0.774522	2.70973	2.00566	4.20938	1.55343
chr10_JGVv116_103_t01	VIT_10s0116g01740	Pulp	ATP synthase gamma chain 1t (ATPC1)	Metabolism.Primary metabolism.Generation of metabolite precursors and energy.Electron transport.Respiratory-chain phosphorylation	10.4724	9.81567	9.39594	7.16479	7.85287	7.9846	-0.656679	-0.41973	-3.30757	-1.9628	-1.41134	-2.48775	-1.83107	0.101001	0.256529	0.375961	0.634337	0.747565	0.178284	0.281055
chr10_JGVv116_107_t01	VIT_10s0116g01780	Pulp	Cationic peroxidase	Metabolism.Primary metabolism.Amino acid metabolism.Aromatic amino acid metabolism.Phenylalanine metabolism.Phenylalanine biosynthesis	14.8551	14.2922	13.8835	11.5022	11.6858	11.036	-0.562876	-0.40868	-3.35287	-2.60639	-2.84755	-3.8191	-3.25623	0.0978778	0.16421	0.138932	0.676951	0.753313	0.0708492	0.104659
chr10_JGVv116_109_t01	VIT_10s0116g01800	Skin	Calcium-dependent protein kinase 21 CPK21	Response to stimulus.Stress response.Biotic stress response.Plant-pathogen interaction	12.215	12.3409	12.6728	12.5384	12.4502	12.4586	0.125816	0.331945	0.323379	0.109361	-0.214252	0.243509	0.117693	1.25126	1.07875	0.861993	1.09112	1.25871	1.18387	1.085
chr10_JGVv116_11_t01	VIT_10s0116g00300	Pulp	Harpin-induced protein-related	Response to stimulus.Stress response.Biotic stress response.Virus stress response	6.88807	7.73638	8.88323	9.4583	9.19672	8.61332	0.848312	1.14685	2.57023	1.46034	-0.26991	1.72525	0.876939	5.93902	2.75173	0.829371	1.80039	2.2143	3.30638	1.83647
chr10_JGVv116_111_t01	VIT_10s0116g01820	Seed	Unknown protein	Unknown	12.5059	12.1588	11.5103	10.1957	10.4766	10.8304	-0.347028	-0.648487	-2.31018	-1.68225	-0.679911	-1.67543	-1.3284	0.201635	0.311596	0.624204	0.786202	0.637949	0.313074	0.39821
chr10_JGVv116_14_t01	VIT_10s0116g00370	Skin	Unknown protein	Unknown	11.0527	11.558	12.4569	13.098	12.9599	13.5152	0.50534	0.898863	2.04529	1.40188	1.05831	2.46251	1.95717	4.12757	2.64247	2.08249	1.41946	1.8646	5.51175	3.883
chr10_JGVv116_14_t01	VIT_10s0116g00370	Pulp	Unknown protein	Unknown	12.4353	13.524	14.1615	13.595	13.4304	13.5948	1.0887	0.637494	1.15972	-0.0936464	-0.566662	1.15953	0.0708321	2.23414	0.937151	0.675177	2.12682	1.55562	2.23384	1.05032
chr10_JGVv116_16_t01	VIT_10s0116g00410	Pulp	Gibberellin 2-beta-dioxygenase 7	Metabolism.Secondary metabolism.Terpenoid metabolism.Diterpenoid metabolism.Diterpenoid biosynthesis	10.3788	9.88169	8.2828	6.44233	6.16567	6.86495	-0.497094	-1.59889	-3.93645	-3.71602	-1.41785	-3.51383	-3.01674	0.0653144	0.076097	0.37427	0.708533	0.33013	0.0875448	0.123558
chr10_JGVv116_27_t01	VIT_10s0116g00570	Pulp	Nuclear transport factor 2B	Transport overview.Primary Active Transporters.P-P-bond hydrolysis-driven transporters.Nuclear mRNA Exporter	13.1821	13.4944	14.7116	15.4269	15.317	15.579	0.312295	1.21721	2.2448	1.82257	0.867399	2.3969	2.08461	4.7397	3.53711	1.82437	1.24168	2.32497	5.26672	4.2416
chr10_JGVv116_28_t01	VIT_10s0116g00590	Skin	Pectinesterase family	Cellular process.Cellular component organization and biogenesis.Cell wall organization and biogenesis.Cell wall metabolism.Cell wall modification.Pectin modification	9.81829	9.1065	10.5314	8.93949	8.93998	9.2532	-0.711791	1.42488	-0.878801	-0.166513	-1.27818	-0.565088	0.146703	0.543819	0.890994	0.412315	0.610562	2.68493	0.675914	1.10704
chr10_JGVv116_29_t01	VIT_10s0116g00600	Seed	RIC10 (ROP-Interactive crib motif-containing)	Cellular process.Cellular component organization and biogenesis.Cytoskeleton organization and biogenesis	5.4043	7.84678	8.19757	6.25337	6.15216	6.64395	2.44247	0.350789	0.849072	-1.69462	-1.55361	1.23965	-1.20282	1.80134	0.308937	0.340656	5.43573	1.27526	2.36141	0.434424
chr10_JGVv116_4_t01	VIT_10s0116g00080	Seed	Tetratricopeptide repeat (TPR)-containing SET domain protein	Regulation overview.Regulation of gene expression.Regulation of transcription.Transcription factor.SET PCG family transcription factor	9.29188	8.20591	6.86773	6.45987	6.38985	5.96254	-1.08597	-1.33818	-2.83201	-1.81606	-0.905192	-3.32934	-2.24337	0.140436	0.283996	0.533961	0.471075	0.39552	0.0994875	0.211193
chr10_JGVv116_40_t01	VIT_10s0116g00820	Skin	Adenosine/AMP deaminase	Metabolism.Primary metabolism.Nucleobase, nucleoside, nucleotide, nucleic acid metabolism.Nucleotide metabolism.Purine metabolism	13.846	14.5447	14.7874	14.2511	14.3589	14.0359	0.698751	0.24265	0.405122	-0.185893	-0.75154	0.189861	-0.50889	1.3242	0.879105	0.593969	1.6231	1.18316	1.14065	0.702763
chr10_JGVv116_42_t01	VIT_10s0116g00840	Pulp	Unknown	Unknown	7.93761	8.35338	9.26981	10.4509	10.2029	9.87373	0.415768	0.916431	2.51333	1.84947	0.60392	1.93612	1.52035	5.70936	3.60368	1.51984	1.33401	1.88744	3.82675	2.86861
chr10_JGVv116_42_t01	VIT_10s0116g00840	Skin	Unknown	Unknown	7.26279	7.33481	8.57397	8.60773	8.62221	8.80829	0.0720196	1.23916	1.34494	1.2874	0.234318	1.5455	1.47348	2.54019	2.44087	1.17635	1.05119	2.36061	2.91905	2.77691
chr10_JGVv116_43_t01	VIT_10s0116g00850	Pulp	Serine/threonine Protein kinase BNK1	Signaling.Signaling pathway.Protein kinase	5.06424	6.84924	7.44889	7.6102	7.63704	8.00097	1.785	0.599649	2.54596	0.787804	0.552083	2.93673	1.15173	5.83996	1.72644	1.4662	3.44618	1.51535	7.65673	2.2218
chr10_JGVv3_119_t01	VIT_10s0003g01310	Skin	Unknown protein	Unknown	13.1899	12.4114	11.5802	9.77189	9.60892	9.89394	-0.778448	-0.831251	-3.41797	-2.80249	-1.68622	-3.29592	-2.51747	0.0935595	0.143339	0.31074	0.582994	0.562042	0.101819	0.174649
chr10_JGVv3_124_t01	VIT_10s0003g01370	Pulp	Unknown protein	Unknown	11.5933	12.0841	12.2689	12.7166	12.7399	12.8686	0.490761	0.184763	1.12324	0.65578	0.599721	1.27525	0.784484	2.17835	1.57547	1.51542	1.40519	1.13663	2.4204	1.72248
chr10_JGVv3_13_t01	VIT_10s0003g00140	Pulp	Ethylene-responsive transcription factor 9	Signaling.Hormone Signaling.Ethylene Signaling.Ethylene-mediated Signaling pathway	11.4634	12.1008	13.3918	14.3176	14.4581	14.3642	0.637422	1.29095	2.8542	2.35724	0.972427	2.9008	2.26338	7.23105	5.1239	1.96214	1.55555	2.44689	7.46841	4.80115
chr10_JGVv3_166_t01	VIT_10s0003g01830	Pulp	Aquaporin NIP1;2	Transport overview.Channels and pores.a-Type channels.Major Intrinsic Protein	12.2712	12.2567	11.124	10.3868	10.537	10.4824	-0.0145087	-1.1327	-1.88446	-1.71971	-0.641573	-1.78879	-1.77428	0.270846	0.303611	0.641014	0.989994	0.45606	0.289416	0.292341
chr10_JGVv3_166_t01	VIT_10s0003g01830	Skin	Aquaporin NIP1;2	Transport overview.Channels and pores.a-Type channels.Major Intrinsic Protein	13.2654	12.8023	10.7988	10.9774	10.9814	10.9533	-0.463059	-2.00347	-2.28799	-1.82094	0.154484	-2.31205	-1.84899	0.20476	0.283036	1.11302	0.725446	0.249399	0.201374	0.277587
chr10_JGVv3_171_t01	VIT_10s0003g01880	Skin	RKF1 (receptor-like kinase in flowers 1)	Signaling.Signaling pathway.Protein kinase	9.07517	7.81807	8.50903	9.01486	9.17908	9.61761	-1.2571	0.690963	-0.0603117	1.36102	1.10858	0.54244	1.79954	0.959057	2.56866	2.15633	0.418384	1.61436	1.45643	3.48109
chr10_JGVv3_176_t01	VIT_10s0003g01940	Seed	RKF1 (receptor-like kinase in flowers 1)	Signaling.Signaling pathway.Protein kinase	6.95869	6.61127	7.95091	8.84625	8.83065	8.69813	-0.347418	1.33964	1.88756	2.21937	0.747214	1.73943	2.08685	3.70009	4.65691	1.67855	0.785989	2.53088	3.33904	4.2482
chr10_JGVv3_177_t01	VIT_10s0003g01960	Skin	RKF1 (receptor-like kinase in flowers 1)	Signaling.Signaling pathway.Protein kinase	11.5988	10.6272	9.62906	8.26141	8.46628	8.88819	-0.971542	-0.998174	-3.33736	-2.16096	-0.740871	-2.71059	-1.73904	0.0989361	0.223608	0.598378	0.509961	0.500633	0.152768	0.299568
chr10_JGVv3_178_t01	VIT_10s0003g01980	Skin	RKF1 (receptor-like kinase in flowers 1)	Signaling.Signaling pathway.Protein kinase	7.94048	5.5686	7.25523	7.54767	7.16664	7.42911	-2.37188	1.68663	-0.392815	1.59803	0.173872	-0.511375	1.8605	0.761642	3.0273	1.12808	0.193194	3.21904	0.701553	3.63134
chr10_JGVv3_179_t01	VIT_10s0003g01990	Seed	RKF1 (receptor-like kinase in flowers 1)	Signaling.Signaling pathway.Protein kinase	5.58919	6.97846	5.75406	5.84386	5.72377	6.05657	1.38927	-1.2244	0.254666	-1.2547	0.302513	0.467383	-0.921887	1.19306	0.419082	1.23329	2.61946	0.427975	1.3826	0.527818
chr10_JGVv3_186_t01	VIT_10s0003g02060	Skin	Ankyrin protein kinase	Diverse functions.Gene family with diverse functions.Ankyrin domain family	13.9083	13.814	13.4236	13.3743	13.5289	13.3922	-0.0943288	-0.390362	-0.533969	-0.285069	-0.0313996	-0.516091	-0.421762	0.690652	0.820703	0.978471	0.936708	0.762938	0.699264	0.746512
chr10_JGVv3_19_t01	VIT_10s0003g00200	Skin	Unknown protein	Unknown	12.2439	12.1678	11.4627	11.3813	11.5623	11.4123	-0.0761476	-0.705076	-0.862643	-0.605497	-0.0503907	-0.831615	-0.755467	0.549944	0.657245	0.965675	0.948587	0.61341	0.5619	0.592355
chr10_JGVv3_20_t01	VIT_10s0003g00210	Pulp	Unknown	Unknown	10.9917	11.219	11.95	13.5183	13.4462	13.5299	0.227353	0.730915	2.52659	2.22711	1.57997	2.53824	2.31089	5.76208	4.68195	2.98964	1.17068	1.65969	5.80879	4.96187
chr10_JGVv3_234_t01	VIT_10s0003g02590	Pulp	SH3 domain-containing protein 3 (SH3P3)	Transport overview.Macromolecule transport.Protein transport.Protein coat	13.2741	13.071	12.6246	12.1189	11.8253	11.8077	-0.203147	-0.446413	-1.15527	-1.24573	-0.816885	-1.46645	-1.2633	0.448983	0.421696	0.567666	0.868653	0.733865	0.361873	0.416591
chr10_JGVv3_235_t01	VIT_10s0003g02610	Pulp	Unknown protein	Unknown	14.4323	14.7633	14.9067	15.0661	15.059	15.1176	0.331008	0.14341	0.633788	0.295653	0.21086	0.685278	0.35427	1.55163	1.22744	1.15738	1.25789	1.10451	1.60801	1.27834
chr10_JGVv3_235_t01	VIT_10s0003g02610	Skin	Unknown protein	Unknown	14.4853	14.5962	14.9153	14.8575	14.8678	14.9306	0.11091	0.319184	0.372262	0.271617	0.0152405	0.445334	0.334424	1.29438	1.20716	1.01062	1.07991	1.24762	1.36163	1.26087
chr10_JGVv3_242_t01	VIT_10s0003g02680	Pulp	Phytochrome E	Signaling.Signaling pathway.Circadian clock Signaling	10.4669	10.136	9.37333	8.55199	8.4727	8.9446	-0.33098	-0.762641	-1.91496	-1.66326	-0.428722	-1.52234	-1.19136	0.26518	0.315724	0.74292	0.794996	0.589417	0.34812	0.437889
chr10_JGVv3_246_t01	VIT_10s0003g02720	Pulp	Beta-1,3 glucanase	Metabolism.Primary metabolism.Carbohydrate metabolism.Polysaccharide metabolism.Beta-1,3 glucan metabolism.Beta-1,3 glucan catabolism	8.95035	9.39408	10.6576	11.6834	11.6231	11.7008	0.443735	1.26356	2.7331	2.22906	1.04313	2.75043	2.30669	6.64882	4.68829	2.0607	1.36012	2.40087	6.72916	4.94747
chr10_JGVv3_252_t01	VIT_10s0003g02780	Pulp	Unknown protein	Unknown	14.1133	13.8685	13.4522	11.8729	11.5606	11.5556	-0.244799	-0.416233	-2.24042	-2.30783	-1.89668	-2.55771	-2.31291	0.211625	0.201964	0.268561	0.843933	0.749379	0.169845	0.201254
chr10_JGVv3_263_t01	VIT_10s0003g02890	Seed	LHCII type I CAB-1	Metabolism.Primary metabolism.Generation of metabolite precursors and energy.Photosynthesis.Antenna proteins	12.178	11.3163	10.3072	10.8782	10.8816	11.568	-0.861631	-1.00913	-1.29976	-0.434722	1.26076	-0.610001	0.251629	0.406193	0.739836	2.39622	0.55033	0.496844	0.655196	1.19055
chr10_JGVv3_263_t01	VIT_10s0003g02890	Skin	LHCII type I CAB-1	Metabolism.Primary metabolism.Generation of metabolite precursors and energy.Photosynthesis.Antenna proteins	15.1175	14.8647	14.1264	11.835	11.3105	11.1383	-0.2528	-0.738268	-3.28251	-3.55418	-2.98808	-3.97915	-3.72635	0.10277	0.0851303	0.126037	0.839266	0.599458	0.0634099	0.075554
chr10_JGVv3_263_t01	VIT_10s0003g02890	Pulp	LHCII type I CAB-1	Metabolism.Primary metabolism.Generation of metabolite precursors and energy.Photosynthesis.Antenna proteins	14.4074	13.3656	11.8563	9.21361	9.41002	9.1856	-1.04179	-1.50935	-5.19379	-3.9556	-2.67067	-5.22181	-4.18001	0.027322	0.0644534	0.157054	0.485723	0.351271	0.0267966	0.0551685
chr10_JGVv3_264_t01	VIT_10s0003g02900	Skin	LHCII type I CAB-1	Metabolism.Primary metabolism.Generation of metabolite precursors and energy.Photosynthesis.Antenna proteins	14.6042	14.2289	13.4223	11.1313	10.7956	10.654	-0.375244	-0.806666	-3.47286	-3.43328	-2.76823	-3.95014	-3.5749	0.0900667	0.0925718	0.146784	0.770975	0.571702	0.0646977	0.0839166
chr10_JGVv3_264_t01	VIT_10s0003g02900	Pulp	LHCII type I CAB-1	Metabolism.Primary metabolism.Generation of metabolite precursors and energy.Photosynthesis.Antenna proteins	13.7958	12.6382	11.3052	9.96681	9.81896	9.83073	-1.15751	-1.33308	-3.82896	-2.81929	-1.47444	-3.96504	-2.80752	0.0703671	0.14168	0.359872	0.448284	0.39692	0.0640332	0.142841
chr10_JGVv3_280_t01	VIT_10s0003g03090	Pulp	3-beta hydroxysteroid dehydrogenase	Metabolism.Primary metabolism.Lipid metabolism.Steroid metabolism.C21-Steroid hormone metabolism	12.1645	11.9535	10.9124	9.89975	9.81619	10.166	-0.210993	-1.04111	-2.26478	-2.13734	-0.746449	-1.99855	-1.78755	0.208081	0.227298	0.596069	0.863942	0.485955	0.250252	0.289663
chr10_JGVv3_280_t01	VIT_10s0003g03090	Seed	3-beta hydroxysteroid dehydrogenase	Metabolism.Primary metabolism.Lipid metabolism.Steroid metabolism.C21-Steroid hormone metabolism	12.0844	11.9269	11.2019	8.19854	7.81495	7.74303	-0.157522	-0.725046	-3.88589	-4.11195	-3.45883	-4.3414	-4.18387	0.0676443	0.0578335	0.0909471	0.896564	0.604978	0.0493298	0.055021
chr10_JGVv3_29_t01	VIT_10s0003g00300	Pulp	Acclimation of photosynthesis to environment	Transport overview.Electrochemical Potential-driven Transporters.Porters.Drug/Metabolite Transporter.Triose-phosphate Transporter	11.8278	11.6301	11.1327	10.5034	10.4721	10.7754	-0.19769	-0.497408	-1.32441	-1.15795	-0.357282	-1.05238	-0.854689	0.399312	0.448148	0.780634	0.871946	0.708379	0.482172	0.552984
chr10_JGVv3_300_t01	VIT_10s0003g03320	Pulp	Unknown	Unknown	5.39598	7.37184	8.4736	7.97132	7.78677	7.3399	1.97586	1.10176	2.57534	0.414933	-1.1337	1.94392	-0.0319397	5.9601	1.33324	0.455745	3.93363	2.14616	3.8475	0.978104
chr10_JGVv3_311_t01	VIT_10s0003g03430	Pulp	No hit	No hit	6.9796	8.70823	10.0264	6.07123	6.96581	6.70614	1.72863	1.31814	-0.908372	-1.74242	-3.32023	-0.273463	-2.0021	0.532786	0.298868	0.100118	3.31414	2.49344	0.827331	0.249637
chr10_JGVv3_312_t01	VIT_10s0003g03440	Pulp	No hit	No hit	5.71245	6.32151	8.09218	5.2925	6.04582	6.16764	0.609059	1.77067	-0.419958	-0.275696	-1.92454	0.45519	-0.15387	0.747446	0.826052	0.263425	1.52526	3.41212	1.37096	0.898836
chr10_JGVv3_342_t01	VIT_10s0003g03830	Pulp	S-2-hydroxy-acid oxidase, peroxisomal	Metabolism.Primary metabolism.Generation of metabolite precursors and energy.Glyoxylate and dicarboxylate metabolism	13.5266	13.0631	12.624	13.4533	13.6719	13.4651	-0.463571	-0.439087	-0.0733083	0.608851	0.841115	-0.0615419	0.402029	0.950456	1.52504	1.79143	0.725189	0.737601	0.958239	1.32136
chr10_JGVv3_344_t01	VIT_10s0003g03850	Pulp	Protease Do-like 5	Metabolism.Primary metabolism.Protein metabolism and modification.Proteolysis.Peptidase-mediated proteolysis	8.57942	8.16427	6.81613	7.72454	7.06171	7.57573	-0.415155	-1.34814	-0.854885	-1.10256	0.759599	-1.00369	-0.588536	0.55291	0.465691	1.69302	0.749939	0.392799	0.498722	0.665017
chr10_JGVv3_345_t01	VIT_10s0003g03860	Pulp	KH domain-containing protein	Unknown	14.1597	13.9255	13.6988	13.2411	13.3398	13.3369	-0.234126	-0.22673	-0.918614	-0.585772	-0.361892	-0.822748	-0.588622	0.529017	0.666293	0.778144	0.8502	0.85457	0.565364	0.664978
chr10_JGVv3_346_t01	VIT_10s0003g03870	Skin	Ornithine aminotransferase	Metabolism.Primary metabolism.Amino acid metabolism.Arginine and proline metabolism	13.44	13.6957	14.0598	14.3424	14.5465	14.3845	0.255747	0.364125	0.902411	0.850764	0.324646	0.944518	0.688771	1.86919	1.80346	1.25236	1.19395	1.2871	1.92455	1.61191
chr10_JGVv3_346_t01	VIT_10s0003g03870	Seed	Ornithine aminotransferase	Metabolism.Primary metabolism.Amino acid metabolism.Arginine and proline metabolism	13.9518	14.1048	14.5356	14.7496	14.8426	14.7284	0.153033	0.430764	0.797817	0.73779	0.192801	0.776598	0.623565	1.73847	1.66762	1.14298	1.1119	1.34795	1.71309	1.54068
chr10_JGVv3_386_t01	VIT_10s0003g04350	Pulp	Photosystem I subunit X (PSAK)	Metabolism.Primary metabolism.Generation of metabolite precursors and energy.Photosynthesis.Photosystem I	13.0218	12.3096	11.4912	8.31819	7.66111	7.67468	-0.712156	-0.818431	-4.70359	-4.64852	-3.81652	-5.3471	-4.63495	0.0383775	0.039871	0.0709764	0.610407	0.567058	0.0245675	0.0402477
chr10_JGVv3_39_t01	VIT_10s0003g00410	Seed	MLO6 (mildew resistance locus O 6)	Cellular process.Cell growth and death.Cell death	7.64333	8.20762	9.47166	10.7613	10.7657	10.8026	0.564285	1.26404	3.11796	2.55809	1.33097	3.1593	2.59501	8.68157	5.88928	2.51571	1.47865	2.40168	8.93393	6.04193
chr10_JGVv3_401_t01	VIT_10s0003g04530	Pulp	Cation:chloride symporter	Transport overview.Electrochemical Potential-driven Transporters.Porters.Cation-Chloride Cotransporter	12.7223	12.9036	13.246	13.4215	13.3264	13.4783	0.181228	0.342449	0.699167	0.422827	0.232273	0.75595	0.574722	1.62357	1.34055	1.17468	1.13385	1.26791	1.68874	1.48939
chr10_JGVv3_404_t01	VIT_10s0003g04560	Pulp	Auxin-Induced in Root cultures 9 AIR9	Signaling.Hormone Signaling.Auxin Signaling.Auxin-mediated Signaling pathway	12.8521	12.6148	11.8059	10.1364	9.82968	9.93763	-0.237364	-0.80889	-2.71569	-2.78508	-1.86824	-2.91449	-2.67713	0.152228	0.14508	0.273908	0.848294	0.570821	0.132633	0.156352
chr10_JGVv3_418_t01	VIT_10s0003g04800	Pulp	Dienelactone hydrolase	Metabolism.single reactions	13.5008	12.9719	12.3891	10.387	10.7757	10.5597	-0.528874	-0.582802	-3.11382	-2.19619	-1.82944	-2.94111	-2.41224	0.115517	0.218213	0.281374	0.693095	0.667666	0.130208	0.187864
chr10_JGVv3_5_t01	VIT_10s0003g00050	Pulp	Squamosa promoter-binding protein 3 (SPL3)	Regulation overview.Regulation of gene expression.Regulation of transcription.Transcription factor.SBP family transcription factor	8.7584	8.18908	6.63667	6.23289	5.62553	4.81216	-0.569313	-1.55241	-2.5255	-2.56355	-1.82451	-3.94624	-3.37692	0.173679	0.169159	0.282337	0.673938	0.34094	0.0648731	0.0962598
chr10_JGVv3_53_t01	VIT_10s0003g00560	Skin	Wuschel homeobox 9	Regulation overview.Regulation of gene expression.Regulation of transcription.Transcription factor.Homeobox domain family transcription factor	9.63299	9.09574	7.89895	6.42558	6.28037	6.74239	-0.53725	-1.19679	-3.20741	-2.81537	-1.15656	-2.8906	-2.35335	0.108262	0.142066	0.448582	0.689083	0.436244	0.134847	0.195691
chr10_JGVv3_55_t01	VIT_10s0003g00580	Pulp	ERF/AP2 transcription factor sub B-3 (ATERF-2)	Signaling.Hormone Signaling.Ethylene Signaling.Ethylene-mediated Signaling pathway	10.5025	9.26136	8.14034	10.4823	10.1898	10.1348	-1.24114	-1.12101	-0.020166	0.928457	1.99445	-0.3677	0.87344	0.986119	1.90324	3.98465	0.423038	0.459771	0.775017	1.83203
chr10_JGVv3_81_t01	VIT_10s0003g00890	Pulp	Magnesium-chelatase subunit chlI, chloroplast precursor	Metabolism.Primary metabolism.Cofactor metabolism.Tetrapyrrole metabolism.Chlorophyll metabolism.Chlorophyll biosynthesis	12.2566	11.9309	11.5556	11.2513	11.2937	11.1556	-0.325677	-0.375271	-1.00525	-0.637166	-0.40005	-1.101	-0.775321	0.498185	0.642975	0.757832	0.797924	0.770961	0.466194	0.584259
chr10_JGVv3_9_t01	VIT_10s0003g00090	Pulp	DRM1 dormancy/auxin associated	Signaling.Hormone Signaling.Auxin Signaling.Auxin-mediated Signaling pathway	14.0925	13.4699	13.3186	14.2445	14.3274	14.2639	-0.622549	-0.15138	0.151975	0.85745	0.945377	0.171448	0.793997	1.11109	1.81183	1.92569	0.649522	0.900389	1.12619	1.73387
chr10_JGVv3_93_t01	VIT_10s0003g01020	Pulp	Unknown protein	Unknown	9.96843	10.8506	11.9555	11.7372	11.5228	11.2254	0.882123	1.10494	1.76873	0.672231	-0.730103	1.25696	0.374835	3.40755	1.59354	0.602861	1.84309	2.1509	2.38991	1.29669
chr10_JGVv3_94_t01	VIT_10s0003g01030	Pulp	Unknown protein	Unknown	7.41444	8.56428	9.52349	9.97235	9.7853	9.86006	1.14984	0.959206	2.55791	1.22102	0.336572	2.44561	1.29578	5.88853	2.33112	1.26275	2.21889	1.94424	5.44757	2.45509
chr10_JGVv42_76_t01	VIT_10s0042g01000	Skin	Glutamine synthetase	Metabolism.Primary metabolism.Amino acid metabolism.Glutamate metabolism	12.9446	13.4828	13.7185	14.0694	14.0463	13.984	0.538205	0.235667	1.12478	0.563535	0.265525	1.0394	0.501192	2.18069	1.47789	1.20207	1.45216	1.17745	2.05537	1.41538
chr10_JGVv42_80_t01	VIT_10s0042g01050	Pulp	Serine carboxypeptidase II	Metabolism.Primary metabolism.Protein metabolism and modification.Proteolysis.Peptidase-mediated proteolysis	5.179	5.49565	7.09808	6.41329	5.43781	5.46415	0.31665	1.60243	1.2343	-0.057843	-1.63393	0.285154	-0.0314967	2.35266	0.960699	0.322209	1.24544	3.03655	1.21854	0.978405
chr10_JGVv71_13_t01	VIT_10s0071g01060	Pulp	Pyruvate kinase	Metabolism.Primary metabolism.Carbohydrate metabolism.Glycolysis Gluconeogenesis.Glycolysis	13.0577	13.3636	14.4299	14.4197	14.652	14.6188	0.305927	1.06624	1.36196	1.28838	0.188963	1.56113	1.2552	2.57034	2.44253	1.13994	1.23621	2.09397	2.95085	2.38701
chr10_JGVv71_24_t01	VIT_10s0071g00940	Pulp	Oligopeptidase B	Metabolism.Primary metabolism.Protein metabolism and modification.Proteolysis.Peptidase-mediated proteolysis	11.2493	11.074	10.5775	10.1822	10.6265	10.4076	-0.175234	-0.496592	-1.06705	-0.447577	-0.169828	-0.841654	-0.66642	0.477293	0.733273	0.888949	0.885624	0.708779	0.558003	0.630068
chr10_JGVv71_61_t01	VIT_10s0071g00500	Pulp	GRAM domain-containing protein / ABA-responsive	Unknown	9.36802	9.79272	10.4626	11.0025	11.0114	10.7789	0.424697	0.669858	1.63444	1.21868	0.316362	1.41092	0.98622	3.10466	2.32734	1.24519	1.34229	1.59092	2.65906	1.98099
chr10_JGVv71_64_t01	VIT_10s0071g00470	Pulp	GRAM domain-containing protein / ABA-responsive	Unknown	10.1022	10.339	11.0109	11.3025	11.2343	10.8622	0.236802	0.671865	1.20028	0.89524	-0.148743	0.759924	0.523122	2.29785	1.85992	0.902036	1.17838	1.59313	1.6934	1.43706
chr10_JGVv71_74_t01	VIT_10s0071g00320	Pulp	GRAM domain-containing protein / ABA-responsive	Unknown	10.1674	10.822	12.1227	11.6876	11.666	11.6128	0.654563	1.30072	1.52018	0.844014	-0.50991	1.44537	0.790807	2.86827	1.79504	0.702266	1.57414	2.46351	2.72333	1.73004
chr10_JGVv92_13_t01	VIT_10s0092g00150	Pulp	Patatin protein 3	Metabolism.Primary metabolism.Generation of metabolite precursors and energy.Storage proteins	7.50295	8.01266	8.94957	7.80741	8.28897	7.55204	0.509704	0.936913	0.30446	0.27631	-1.39752	0.0490935	-0.460611	1.23496	1.21109	0.37958	1.42376	1.91443	1.03461	0.726679
chr10_JGVv92_22_t01	VIT_10s0092g00250	Pulp	Alpha-glucosidase 1 (AGLU1)	Metabolism.Primary metabolism.Carbohydrate metabolism.Monosaccharide metabolism.Galactose metabolism	10.0174	9.52118	8.28378	7.51014	7.62962	7.80367	-0.496203	-1.23739	-2.50724	-1.89155	-0.480113	-2.21371	-1.7175	0.175891	0.269517	0.716922	0.70897	0.424139	0.21558	0.304074
chr10_PDVv3_434_t01	VIT_10s0003g05430	Seed	Reticuline oxidase precursor	Metabolism.Secondary metabolism.Primary amino acids derivated metabolism.Alkaloid metabolism.Alkaloid biosynthesis	7.34591	8.37983	9.08077	14.7636	14.9269	15.0265	1.03392	0.700935	7.41766	6.54711	5.94577	7.68062	6.6467	170.978	93.514	61.6388	2.04757	1.62556	205.162	100.197
chr10_PDVv3_434_t01	VIT_10s0003g05430	Pulp	Reticuline oxidase precursor	Metabolism.Secondary metabolism.Primary amino acids derivated metabolism.Alkaloid metabolism.Alkaloid biosynthesis	11.1229	11.316	12.0939	14.1715	13.9115	14.3201	0.193099	0.777901	3.04859	2.59543	2.22614	3.19714	3.00404	8.27405	6.04369	4.67881	1.14322	1.71463	9.17141	8.02246
chr10_PDVv3_434_t01	VIT_10s0003g05430	Skin	Reticuline oxidase precursor	Metabolism.Secondary metabolism.Primary amino acids derivated metabolism.Alkaloid metabolism.Alkaloid biosynthesis	12.9559	12.5896	11.9654	15.3038	15.1715	15.3315	-0.366345	-0.624159	2.34782	2.58192	3.3661	2.3756	2.74194	5.09055	5.98737	10.3109	0.775745	0.648798	5.18952	6.68972
chr10_random_JGVv350_5_t01	VIT_10s0116g00700	Skin	DNA helicase SNF2 domain-containing protein	Regulation overview.Regulation of gene expression.Regulation of transcription.Transcription factor.SNF2 family transcription factor	11.6928	11.427	12.105	12.1445	12.1365	12.6456	-0.265739	0.678035	0.451737	0.709528	0.540514	0.952811	1.21855	1.36769	1.63527	1.45449	0.831773	1.59996	1.93564	2.32713
chr10_random_JGVv350_6_t01	VIT_10s0116g00730	Skin	Monoglyceride lipase	Metabolism.Primary metabolism.Lipid metabolism.Glycerolipid metabolism.Glycerolipid catabolism	12.7932	12.6518	11.9643	12.6367	12.598	12.4414	-0.141333	-0.68754	-0.156426	-0.0538642	0.477144	-0.351729	-0.210396	0.897245	0.963353	1.39199	0.906681	0.620912	0.783645	0.8643
chr10_random_JGVv635_2_t01	VIT_10s0116g00430	Seed	Unknown protein	Unknown	8.79259	9.51061	10.1911	14.2777	14.391	14.1685	0.718022	0.68051	5.48507	4.88043	3.97733	5.37586	4.65784	44.7889	29.4547	15.7506	1.64493	1.60271	41.5237	25.2435
chr11_GSVIVT00003747001_t01	VIT_11s0206g00200	Pulp	No hit	No hit	12.9032	10.9632	8.58602	7.2859	7.08987	7.59034	-1.94003	-2.37715	-5.61729	-3.8733	-0.995678	-5.31285	-3.37283	0.0203717	0.0682371	0.5015	0.260612	0.192489	0.0251578	0.0965335
chr11_GSVIVT00003747001_t01	VIT_11s0206g00200	Skin	No hit	No hit	13.7619	11.506	9.64158	7.88261	7.00038	7.2123	-2.25591	-1.86441	-5.87928	-4.50561	-2.42928	-6.5496	-4.29369	0.0169887	0.0440226	0.185658	0.209365	0.274636	0.0106752	0.0509883
chr11_GSVIVT00029139001_t01	VIT_11s0052g01520	Pulp	No hit	No hit	7.96889	7.27525	4.85247	4.39011	3.89745	4.49253	-0.693641	-2.42277	-3.57877	-3.37779	-0.359941	-3.47635	-2.78271	0.0836916	0.0962017	0.779196	0.618291	0.186498	0.089849	0.145318
chr11_JGVv103_2_t01	VIT_11s0103g00750	Pulp	CMP/dCMP deaminase, zinc-binding	Metabolism.Primary metabolism.Nucleobase, nucleoside, nucleotide, nucleic acid metabolism.Nucleotide metabolism.Pyrimidine metabolism	8.659	9.0669	9.6453	10.046	10.0731	10.2763	0.407905	0.578402	1.38702	1.00624	0.630989	1.6173	1.20939	2.61538	2.00868	1.54863	1.32676	1.49319	3.06799	2.3124
chr11_JGVv103_49_t01	VIT_11s0103g00220	Skin	Ribosomal protein P3 (RPP3B) acidic 60S	Metabolism.Primary metabolism.Protein metabolism and modification.Protein synthesis.Ribosome	13.7791	13.6473	13.1087	12.662	12.7584	12.6296	-0.131842	-0.538559	-1.11711	-0.888876	-0.479076	-1.14948	-1.01764	0.461016	0.540035	0.717437	0.912666	0.688458	0.450789	0.493925
chr11_JGVv103_52_t01	VIT_11s0103g00180	Skin	Kinesin 4 motor protein	Cellular process.Cellular component organization and biogenesis.Cytoskeleton organization and biogenesis.Microtubule organization and biogenesis.Microtubule-driven movement	8.31838	7.10522	6.60204	6.39265	6.50454	6.70924	-1.21315	-0.503184	-1.92573	-0.600682	0.107198	-1.60914	-0.395986	0.263207	0.659442	1.07713	0.431325	0.705548	0.327794	0.75997
chr11_JGVv118_14_t01	VIT_11s0118g00180	Pulp	HHP1 (heptahelical protein 1)	Signaling.Hormone Signaling	10.3629	11.0399	11.8936	11.7105	11.6885	11.4891	0.677002	0.853688	1.34755	0.648561	-0.404523	1.12617	0.449164	2.5448	1.5676	0.755486	1.59881	1.80711	2.18278	1.36525
chr11_JGVv118_19_t01	VIT_11s0118g00230	Skin	ATSYTE/NTMC2T2.1/NTMC2TYPE2.1/SYTE	Transport overview.Incompletely characterized transport systems.Recognized transporters of unknown biochemical mechanism.Unconventional Protein Secretion System	12.6339	12.9264	13.4938	14.0232	14.0143	14.0627	0.292514	0.567389	1.38937	1.08792	0.568968	1.42887	1.13636	2.61964	2.12568	1.48346	1.22477	1.48184	2.69236	2.19825
chr11_JGVv118_20_t01	VIT_11s0118g00240	Pulp	Purple acid phosphatase 26	Metabolism.Primary metabolism.Coenzyme and prosthetic group metabolism.Riboflavin metabolism	12.6722	13.2872	13.9304	13.6773	13.7438	13.7968	0.615067	0.643203	1.00517	0.456534	-0.133641	1.12463	0.509563	2.00718	1.37224	0.911528	1.53163	1.56179	2.18046	1.42362
chr11_JGVv118_20_t01	VIT_11s0118g00240	Skin	Purple acid phosphatase 26	Metabolism.Primary metabolism.Coenzyme and prosthetic group metabolism.Riboflavin metabolism	12.801	13.1491	13.4093	13.4097	13.3859	13.4151	0.348159	0.260157	0.60875	0.236752	0.00579329	0.61411	0.265951	1.52494	1.17834	1.00402	1.27294	1.19761	1.53061	1.20243
chr11_JGVv118_32_t01	VIT_11s0118g00370	Pulp	Oxidoreductase, 2OG-Fe(II) oxygenase	Metabolism.Cellular metabolism.Oxidation reduction.2OG-Fe(II) oxygenase superfamily	10.814	11.1801	11.877	11.6755	11.831	11.9128	0.366115	0.696878	0.861476	0.650818	0.035772	1.09877	0.73265	1.8169	1.57006	1.02511	1.28888	1.62099	2.14171	1.66169
chr11_JGVv118_41_t01	VIT_11s0118g00480	Skin	Leucine-rich repeat	Diverse functions.Gene family with diverse functions.NBS-LRR superfamily	11.5078	11.7274	12.0475	12.8431	12.8874	12.8131	0.21962	0.320066	1.33537	1.15997	0.765606	1.30529	1.08567	2.5234	2.23452	1.70008	1.16443	1.24839	2.47134	2.12236
chr11_JGVv118_41_t01	VIT_11s0118g00480	Seed	Leucine-rich repeat	Diverse functions.Gene family with diverse functions.NBS-LRR superfamily	12.3476	12.5451	12.9985	13.5447	13.5159	13.5241	0.19741	0.45339	1.19704	0.970869	0.525697	1.1765	0.979087	2.29269	1.96002	1.43963	1.14664	1.36925	2.26027	1.97122
chr11_JGVv118_46_t01	VIT_11s0118g00530	Skin	Unknown	Unknown	11.735	11.0857	10.8898	9.87073	9.85522	9.71328	-0.649285	-0.195902	-1.86427	-1.23049	-1.17653	-2.02172	-1.37243	0.274663	0.426173	0.442414	0.637596	0.873027	0.246265	0.386239
chr11_JGVv118_49_t01	VIT_11s0118g00560	Skin	Nodulin	Response to stimulus.Stress response.Biotic stress response	11.4585	11.5795	12.4192	14.2052	14.1613	14.2541	0.12103	0.839707	2.74675	2.58182	1.83487	2.7956	2.67457	6.71204	5.98694	3.56738	1.08751	1.78969	6.94321	6.3845
chr11_JGVv118_49_t01	VIT_11s0118g00560	Pulp	Nodulin	Response to stimulus.Stress response.Biotic stress response	12.1167	12.3192	13.2198	14.5562	14.6277	14.5931	0.20246	0.900557	2.43943	2.3085	1.37336	2.47638	2.27392	5.42428	4.95367	2.59073	1.15066	1.86679	5.56498	4.83634
chr11_JGVv118_67_t01	VIT_11s0118g00770	Seed	Unknown protein	Unknown	10.97	10.3409	9.20335	6.49589	6.569	6.43896	-0.629108	-1.1375	-4.47407	-3.77186	-2.7644	-4.53101	-3.9019	0.0449956	0.0732078	0.147175	0.646576	0.454547	0.0432545	0.0668978
chr11_JGVv118_69_t01	VIT_11s0118g00790	Skin	Pto-like serine/threonine kinase	Signaling.Signaling pathway.Protein kinase	10.5997	10.3818	11.0699	10.4318	10.4516	10.8134	-0.217898	0.688129	-0.16787	0.0697507	-0.256577	0.213655	0.431552	0.890156	1.04954	0.837072	0.859817	1.61119	1.15962	1.34868
chr11_JGVv149_24_t01	VIT_11s0149g00260	Pulp	Calcium ion binding	Unknown	7.07108	4.44497	6.5171	4.9671	4.94813	5.49269	-2.62611	2.07213	-2.10399	0.503158	-1.02441	-1.57839	1.04772	0.232615	1.41731	0.491611	0.16198	4.20508	0.334856	2.06726
chr11_JGVv149_5_t01	VIT_11s0149g00050	Seed	Hexose transporter 7	Transport overview.Electrochemical Potential-driven Transporters.Porters.Major Facilitator Superfamily.Sugar Porter	10.9707	10.9085	11.9138	14.8706	14.8591	14.8006	-0.062217	1.00531	3.89993	3.95063	2.88682	3.82992	3.89213	14.9278	15.4618	7.3964	0.957791	2.00737	14.2207	14.8474
chr11_JGVv16_10_t01	VIT_11s0016g00280	Seed	Bifunctional lysine-ketoglutarate reductase/saccharopine dehydrogenase	Metabolism.Primary metabolism.Amino acid metabolism.Lysine metabolism.Lysine biosynthesis	13.2611	13.4892	14.0042	13.9239	13.8128	13.9645	0.228099	0.515073	0.662848	0.323679	-0.0397196	0.703452	0.475353	1.5832	1.25152	0.972844	1.17129	1.42907	1.6284	1.39026
chr11_JGVv16_104_t01	VIT_11s0016g01250	Skin	Growth-regulating factor 6	Regulation overview.Regulation of gene expression.Regulation of transcription.Transcription factor.GRF family transcription factor	4.80091	5.37245	6.98708	8.15976	7.77175	8.75036	0.571535	1.61463	3.35885	2.3993	1.76328	3.94945	3.37792	10.2592	5.27548	3.3947	1.4861	3.06234	15.4491	10.3957
chr11_JGVv16_115_t01	VIT_11s0016g01370	Skin	Early flowering 4	Signaling.Signaling pathway.Circadian clock Signaling	8.91201	7.47464	8.62112	9.47217	9.66262	9.89414	-1.43737	1.14648	0.560154	2.18798	1.27301	0.982122	2.4195	1.47443	4.55667	2.41666	0.369239	2.21374	1.97537	5.34984
chr11_JGVv16_116_t01	VIT_11s0016g01380	Pulp	Ribosomal protein S3 (RPS3C) 40S	Metabolism.Primary metabolism.Protein metabolism and modification.Protein synthesis.Ribosome	13.4601	13.2183	12.7656	13.0832	12.9786	12.9924	-0.24181	-0.452693	-0.376844	-0.239682	0.226786	-0.467718	-0.225907	0.77012	0.846932	1.17022	0.845684	0.730678	0.723108	0.855057
chr11_JGVv16_116_t01	VIT_11s0016g01380	Skin	Ribosomal protein S3 (RPS3C) 40S	Metabolism.Primary metabolism.Protein metabolism and modification.Protein synthesis.Ribosome	13.4638	13.436	12.8091	13.0721	13.0324	12.8555	-0.0278065	-0.626844	-0.391697	-0.403574	0.0463081	-0.608343	-0.580536	0.762233	0.755983	1.03262	0.980911	0.647591	0.65595	0.668715
chr11_JGVv16_118_t01	VIT_11s0016g01400	Pulp	PSBX (photosystem II subunit X)	Metabolism.Primary metabolism.Generation of metabolite precursors and energy.Photosynthesis.Photosystem II	13.8808	13.3902	12.8907	11.4271	11.3385	11.292	-0.490651	-0.499495	-2.45376	-2.05165	-1.59865	-2.5888	-2.09815	0.182534	0.241207	0.330185	0.711704	0.707354	0.166224	0.233558
chr11_JGVv16_148_t01	VIT_11s0016g01770	Pulp	MKK2	Response to stimulus.Stress response.Biotic stress response.Plant-pathogen interaction	13.7436	13.5879	13.1198	12.3291	12.3551	12.2871	-0.155704	-0.468119	-1.4145	-1.23276	-0.83267	-1.45649	-1.30079	0.37514	0.425502	0.561489	0.897694	0.722907	0.364378	0.405904
chr11_JGVv16_15_t01	VIT_11s0016g00340	Skin	DNA repair protein RAD51	Metabolism.Primary metabolism.Nucleobase, nucleoside, nucleotide, nucleic acid metabolism.Nucleic acid metabolism.DNA metabolism.DNA recombination and repair.recombination	6.53243	6.44093	8.09044	8.13892	8.2427	8.20155	-0.0914919	1.6495	1.6065	1.80176	0.11111	1.66912	1.76061	3.04511	3.48646	1.08006	0.938552	3.13725	3.1802	3.38842
chr11_JGVv16_150_t01	VIT_11s0016g01790	Skin	Unknown protein	Unknown	10.7933	10.6068	11.4848	11.3672	11.4605	12.1673	-0.186479	0.877951	0.57387	0.853666	0.682531	1.374	1.56048	1.48851	1.80709	1.60495	0.878747	1.83776	2.59189	2.94952
chr11_JGVv16_179_t01	VIT_11s0016g02110	Seed	FAD linked oxidase, N-terminal	Unclear	9.63589	7.77662	6.56934	9.61777	6.25002	5.54865	-1.85927	-1.20728	-0.0181259	-1.5266	-1.02069	-4.08724	-2.22797	0.987515	0.347094	0.49288	0.275616	0.433084	0.0588326	0.213459
chr11_JGVv16_181_t01	VIT_11s0016g02130	Skin	CwfJ protein	Regulation overview.Regulation of gene expression.Regulation of transcription.Transcription factor.C3H family transcription factor	11.9613	12.0718	12.9211	12.2492	12.3487	12.5498	0.110592	0.849282	0.28791	0.27689	-0.371328	0.588546	0.477954	1.22087	1.21158	0.77307	1.07967	1.8016	1.50373	1.39277
chr11_JGVv16_183_t01	VIT_11s0016g02150	Skin	Protein kinase CDG1	Signaling.Signaling pathway.Protein kinase	8.99759	8.34226	9.37282	8.76319	8.79083	9.36577	-0.655332	1.03056	-0.234406	0.448571	-0.00704806	0.368182	1.02351	0.850035	1.36469	0.995127	0.634929	2.04282	1.29073	2.03287
chr11_JGVv16_19_t01	VIT_11s0016g00380	Pulp	Basic helix-loop-helix (bHLH) family	Regulation overview.Regulation of gene expression.Regulation of transcription.Transcription factor.bHLH family transcription factor	13.0388	12.8843	12.3552	12.502	12.7366	12.8165	-0.154475	-0.529145	-0.536832	-0.147767	0.46126	-0.222361	-0.0678852	0.689283	0.902646	1.37674	0.898459	0.692965	0.857162	0.954035
chr11_JGVv16_2_t01	VIT_11s0016g00050	Pulp	Unknown protein	Unknown	8.81717	8.67658	7.59495	7.91681	8.31144	8.17216	-0.140592	-1.08163	-0.900369	-0.36514	0.577212	-0.645014	-0.504423	0.53575	0.776394	1.49196	0.907147	0.472493	0.639487	0.704942
chr11_JGVv16_204_t01	VIT_11s0016g02380	Pulp	1-aminocyclopropane-1-carboxylate oxidase 2	Metabolism.Primary metabolism.Organic acid metabolism.Propanoate metabolism	10.9988	12.8999	13.722	12.2283	12.1046	12.3285	1.90116	0.822096	1.2295	-0.795272	-1.39351	1.32974	-0.571415	2.34486	0.576234	0.380637	3.73512	1.76797	2.51358	0.672956
chr11_JGVv16_206_t01	VIT_11s0016g02410	Seed	MYB divaricata	Development.Reproductive development.Flower development	7.9488	8.81537	8.92555	11.9856	12.082	12.1572	0.866574	0.110177	4.03683	3.26666	3.23163	4.20838	3.34181	16.4137	9.62417	9.39329	1.82333	1.07936	18.4863	10.1388
chr11_JGVv16_206_t01	VIT_11s0016g02410	Skin	MYB divaricata	Development.Reproductive development.Flower development	9.59415	8.89297	9.80222	11.2787	11.3431	11.5366	-0.701179	0.909246	1.68453	2.45017	1.73437	1.94243	2.64361	3.21437	5.46479	3.32733	0.615069	1.87806	3.84353	6.24894
chr11_JGVv16_208_t01	VIT_11s0016g02430	Pulp	Dual-specific kinase DSK1	Signaling.Signaling pathway.Protein kinase	13.5828	13.1647	12.0316	9.85125	9.84758	9.59415	-0.418123	-1.13313	-3.73156	-3.3171	-2.43742	-3.98867	-3.57054	0.0752817	0.100335	0.184614	0.748398	0.455926	0.0629929	0.0841704
chr11_JGVv16_209_t01	VIT_11s0016g02440	Skin	HRT domain containing	Regulation overview.Regulation of gene expression.Regulation of transcription.Transcription factor.HRT domain family transcription factor	13.1852	13.3468	13.809	12.6162	12.5292	12.5256	0.161589	0.46221	-0.568949	-0.817577	-1.28341	-0.659615	-0.821204	0.674108	0.567394	0.410822	1.11852	1.37765	0.633047	0.565969
chr11_JGVv16_214_t01	VIT_11s0016g02490	Pulp	Ndr family protein	Unknown	11.6595	11.6433	12.5153	12.7148	12.5279	12.7198	-0.0162595	0.871994	1.05526	0.884653	0.204522	1.06026	1.07652	2.07809	1.84632	1.1523	0.988793	1.83019	2.0853	2.10894
chr11_JGVv16_218_t01	VIT_11s0016g02530	Pulp	Protein arginine N-methyltransferase	Metabolism.Primary metabolism.Amino acid metabolism.Histidine metabolism	13.5746	13.0381	12.2936	12.4949	12.5351	12.5273	-0.536574	-0.744424	-1.07974	-0.502986	0.233665	-1.04733	-0.510759	0.473113	0.705645	1.17582	0.689406	0.596906	0.483862	0.701853
chr11_JGVv16_218_t01	VIT_11s0016g02530	Skin	Protein arginine N-methyltransferase	Metabolism.Primary metabolism.Amino acid metabolism.Histidine metabolism	13.7878	13.474	12.6907	12.4705	12.4967	12.5946	-0.313761	-0.783328	-1.31735	-0.977364	-0.0960819	-1.19317	-0.87941	0.401272	0.507907	0.93557	0.804542	0.581025	0.437341	0.54359
chr11_JGVv16_219_t01	VIT_11s0016g02540	Skin	Xaa-Pro dipeptidase	Metabolism.Primary metabolism.Protein metabolism and modification.Proteolysis.Peptidase-mediated proteolysis	12.1256	12.2236	12.7218	13.2019	13.1671	13.1624	0.0979565	0.498218	1.07625	0.94353	0.440611	1.03679	0.93883	2.10855	1.92323	1.35718	1.07026	1.41247	2.05165	1.91697
chr11_JGVv16_228_t01	VIT_11s0016g02630	Pulp	Unknown protein	Unknown	10.7983	10.5938	9.99065	10.6526	10.721	10.7623	-0.204504	-0.603176	-0.145692	0.127227	0.771692	-0.035988	0.168516	0.903945	1.09219	1.70727	0.867837	0.658303	0.975364	1.1239
chr11_JGVv16_241_t01	VIT_11s0016g02770	Pulp	Meiotic nuclear divisions 1	Metabolism.Primary metabolism.Nucleobase, nucleoside, nucleotide, nucleic acid metabolism.Nucleic acid metabolism.DNA metabolism	5.7973	6.86269	7.17232	8.43278	8.23948	8.77295	1.06538	0.309628	2.63548	1.37679	1.60064	2.97565	1.91027	6.2138	2.5969	3.03278	2.09273	1.23939	7.86611	3.75878
chr11_JGVv16_263_t01	VIT_11s0016g03000	Seed	Phosphoinositide 3-kinase regulatory subunit 4	Metabolism.Cellular metabolism.Cellular catabolism.Autophagy	12.6442	12.9843	13.3235	13.3522	13.2682	13.5232	0.340155	0.339221	0.708008	0.283926	0.199682	0.879057	0.538903	1.63355	1.2175	1.14844	1.26589	1.26507	1.83917	1.45287
chr11_JGVv16_268_t01	VIT_11s0016g03050	Pulp	MATE efflux family protein	Transport overview.Electrochemical Potential-driven Transporters.Porters.Multidrug/Oligosaccharidyl-lipid/Polysaccharide Flippase.Multi Antimicrobial Extrusion	8.19355	8.74656	9.83165	9.88689	9.75115	10.4875	0.553011	1.08509	1.69334	1.00459	0.655836	2.29393	1.74092	3.23404	2.00637	1.57553	1.46714	2.1215	4.90391	3.34249
chr11_JGVv16_272_t01	VIT_11s0016g03090	Skin	No hit	No hit	7.2669	6.85675	8.73579	8.33055	8.23722	8.79102	-0.410149	1.87904	1.06365	1.38047	0.0552289	1.52412	1.93427	2.09021	2.60353	1.03902	0.752546	3.6783	2.87611	3.82185
chr11_JGVv16_28_t01	VIT_11s0016g00480	Pulp	Pectinesterase PME2	Cellular process.Cellular component organization and biogenesis.Cell wall organization and biogenesis.Cell wall metabolism.Cell wall modification.Pectin modification	10.0249	10.2015	10.89	11.2994	11.2671	11.4194	0.17665	0.688468	1.27447	1.06554	0.529435	1.39455	1.2179	2.41911	2.09296	1.44336	1.13026	1.61157	2.62907	2.32608
chr11_JGVv16_283_t01	VIT_11s0016g03200	Skin	Gibberellin oxidase	Metabolism.Secondary metabolism.Terpenoid metabolism.Diterpenoid metabolism.Diterpenoid biosynthesis	13.0137	12.9964	13.5769	14.0704	14.08	14.1513	-0.017253	0.580525	1.05674	1.08357	0.574386	1.13766	1.15491	2.08023	2.11927	1.48904	0.988112	1.49539	2.20023	2.22671
chr11_JGVv16_283_t01	VIT_11s0016g03200	Pulp	Gibberellin oxidase	Metabolism.Secondary metabolism.Terpenoid metabolism.Diterpenoid metabolism.Diterpenoid biosynthesis	13.0404	13.5639	13.9154	13.9347	14.1134	13.8951	0.523444	0.351516	0.894241	0.549484	-0.0203179	0.854642	0.331198	1.85863	1.46356	0.986015	1.43738	1.2759	1.80831	1.25806
chr11_JGVv16_302_t01	VIT_11s0016g03390	Skin	CRS2-associated factor 1	Metabolism.Primary metabolism.Nucleobase, nucleoside, nucleotide, nucleic acid metabolism.Nucleic acid metabolism.RNA metabolism.RNA processing.mRNA processing.mRNA splicing	11.8002	11.7809	12.3513	12.6205	12.6577	12.6342	-0.0192082	0.570316	0.820351	0.876726	0.282934	0.834042	0.853251	1.76584	1.8362	1.21667	0.986774	1.48485	1.78267	1.80657
chr11_JGVv16_312_t01	VIT_11s0016g03490	Pulp	Glyoxal oxidase	Unclear	8.15823	8.73258	10.2569	10.0339	9.88696	9.98847	0.574354	1.52433	1.87563	1.15438	-0.268446	1.83024	1.25588	3.66962	2.22589	0.830213	1.48901	2.87653	3.55595	2.38813
chr11_JGVv16_313_t01	VIT_11s0016g03500	Seed	Unknown protein	Unknown	8.4085	8.42582	6.55564	7.82873	7.74189	8.23272	0.0173249	-1.87018	-0.579768	-0.683934	1.67708	-0.175778	-0.193103	0.669072	0.622466	3.1978	1.01208	0.273539	0.88529	0.874722
chr11_JGVv16_317_t01	VIT_11s0016g03540	Skin	Auxin-responsive protein IAA27	Signaling.Hormone Signaling.Auxin Signaling.Auxin-mediated Signaling pathway	9.89998	8.91717	10.2341	9.25236	8.90834	9.07895	-0.982814	1.31696	-0.647621	-0.00882513	-1.15518	-0.821032	0.161782	0.638332	0.993902	0.44901	0.505992	2.49141	0.566037	1.11867
chr11_JGVv16_318_t01	VIT_11s0016g03550	Skin	NADP adrenodoxin-like ferredoxin reductase	Metabolism.Primary metabolism.Generation of metabolite precursors and energy.Photosynthesis.Photosynthetic-chain phosphorylation	8.19657	7.74933	8.74351	9.46863	9.43931	9.78608	-0.447232	0.994175	1.27206	1.68997	1.04257	1.58951	2.03675	2.41507	3.2265	2.05989	0.733448	1.99194	3.00948	4.10319
chr11_JGVv16_325_t01	VIT_11s0016g03640	Pulp	Rac-like GTP-binding protein ARAC7 (GTPase protein ROP9)	Cellular process.Cellular component organization and biogenesis.Cytoskeleton organization and biogenesis	9.74814	8.86611	7.69451	7.79877	6.69598	7.03476	-0.882024	-1.1716	-1.94937	-2.17013	-0.659753	-2.71338	-1.83135	0.258929	0.22219	0.632986	0.542606	0.443929	0.152473	0.281001
chr11_JGVv16_336_t01	VIT_11s0016g03760	Pulp	Unknown protein	Unknown	12.5162	12.973	13.6922	13.5817	13.5745	13.7367	0.456883	0.719169	1.06555	0.601471	0.0444944	1.22055	0.763663	2.09296	1.51726	1.03132	1.37257	1.64623	2.33035	1.6978
chr11_JGVv16_336_t01	VIT_11s0016g03760	Skin	Unknown protein	Unknown	12.1648	12.6486	13.0399	13.5748	13.506	13.34	0.48384	0.391248	1.41002	0.857343	0.300096	1.17518	0.691343	2.65741	1.8117	1.23123	1.39846	1.31153	2.25821	1.61479
chr11_JGVv16_337_t01	VIT_11s0016g03770	Pulp	Dynein light chain LC6, flagellar outer arm	Cellular process.Cellular component organization and biogenesis.Cytoskeleton organization and biogenesis.Microtubule organization and biogenesis.Microtubule-driven movement	6.06278	6.97736	8.10538	9.7394	9.38062	9.21936	0.914578	1.12802	3.67662	2.40326	1.11399	3.15658	2.242	12.7871	5.28999	2.16443	1.88502	2.18558	8.91715	4.73054
chr11_JGVv16_339_t01	VIT_11s0016g03810	Skin	Unknown protein	Unknown	8.603	8.80641	9.91222	10.5421	10.4801	10.7058	0.203402	1.10581	1.93906	1.67366	0.793541	2.10276	1.89936	3.83456	3.19024	1.73332	1.15141	2.1522	4.2953	3.73047
chr11_JGVv16_339_t01	VIT_11s0016g03810	Pulp	Unknown protein	Unknown	9.18148	9.83833	10.5471	10.4045	10.5548	10.5858	0.656854	0.708763	1.22301	0.716513	0.0386643	1.40428	0.747428	2.33433	1.64321	1.02716	1.57664	1.6344	2.64686	1.6788
chr11_JGVv16_341_t01	VIT_11s0016g03830	Seed	Protein kinase	Signaling.Signaling pathway.Protein kinase	11.0653	10.722	9.75943	8.94545	9.70944	9.40025	-0.343327	-0.962544	-2.11985	-1.01254	-0.359185	-1.66506	-1.32173	0.23007	0.495673	0.779605	0.788221	0.513151	0.315332	0.400055
chr11_JGVv16_350_t01	VIT_11s0016g03920	Skin	Polyol transporter 5	Transport overview.Electrochemical Potential-driven Transporters.Porters.Major Facilitator Superfamily.Sugar Porter	10.3341	11.2755	11.8145	9.22268	9.33116	8.82916	0.941405	0.539033	-1.11138	-1.94431	-2.98534	-1.5049	-2.4463	0.46285	0.25984	0.126277	1.9204	1.453	0.352355	0.18348
chr11_JGVv16_353_t01	VIT_11s0016g03950	Skin	Dehydration-responsive protein (RD22)	Response to stimulus.Stress response.Abiotic stress response.Drought stress response	5.1474	6.13694	7.66001	9.21042	8.69351	8.07077	0.989541	1.52307	4.06302	2.55657	0.410764	2.92337	1.93383	16.7144	5.88309	1.32939	1.98555	2.87401	7.58617	3.82068
chr11_JGVv16_358_t01	VIT_11s0016g04000	Skin	Unknown protein	Unknown	11.4336	10.997	10.701	10.1652	10.1724	10.2696	-0.436618	-0.295973	-1.26846	-0.82459	-0.431405	-1.164	-0.727379	0.415104	0.564643	0.741539	0.738865	0.814523	0.446274	0.604
chr11_JGVv16_359_t01	VIT_11s0016g04010	Pulp	Unknown protein	Unknown	11.0352	11.5953	11.9252	11.6374	11.7941	11.5721	0.560072	0.329931	0.60214	0.198835	-0.353161	0.536842	-0.0232307	1.51797	1.14777	0.782867	1.47434	1.25695	1.45079	0.984027
chr11_JGVv16_36_t01	VIT_11s0016g00560	Pulp	Peroxiredoxin bcp	Response to stimulus.Stress response.Abiotic stress response.Oxidative stress response	11.228	10.5065	8.95563	8.0179	7.47031	7.85777	-0.721405	-1.55092	-3.21005	-3.03624	-1.09786	-3.37018	-2.64878	0.108063	0.121899	0.467208	0.606506	0.341294	0.0967105	0.159455
chr11_JGVv16_388_t01	VIT_11s0016g04330	Skin	Unknown	Unknown	12.1869	13.7398	14.5017	14.8428	15.1766	14.9062	1.55289	0.761949	2.65593	1.4368	0.404483	2.71932	1.16643	6.30251	2.70721	1.32361	2.93405	1.69578	6.58564	2.24456
chr11_JGVv16_39_t01	VIT_11s0016g00590	Pulp	Invertase/pectin methylesterase inhibitor	Cellular process.Cellular component organization and biogenesis.Cell wall organization and biogenesis	10.8073	9.94558	9.63919	11.0999	10.943	10.5181	-0.861744	-0.306392	0.29261	0.997402	0.878907	-0.289229	0.572515	1.22485	1.9964	1.83898	0.550287	0.808662	0.818339	1.48711
chr11_JGVv16_39_t01	VIT_11s0016g00590	Seed	Invertase/pectin methylesterase inhibitor	Cellular process.Cellular component organization and biogenesis.Cell wall organization and biogenesis	12.961	12.4114	11.6134	9.15021	9.24149	9.44814	-0.549681	-0.797956	-3.81083	-3.16987	-2.16526	-3.5129	-2.96322	0.0712567	0.111115	0.222941	0.683171	0.575163	0.0876015	0.128228
chr11_JGVv16_404_t01	VIT_11s0016g04510	Skin	No hit	No hit	10.6967	9.84161	8.60741	7.72972	8.33962	7.30592	-0.85513	-1.2342	-2.96702	-1.50199	-1.30149	-3.39082	-2.53569	0.12789	0.353066	0.405706	0.552816	0.425079	0.0953371	0.172457
chr11_JGVv16_420_t01	VIT_11s0016g04680	Pulp	No hit	No hit	11.5887	11.4318	10.9661	10.3555	10.1015	10.0773	-0.156898	-0.465716	-1.23325	-1.3303	-0.888781	-1.51139	-1.3545	0.425358	0.397686	0.54007	0.896951	0.724112	0.350772	0.391071
chr11_JGVv16_428_t01	VIT_11s0016g04770	Skin	Unknown	Unknown	14.9076	14.9679	14.3613	15.0476	14.8404	14.9571	0.0603514	-0.606641	0.140046	-0.127538	0.595801	0.0495117	-0.0108397	1.10194	0.915392	1.51131	1.04272	0.656724	1.03491	0.992515
chr11_JGVv16_431_t01	VIT_11s0016g04820	Skin	Agenet domain-containing protein	Unknown	5.52589	6.25379	7.21591	7.90381	7.87384	7.88723	0.7279	0.962116	2.37792	1.62005	0.671321	2.36134	1.63344	5.19785	3.07385	1.59253	1.65623	1.94816	5.13846	3.10251
chr11_JGVv16_44_t01	VIT_11s0016g00640	Pulp	Auxin response factor 11 ARF19	Signaling.Hormone Signaling.Auxin Signaling.Auxin-mediated Signaling pathway	12.1735	12.7016	13.1534	13.2851	13.2832	13.2207	0.528149	0.451803	1.11163	0.581579	0.0672887	1.04724	0.519092	2.1609	1.49649	1.04775	1.44208	1.36775	2.06657	1.43305
chr11_JGVv16_441_t01	VIT_11s0016g04920	Skin	Early nodulin 93	Unknown	12.3901	13.8688	15.1882	14.5649	14.6084	14.8222	1.47872	1.31945	2.17485	0.739639	-0.366002	2.43217	0.953447	4.51537	1.66976	0.77593	2.78702	2.49571	5.39705	1.93649
chr11_JGVv16_448_t01	VIT_11s0016g04990	Pulp	Unknown protein	Unknown	11.3061	11.8287	12.8918	13.4743	13.4009	13.6611	0.522616	1.06311	2.16828	1.57218	0.7693	2.35503	1.83241	4.49487	2.97354	1.70444	1.43656	2.08943	5.11603	3.56131
chr11_JGVv16_45_t01	VIT_11s0016g00650	Pulp	Chaperonin 21, Chloroplast	Metabolism.Primary metabolism.Protein metabolism and modification.Protein folding.Chaperone-mediated protein folding	12.8651	12.5348	12.2963	12.5614	12.566	12.4932	-0.330326	-0.238532	-0.303758	0.0312027	0.196928	-0.37193	-0.0416041	0.810139	1.02186	1.14626	0.795357	0.847607	0.772748	0.971574
chr11_JGVv16_453_t01	VIT_11s0016g05050	Pulp	Kelch repeat-containing F-box protein	Unknown	13.2576	13.1324	12.6367	12.7095	12.8077	12.8065	-0.125294	-0.495624	-0.548135	-0.324697	0.169818	-0.4511	-0.325806	0.683904	0.798466	1.12492	0.916817	0.709255	0.731485	0.797853
chr11_JGVv16_454_t01	VIT_11s0016g05060	Seed	Choline/ethanolamine kinase	Metabolism.Primary metabolism.Amino acid metabolism.Glycine, serine, and threonine metabolism	9.86415	10.652	10.9231	11.7345	11.5358	11.7578	0.787848	0.271058	1.87037	0.88383	0.834782	1.89369	1.10584	3.65626	1.84527	1.78359	1.7265	1.20669	3.71584	2.15224
chr11_JGVv16_455_t01	VIT_11s0016g05070	Seed	Choline/ethanolamine kinase	Metabolism.Primary metabolism.Amino acid metabolism.Glycine, serine, and threonine metabolism	10.7096	11.0291	11.6102	12.239	11.94	12.252	0.319492	0.581156	1.52939	0.910908	0.641787	1.54244	1.22294	2.88664	1.88023	1.56026	1.24789	1.49605	2.91286	2.33422
chr11_JGVv16_459_t01	VIT_11s0016g05110	Skin	Sodium hypersensitive 1	Transport overview.Electrochemical Potential-driven Transporters.Porters.Mitochondrial Carrier	8.58298	7.19687	7.75545	6.66405	6.86531	6.85456	-1.38611	0.558583	-1.91892	-0.331563	-0.90089	-1.72842	-0.342307	0.264452	0.794675	0.535556	0.382595	1.47282	0.301783	0.788779
chr11_JGVv16_461_t01	VIT_11s0016g05130	Seed	Signal peptidase, endoplasmic reticulum-type	Metabolism.Primary metabolism.Protein metabolism and modification.Proteolysis.Peptidase-mediated proteolysis	10.4831	11.1416	11.5562	11.436	11.3053	11.4917	0.658491	0.414642	0.952933	0.163727	-0.0645099	1.00862	0.350133	1.9358	1.12018	0.95627	1.57843	1.33297	2.01199	1.27468
chr11_JGVv16_462_t01	VIT_11s0016g05140	Pulp	U4/U6 small nuclear ribonucleoprotein SNU13	Metabolism.Primary metabolism.Nucleobase, nucleoside, nucleotide, nucleic acid metabolism.Nucleic acid metabolism.RNA metabolism.RNA processing.mRNA processing.mRNA splicing	13.5821	13.251	12.821	13.4087	13.4284	13.3474	-0.331162	-0.429911	-0.173379	0.177452	0.526341	-0.234732	0.09643	0.886764	1.13088	1.44027	0.794896	0.742308	0.849843	1.06912
chr11_JGVv16_462_t01	VIT_11s0016g05140	Skin	U4/U6 small nuclear ribonucleoprotein SNU13	Metabolism.Primary metabolism.Nucleobase, nucleoside, nucleotide, nucleic acid metabolism.Nucleic acid metabolism.RNA metabolism.RNA processing.mRNA processing.mRNA splicing	13.7282	13.9552	13.2099	13.3365	13.1641	13.2532	0.226988	-0.745259	-0.391669	-0.791072	0.0433539	-0.474917	-0.701905	0.762247	0.577914	1.03051	1.17039	0.596561	0.719508	0.61476
chr11_JGVv16_468_t01	VIT_11s0016g05230	Skin	Allyl alcohol dehydrogenase	Unclear	7.50652	6.10812	4.8529	4.41288	4.12463	3.98629	-1.39841	-1.25522	-3.09364	-1.98348	-0.866611	-3.52024	-2.12183	0.117144	0.252879	0.548434	0.379348	0.41893	0.0871572	0.229755
chr11_JGVv16_472_t01	VIT_11s0016g05270	Pulp	Bundle-sheath defective protein 2	Metabolism.Primary metabolism.Protein metabolism and modification.Protein folding.Chaperone-mediated protein folding	12.1243	11.6088	11.2252	10.2599	10.6559	10.4642	-0.515536	-0.383589	-1.86444	-0.952907	-0.760985	-1.66011	-1.14457	0.27463	0.51659	0.590093	0.699533	0.766528	0.316415	0.452323
chr11_JGVv16_478_t01	VIT_11s0016g05340	Skin	Ethylene-responsive transcription factor SHINE 3	Signaling.Hormone Signaling.Ethylene Signaling.Ethylene-mediated Signaling pathway	10.7573	10.2267	8.60562	5.57804	5.76433	5.54861	-0.530614	-1.6211	-5.17929	-4.46239	-3.05701	-5.20872	-4.67811	0.0275981	0.0453615	0.120157	0.69226	0.325087	0.0270407	0.0390615
chr11_JGVv16_482_t01	VIT_11s0016g05380	Skin	Acidic leucine-rich nuclear phosphoprotein 32 member E	Unknown	12.0855	11.5427	10.7874	11.3203	11.3006	10.9052	-0.54271	-0.755386	-0.765167	-0.242145	0.117885	-1.18021	-0.637501	0.588385	0.845488	1.08514	0.68648	0.592388	0.441287	0.642825
chr11_JGVv16_482_t01	VIT_11s0016g05380	Pulp	Acidic leucine-rich nuclear phosphoprotein 32 member E	Unknown	11.9221	11.1579	10.1985	9.41161	9.68191	9.2388	-0.7642	-0.959471	-2.51053	-1.47603	-0.959664	-2.68333	-1.91914	0.175492	0.359477	0.514177	0.58878	0.514246	0.155681	0.264413
chr11_JGVv16_492_t01	VIT_11s0016g05480	Skin	Clathrin assembly protein 2	Transport overview.Macromolecule transport.Protein transport.Protein coat	12.4542	12.5405	13.0856	13.5435	13.6542	13.9347	0.0863249	0.545056	1.08927	1.11369	0.849111	1.48049	1.39417	2.12767	2.16399	1.80139	1.06166	1.45908	2.79044	2.62837
chr11_JGVv16_492_t01	VIT_11s0016g05480	Pulp	Clathrin assembly protein 2	Transport overview.Macromolecule transport.Protein transport.Protein coat	13.0662	13.3921	13.9218	13.6804	13.6591	13.5814	0.325925	0.52972	0.614263	0.266999	-0.340437	0.515208	0.189283	1.53078	1.2033	0.789802	1.25347	1.44365	1.4292	1.1402
chr11_JGVv16_496_t01	VIT_11s0016g05520	Pulp	Plastocyanin domain-containing protein	Metabolism.Primary metabolism.Generation of metabolite precursors and energy.Photosynthesis.Photosynthetic-chain phosphorylation	13.3768	12.6336	11.8451	11.3529	11.2195	11.2264	-0.743234	-0.788561	-2.02396	-1.41416	-0.618656	-2.15045	-1.40722	0.245883	0.375228	0.651277	0.597399	0.578921	0.225242	0.377038
chr11_JGVv16_497_t01	VIT_11s0016g05530	Seed	Plastocyanin domain-containing protein	Metabolism.Primary metabolism.Generation of metabolite precursors and energy.Photosynthesis.Photosynthetic-chain phosphorylation	13.6406	13.9699	14.7374	14.9672	15.0037	14.9164	0.32938	0.767505	1.32662	1.03381	0.178936	1.27582	0.94644	2.50814	2.04742	1.13205	1.25647	1.70232	2.42136	1.92711
chr11_JGVv16_499_t01	VIT_11s0016g05560	Pulp	Glucan endo-1,3-beta-glucosidase 7 precursor	Metabolism.Primary metabolism.Carbohydrate metabolism.Polysaccharide metabolism.Starch and sucrose metabolism	12.1001	12.3912	12.6709	12.6838	12.5841	12.715	0.29106	0.279711	0.583658	0.192985	0.0441521	0.614923	0.323863	1.49864	1.14313	1.03108	1.22354	1.21395	1.53148	1.25168
chr11_JGVv16_500_t01	VIT_11s0016g05570	Seed	Thylakoid lumenal 16.5 kDa protein, chloroplast precursor	Unknown	7.17551	6.42638	5.47917	7.25323	8.02484	7.92683	-0.749125	-0.947214	0.0777181	1.59845	2.44766	0.751318	1.50044	1.05535	3.02819	5.45529	0.594964	0.518633	1.68333	2.8293
chr11_JGVv16_500_t01	VIT_11s0016g05570	Pulp	Thylakoid lumenal 16.5 kDa protein, chloroplast precursor	Unknown	8.92356	8.59332	7.41523	7.42832	7.24759	7.60065	-0.330245	-1.17809	-1.49523	-1.34573	0.18542	-1.32291	-0.992667	0.354723	0.393455	1.13715	0.795402	0.441937	0.399728	0.502548
chr11_JGVv16_503_t01	VIT_11s0016g05600	Pulp	Zinc finger (ubiquitin-hydrolase) domain-containing	Regulation overview.Regulation of gene expression.Regulation of transcription.Transcription factor.Other zinc finger family transcription factor	11.129	11.4662	11.9639	13.3701	13.2945	13.4075	0.337214	0.4977	2.24106	1.8283	1.44359	2.2785	1.94129	4.72743	3.55118	2.71996	1.26331	1.41196	4.85173	3.84048
chr11_JGVv16_505_t01	VIT_11s0016g05620	Skin	TPR4/WSIP2 (topless-related 4)	Signaling.Hormone Signaling.Auxin Signaling.Auxin-mediated Signaling pathway	11.4549	11.4373	12.0373	12.6238	12.5346	12.9626	-0.017574	0.599977	1.16896	1.0973	0.925302	1.50771	1.52528	2.24849	2.13953	1.89908	0.987893	1.51569	2.84357	2.87842
chr11_JGVv16_512_t01	VIT_11s0016g05710	Skin	UDP-glucuronic acid/UDP-N-acetylgalactosamine transporter	Transport overview.Electrochemical Potential-driven Transporters.Porters.Drug/Metabolite Transporter.UDP-glucu/UDP-N-acgalactosamine Transporter Fam	7.90848	6.65193	7.8337	9.21398	8.88733	8.7672	-1.25654	1.18176	1.30551	2.2354	0.933508	0.858728	2.11527	2.47171	4.70893	1.90991	0.418546	2.26854	1.81344	4.33271
chr11_JGVv16_521_t01	VIT_11s0016g05810	Skin	Potassium channel SKOR	Transport overview.Channels and pores.a-Type channels.The Voltage-gated Ion Channel.K+ channel	9.04897	7.71003	8.9092	9.11492	9.21085	8.55712	-1.33894	1.19917	0.065951	1.50082	-0.352082	-0.491852	0.847087	1.04677	2.83003	0.783453	0.395311	2.29607	0.711112	1.79887
chr11_JGVv16_523_t01	VIT_11s0016g05830	Seed	No hit	No hit	9.10704	7.46856	6.60459	4.15994	4.25819	4.70086	-1.63848	-0.86397	-4.9471	-3.21037	-1.90373	-4.40618	-2.7677	0.0324172	0.10804	0.267251	0.321194	0.549438	0.0471636	0.146838
chr11_JGVv16_57_t01	VIT_11s0016g00770	Skin	Actin beta/gamma 1	Cellular process.Cellular component organization and biogenesis.Cytoskeleton organization and biogenesis.Actin organization and biogenesis	9.99987	10.418	10.8999	11.1556	11.1058	11.3062	0.418144	0.481844	1.15576	0.687776	0.406326	1.30631	0.88817	2.22802	1.6108	1.32531	1.33621	1.39653	2.47309	1.85083
chr11_JGVv16_6_t01	VIT_11s0016g00190	Pulp	Transcription factor	Regulation overview.Regulation of gene expression.Regulation of transcription.Transcription factor.Trihelix family transcription factor	10.2152	9.52411	9.23713	8.77944	8.37173	8.62676	-0.691073	-0.286981	-1.43574	-1.15239	-0.610374	-1.58843	-0.897355	0.369656	0.44988	0.655027	0.619393	0.819615	0.332534	0.53687
chr11_JGVv16_73_t01	VIT_11s0016g00930	Seed	Unknown protein	Unknown	10.9985	11.9963	12.547	15.3197	15.2913	15.2155	0.997779	0.550706	4.32115	3.295	2.66849	4.21698	3.2192	19.9892	9.81505	6.35764	1.99692	1.4648	18.5967	9.31268
chr11_JGVv16_73_t01	VIT_11s0016g00930	Skin	Unknown protein	Unknown	10.9058	10.4436	9.68196	11.2213	11.788	11.7049	-0.462236	-0.761612	0.31546	1.3444	2.02295	0.799104	1.26134	1.24441	2.53924	4.06415	0.72586	0.589837	1.74002	2.39718
chr11_JGVv16_81_t01	VIT_11s0016g01020	Pulp	flavonoid 3-monooxygenase	Metabolism.Secondary metabolism.Phenylpropanoid metabolism.Flavonoid metabolism.Flavonoid biosynthesis	10.9279	9.90854	8.98121	7.0449	7.12576	7.76672	-1.01933	-0.927337	-3.88297	-2.78279	-1.21448	-3.16115	-2.14182	0.0677812	0.145311	0.430928	0.493346	0.525828	0.111789	0.226594
chr11_JGVv16_82_t01	VIT_11s0016g01030	Seed	flavonoid 3-monooxygenase	Metabolism.Secondary metabolism.Phenylpropanoid metabolism.Flavonoid metabolism.Flavonoid biosynthesis	7.41791	4.64768	4.35881	6.56316	6.06593	6.05949	-2.77022	-0.288872	-0.85475	1.41825	1.70068	-1.35841	1.41181	0.552961	2.67261	3.25055	0.146582	0.818542	0.390012	2.66071
chr11_JGVv16_82_t01	VIT_11s0016g01030	Pulp	flavonoid 3-monooxygenase	Metabolism.Secondary metabolism.Phenylpropanoid metabolism.Flavonoid metabolism.Flavonoid biosynthesis	9.70051	9.18212	6.50899	4.53776	5.23199	4.05487	-0.518392	-2.67313	-5.16275	-3.95013	-2.45413	-5.64565	-5.12726	0.0279163	0.0646984	0.182488	0.69815	0.156786	0.0199752	0.0286116
chr11_JGVv16_83_t01	VIT_11s0016g01040	Seed	CYP92A2v4	Metabolism.Cellular metabolism.Oxidation reduction.Cytochrome P450 oxidoreductase	7.74279	6.02526	4.0891	7.95469	8.22702	8.52331	-1.71753	-1.93617	0.211903	2.20175	4.43422	0.780523	2.49805	1.15821	4.60038	21.6188	0.30407	0.26131	1.71775	5.64921
chr11_JGVv16_84_t01	VIT_11s0016g01050	Pulp	ferulate 5-hydroxylase	Metabolism.Secondary metabolism.Phenylpropanoid metabolism.Phenylpropanoid biosynthesis	10.8574	9.94245	8.83191	8.61529	7.72771	7.858	-0.914993	-1.11054	-2.24216	-2.21474	-0.973911	-2.99945	-2.08445	0.21137	0.215426	0.509124	0.530346	0.46312	0.125048	0.235785
chr11_JGVv16_95_t01	VIT_11s0016g01160	Seed	GCN5 N-acetyltransferase (GNAT)	Regulation overview.Regulation of gene expression.Regulation of transcription.Transcription factor.GNAT	6.22709	7.37125	8.36789	8.356	8.68081	8.49343	1.14416	0.996634	2.1289	1.30956	0.125545	2.26634	1.12218	4.37385	2.47866	1.09092	2.21018	1.99534	4.81101	2.17676
chr11_JGVv206_11_t01	VIT_11s0206g00110	Pulp	Serine carboxypeptidase S28	Metabolism.Primary metabolism.Protein metabolism and modification.Proteolysis.Peptidase-mediated proteolysis	11.8992	11.4771	10.2411	10.8705	10.8212	10.6464	-0.422128	-1.23596	-1.0287	-0.655927	0.405252	-1.25284	-0.830708	0.49015	0.634667	1.32432	0.746323	0.42456	0.419623	0.562253
chr11_JGVv206_11_t01	VIT_11s0206g00110	Seed	Serine carboxypeptidase S28	Metabolism.Primary metabolism.Protein metabolism and modification.Proteolysis.Peptidase-mediated proteolysis	10.9284	10.4076	9.57123	8.19242	8.43728	8.18298	-0.520825	-0.836345	-2.73598	-1.97029	-1.38825	-2.74542	-2.22459	0.150103	0.255202	0.382028	0.696973	0.560061	0.149124	0.213959
chr11_JGVv206_6_t01	VIT_11s0206g00060	Skin	ARR18	Signaling.Hormone Signaling.Cytokinin Signaling.Cytokinin-mediated Signaling pathway	9.37587	9.69799	10.61	10.9513	11.1272	11.1191	0.322116	0.912041	1.57547	1.42924	0.509037	1.74319	1.42108	2.98033	2.69305	1.4231	1.25016	1.88171	3.34776	2.67786
chr11_JGVv37_11_t01	VIT_11s0037g00130	Pulp	fip1 motif-containing protein	Metabolism.Primary metabolism.Nucleobase, nucleoside, nucleotide, nucleic acid metabolism.Nucleic acid metabolism.RNA metabolism	13.3617	13.8795	14.2247	14.4331	14.5538	14.6127	0.51785	0.345187	1.07139	0.674272	0.387973	1.25101	0.73316	2.10146	1.59579	1.30855	1.43182	1.27032	2.38008	1.66228
chr11_JGVv37_12_t01	VIT_11s0037g00140	Skin	ABC transporter I member 1	Transport overview.Macromolecule transport.Multidrug transport.Multidrug ABC transport	9.18259	8.72128	8.11991	8.65068	8.51988	8.02067	-0.461309	-0.601364	-0.531906	-0.201402	-0.0992418	-1.16191	-0.700606	0.69164	0.869705	0.933523	0.726327	0.659131	0.446919	0.615314
chr11_JGVv37_32_t01	VIT_11s0037g00340	Pulp	Homoserine kinase (HSK)	Metabolism.Primary metabolism.Amino acid metabolism.Glycine, serine, and threonine metabolism	13.6754	13.4712	13.2707	12.7417	12.9079	12.8188	-0.204181	-0.200519	-0.933696	-0.563252	-0.451829	-0.85653	-0.652349	0.523516	0.676775	0.731115	0.868031	0.870237	0.552279	0.636244
chr11_JGVv37_32_t01	VIT_11s0037g00340	Seed	Homoserine kinase (HSK)	Metabolism.Primary metabolism.Amino acid metabolism.Glycine, serine, and threonine metabolism	13.9998	13.7744	13.4396	12.0232	12.1567	11.9612	-0.225439	-0.334766	-1.97661	-1.61769	-1.47846	-2.03866	-1.81322	0.254086	0.325856	0.358872	0.855335	0.792913	0.243389	0.284554
chr11_JGVv37_36_t01	VIT_11s0037g00390	Pulp	Unknown protein	Unknown	13.777	14.0177	14.4002	14.0562	14.4572	14.3047	0.240772	0.382416	0.279216	0.439472	-0.0954457	0.527743	0.28697	1.21354	1.35611	0.935983	1.18163	1.30352	1.44167	1.22008
chr11_JGVv37_43_t01	VIT_11s0037g00470	Seed	No hit	No hit	11.3676	11.6907	12.0336	12.7913	12.6262	12.7575	0.323078	0.342859	1.42369	0.935442	0.72398	1.38992	1.06684	2.68272	1.91248	1.65173	1.251	1.26827	2.62063	2.09484
chr11_JGVv37_52_t01	VIT_11s0037g00570	Pulp	Anthranilate N-benzoyltransferase	Metabolism.Primary metabolism.Amino acid metabolism.Aromatic amino acid metabolism.Aromatic amino acid biosynthesis	11.1282	10.3815	9.5426	5.859	6.64428	6.06381	-0.746657	-0.838905	-5.26917	-3.73723	-3.47879	-5.06435	-4.31769	0.0259312	0.0749862	0.0896974	0.595983	0.559068	0.0298867	0.0501469
chr11_JGVv37_6_t01	VIT_11s0037g00070	Pulp	NADP-dependent glyceraldehyde-3-phosphate dehydrogenase	Metabolism.Primary metabolism.Amino acid metabolism.Arginine and proline metabolism.Urea cycle	13.9897	13.7663	13.1785	12.2218	12.376	12.3568	-0.223478	-0.587762	-1.76798	-1.39029	-0.82174	-1.63298	-1.4095	0.293619	0.381488	0.565759	0.856498	0.665374	0.322422	0.376442
chr11_JGVv37_65_t01	VIT_11s0037g00710	Skin	Trehalose-phosphate phosphatase	Metabolism.Primary metabolism.Carbohydrate metabolism.Polysaccharide metabolism.Starch and sucrose metabolism	5.38393	6.15879	7.30047	10.8524	11.0193	11.1279	0.774856	1.14168	5.46844	4.86055	3.82744	5.74397	4.96911	44.2757	29.0518	14.1963	1.71102	2.20637	53.5929	31.3222
chr11_JGVv37_65_t01	VIT_11s0037g00710	Pulp	Trehalose-phosphate phosphatase	Metabolism.Primary metabolism.Carbohydrate metabolism.Polysaccharide metabolism.Starch and sucrose metabolism	6.54503	7.39261	9.34372	11.6306	11.7643	11.6929	0.847586	1.95111	5.0856	4.3717	2.34921	5.14791	4.30032	33.9562	20.702	5.09547	1.79949	3.86671	35.4548	19.7027
chr11_JGVv37_66_t01	VIT_11s0037g00720	Pulp	Trehalose-phosphate phosphatase	Metabolism.Primary metabolism.Carbohydrate metabolism.Polysaccharide metabolism.Starch and sucrose metabolism	5.87054	7.49453	9.39744	10.6356	10.8547	10.8076	1.62399	1.90291	4.7651	3.36013	1.41012	4.93702	3.31303	27.1917	10.2683	2.6576	3.08226	3.73967	30.6331	9.93852
chr11_JGVv37_74_t01	VIT_11s0037g00820	Skin	WD-40 repeat protein family	Unknown	13.0245	12.8733	12.2305	12.1558	11.8762	11.9371	-0.151282	-0.642764	-0.868706	-0.997037	-0.293342	-1.08739	-0.936106	0.547638	0.501028	0.81601	0.90045	0.640485	0.470613	0.522642
chr11_JGVv37_89_t01	VIT_11s0037g00990	Skin	ATPase AFG1	Unclear	11.91	12.0422	12.4222	12.5637	12.6523	12.8306	0.132184	0.38004	0.653685	0.610155	0.408397	0.920622	0.788437	1.57318	1.52642	1.32721	1.09595	1.30138	1.89293	1.7272
chr11_JGVv52_104_t01	VIT_11s0052g00710	Skin	Unknown protein	Unknown	11.8809	11.977	12.5896	12.0369	11.9353	12.1131	0.0960781	0.612607	0.15594	-0.0416923	-0.476514	0.232171	0.136093	1.11415	0.971515	0.718712	1.06886	1.52902	1.1746	1.09892
chr11_JGVv52_105_t01	VIT_11s0052g00700	Skin	Serine/theronine protein kinase 2	Signaling.Signaling pathway.Protein kinase	10.9734	11.0611	11.7152	11.8319	12.089	11.8471	0.0877195	0.65403	0.858533	1.0279	0.131939	0.873689	0.785969	1.81319	2.03906	1.09577	1.06269	1.57356	1.83234	1.72425
chr11_JGVv52_105_t01	VIT_11s0052g00700	Pulp	Serine/theronine protein kinase 2	Signaling.Signaling pathway.Protein kinase	11.1097	11.3012	11.9707	11.8957	11.854	11.8904	0.191541	0.669484	0.786	0.552749	-0.0802812	0.780744	0.589203	1.72429	1.46688	0.945873	1.14198	1.5905	1.71802	1.50442
chr11_JGVv52_116_t01	VIT_11s0052g00570	Pulp	Nodulin MtN21	Transport overview.Electrochemical Potential-driven Transporters.Porters.Drug/Metabolite Transporter.Plant Drug/Metabolite Exporter	6.37807	6.05951	8.13723	11.9139	11.7098	11.9348	-0.318561	2.07772	5.53583	5.65026	3.79759	5.55675	5.87531	46.3928	50.2223	13.9056	0.801869	4.22139	47.0704	58.7009
chr11_JGVv52_116_t01	VIT_11s0052g00570	Skin	Nodulin MtN21	Transport overview.Electrochemical Potential-driven Transporters.Porters.Drug/Metabolite Transporter.Plant Drug/Metabolite Exporter	5.57003	7.78476	10.1816	10.3066	10.2809	10.6959	2.21472	2.39689	4.73661	2.49618	0.514284	5.12589	2.91117	26.6601	5.64191	1.42829	4.64193	5.26665	34.9179	7.52228
chr11_JGVv52_119_t01	VIT_11s0052g00540	Skin	ABC protein 3 ATNAP3 non-intrinsic	Transport overview.Macromolecule transport.Multidrug transport.Multidrug ABC transport	14.1225	13.8551	13.2967	12.897	13.0954	13.0244	-0.26739	-0.558397	-1.22548	-0.759651	-0.272318	-1.09811	-0.830715	0.427655	0.590639	0.827988	0.830821	0.679056	0.46713	0.56225
chr11_JGVv52_138_t01	VIT_11s0052g00300	Skin	BRI1-KD interacting protein 132	Signaling.Hormone Signaling.Brassinosteroid Signaling.Brassinosteroid-mediated Signaling pathway	11.1425	10.7805	10.2291	10.1016	10.0731	9.98567	-0.361994	-0.551375	-1.04088	-0.707387	-0.243481	-1.15685	-0.794856	0.486032	0.612428	0.844705	0.778089	0.682369	0.448491	0.576401
chr11_JGVv52_139_t01	VIT_11s0052g00290	Pulp	Ribosomal protein L7 (RPL7D) 60S	Metabolism.Primary metabolism.Protein metabolism and modification.Protein synthesis.Ribosome	15.0615	14.854	14.5486	14.2393	14.1908	14.2742	-0.207488	-0.305433	-0.822209	-0.663251	-0.274361	-0.787282	-0.579794	0.565575	0.631454	0.826817	0.866044	0.809199	0.579435	0.669059
chr11_JGVv52_139_t01	VIT_11s0052g00290	Skin	Ribosomal protein L7 (RPL7D) 60S	Metabolism.Primary metabolism.Protein metabolism and modification.Protein synthesis.Ribosome	15.1974	15.0742	14.7497	14.3669	14.4609	14.3355	-0.123247	-0.324538	-0.830517	-0.613313	-0.414157	-0.861943	-0.738696	0.562328	0.653694	0.750458	0.918119	0.798554	0.550211	0.599281
chr11_JGVv52_142_t01	VIT_11s0052g00240	Pulp	Accelerated cell death 11 (ACD11)	Cellular process.Cell growth and death.Cell death	13.2729	12.7905	12.222	12.0115	11.6299	11.5714	-0.482423	-0.568516	-1.26145	-1.16057	-0.650594	-1.70153	-1.21911	0.417124	0.447336	0.637018	0.715775	0.67431	0.307459	0.429548
chr11_JGVv52_146_t01	VIT_11s0052g00190	Skin	Las1	Unclear	10.691	10.75	11.3425	11.8168	11.8925	12.0352	0.0590765	0.592459	1.12584	1.14246	0.692674	1.34421	1.28513	2.18228	2.20756	1.61628	1.0418	1.50781	2.53891	2.43704
chr11_JGVv52_148_t01	VIT_11s0052g00170	Skin	Armadillo-like helical domain-containing	Unknown	10.6775	10.2305	10.8845	10.8812	10.9674	11.4556	-0.447021	0.654073	0.203772	0.73693	0.571121	0.778173	1.22519	1.15171	1.66663	1.48568	0.733556	1.5736	1.71496	2.33787
chr11_JGVv52_20_t01	VIT_11s0052g01630	Pulp	Anthocyanidin 3-O-glucosyltransferase	Metabolism.Secondary metabolism.Phenylpropanoid metabolism.Flavonoid metabolism.Flavonoid biosynthesis.Anthocyanin biosynthesis.Anthocyanin-glycoside biosynthesis	8.91578	8.74719	6.99531	6.31864	7.29845	6.70653	-0.168591	-1.75188	-2.59714	-1.44874	-0.288773	-2.20925	-2.04066	0.165266	0.366341	0.818598	0.889711	0.296914	0.216247	0.243053
chr11_JGVv52_21_t01	VIT_11s0052g01620	Skin	Pathogenesis-related protein 1 precursor (PRP 1)	Signaling.Hormone Signaling.Jasmonate salicylate signaling.Jasmonate Signaling.Jasmonate-mediated Signaling pathway	6.94697	8.85685	9.04441	11.3241	11.4467	10.7023	1.90988	0.187563	4.37716	2.58982	1.65788	3.75533	1.84545	20.7805	6.02022	3.15553	3.75777	1.13884	13.5041	3.59364
chr11_JGVv52_21_t01	VIT_11s0052g01620	Pulp	Pathogenesis-related protein 1 precursor (PRP 1)	Signaling.Hormone Signaling.Jasmonate salicylate signaling.Jasmonate Signaling.Jasmonate-mediated Signaling pathway	6.06654	7.08315	8.23079	7.0616	8.03695	7.45069	1.01661	1.14764	0.995058	0.953798	-0.780098	1.38415	0.36754	1.99316	1.93696	0.582327	2.02316	2.21551	2.61018	1.29015
chr11_JGVv52_23_t01	VIT_11s0052g01600	Pulp	UDP-glucose flavonoid 3-O-glucosyltransferase 7	Metabolism.Secondary metabolism.Phenylpropanoid metabolism.Flavonoid metabolism.Flavonoid biosynthesis.Flavonoid-glycoside biosynthesis	10.3234	10.0502	8.73527	8.05226	7.98929	8.45347	-0.273233	-1.31492	-2.27116	-2.0609	-0.281797	-1.86995	-1.59672	0.207163	0.239667	0.822566	0.827463	0.401948	0.273583	0.330629
chr11_JGVv52_26_t01	VIT_11s0052g01570	Pulp	MATE efflux family protein	Transport overview.Electrochemical Potential-driven Transporters.Porters.Multidrug/Oligosaccharidyl-lipid/Polysaccharide Flippase.Multi Antimicrobial Extrusion	9.50295	9.33908	7.83629	5.33909	5.48607	6.82589	-0.163869	-1.50279	-4.16386	-3.85301	-1.01039	-2.67706	-2.51319	0.0557896	0.0692035	0.496411	0.892628	0.352869	0.15636	0.175168
chr11_JGVv52_57_t01	VIT_11s0052g01250	Pulp	Xyloglucan endotransglucosylase/hydrolase 23	Cellular process.Cellular component organization and biogenesis.Cell wall organization and biogenesis.Cell wall metabolism.Cell wall modification.Xyloglucan modification	12.7717	12.0228	10.852	9.48607	8.98189	8.49387	-0.748863	-1.17086	-3.28561	-3.04093	-2.3581	-4.27782	-3.52895	0.102549	0.121504	0.195048	0.595073	0.444157	0.0515524	0.0866322
chr11_JGVv52_68_t01	VIT_11s0052g01140	Skin	Membrane protein	Unknown	9.39694	7.71266	7.11762	4.29481	5.25202	5.17079	-1.68428	-0.595038	-5.10213	-2.46064	-1.94683	-4.22615	-2.54187	0.0291142	0.181666	0.259385	0.311158	0.662027	0.0534321	0.17172
chr11_JGVv52_70_t01	VIT_11s0052g01120	Pulp	Zinc finger protein 2	Regulation overview.Regulation of gene expression.Regulation of transcription.Transcription factor.C2H2 family transcription factor	10.6173	9.5574	8.12627	6.39859	6.17284	5.90349	-1.0599	-1.43113	-4.21871	-3.38456	-2.22278	-4.71381	-3.6539	0.0537083	0.0957518	0.214228	0.479664	0.370842	0.0381068	0.0794448
chr11_JGVv52_99_t01	VIT_11s0052g00770	Skin	Serine carboxypeptidase SCPL13	Metabolism.Primary metabolism.Protein metabolism and modification.Proteolysis.Peptidase-mediated proteolysis	6.88481	9.60293	10.7103	7.43711	8.19629	6.81089	2.71812	1.10741	0.552306	-1.40664	-3.89945	-0.073913	-2.79204	1.46643	0.377189	0.0670115	6.58017	2.15458	0.950058	0.144382
chr11_JGVv65_92_t01	VIT_11s0065g01100	Pulp	Pentatricopeptide (PPR) repeat-containing protein	Diverse functions.Gene family with diverse functions.Pentatricopeptide domain family	8.04846	7.6024	6.2904	6.7349	6.57706	6.45036	-0.446061	-1.312	-1.31356	-1.02534	0.159967	-1.5981	-1.15204	0.402326	0.491294	1.11726	0.734044	0.402761	0.330312	0.449989
chr11_JGVv65_97_t01	VIT_11s0065g01170	Pulp	Unknown protein	Unknown	12.9954	13.159	13.717	13.6179	13.6827	13.5111	0.163537	0.558047	0.622522	0.523688	-0.205906	0.515678	0.352141	1.53956	1.43763	0.866994	1.12003	1.47227	1.42967	1.27645
chr11_PDVv16_426_t01	VIT_11s0016g04760	Skin	Unknown protein	Unknown	11.4962	10.788	10.5383	11.6028	11.6317	11.8972	-0.70819	-0.249774	0.106542	0.843707	1.35891	0.400944	1.10913	1.07664	1.79466	2.56491	0.612088	0.841028	1.32037	2.15716
chr11_PDVv52_108_t01	VIT_11s0052g00580	Skin	No hit	No hit	6.74376	6.9353	8.34286	10.6788	10.5325	10.8512	0.191543	1.40756	3.93501	3.59723	2.50838	4.10749	3.91595	15.2952	12.1025	5.68983	1.14198	2.65288	17.2376	15.0944
chr11_PDVv52_108_t01	VIT_11s0052g00580	Pulp	No hit	No hit	8.13725	9.0146	9.76384	11.6875	11.8733	12.0914	0.877349	0.749246	3.55025	2.85873	2.3276	3.9542	3.07685	11.7147	7.25377	5.01971	1.837	1.68091	15.5	8.4377
chr12_JGVv134_10_t01	VIT_12s0134g00160	Seed	Xyloglucan endotransglycosylase/hydrolase 16	Cellular process.Cellular component organization and biogenesis.Cell wall organization and biogenesis.Cell wall metabolism.Cell wall modification.Xyloglucan modification	9.42139	8.3624	7.38445	7.67942	7.61926	7.63281	-1.05899	-0.977948	-1.74197	-0.743132	0.248363	-1.78858	-0.729585	0.298962	0.597441	1.18786	0.479967	0.507701	0.289457	0.603078
chr12_JGVv134_22_t01	VIT_12s0134g00290	Skin	Receptor ser/thr protein kinase	Signaling.Signaling pathway.Protein kinase	7.07073	6.14097	5.00832	5.77797	5.00852	5.77659	-0.929759	-1.13265	-1.29276	-1.13245	0.768266	-1.29414	-0.364381	0.40817	0.45614	1.70322	0.524946	0.456078	0.407779	0.776802
chr12_JGVv134_36_t01	VIT_12s0134g00440	Pulp	DNA cross-link repair protein	Metabolism.Primary metabolism.Nucleobase, nucleoside, nucleotide, nucleic acid metabolism.Nucleic acid metabolism.DNA metabolism.DNA recombination and repair.repair	4.8482	6.54436	7.16741	8.90189	8.42355	8.51978	1.69616	0.623045	4.05369	1.87919	1.35237	3.67158	1.97542	16.6066	3.67868	2.55332	3.24038	1.54012	12.7425	3.93242
chr12_JGVv142_10_t01	VIT_12s0142g00200	Skin	Ribosomal protein L1 60S	Metabolism.Primary metabolism.Protein metabolism and modification.Protein synthesis.Ribosome	14.8964	14.6736	14.1447	14.6218	14.3377	14.2836	-0.222783	-0.528876	-0.274619	-0.335874	0.138901	-0.612758	-0.389975	0.826669	0.792304	1.10107	0.856911	0.693095	0.653945	0.763143
chr12_JGVv28_11_t01	VIT_12s0028g03940	Pulp	Transcription initiation factor TFIID subunit 1-A	Metabolism.Primary metabolism.Nucleobase, nucleoside, nucleotide, nucleic acid metabolism.Nucleic acid metabolism.RNA metabolism.Basal transcription factors	12.2478	12.4919	12.8725	12.5969	12.4367	12.4861	0.24411	0.380574	0.34911	-0.055208	-0.38639	0.238295	-0.00581519	1.27377	0.962456	0.765042	1.18436	1.30186	1.1796	0.995977
chr12_JGVv28_136_t01	VIT_12s0028g02600	Pulp	Cysteine proteinase	Metabolism.Primary metabolism.Protein metabolism and modification.Proteolysis.Peptidase-mediated proteolysis	7.76853	8.19597	9.19705	8.74842	9.29019	9.10369	0.427442	1.00108	0.979888	1.09422	-0.093366	1.33516	0.907713	1.97231	2.13498	0.937333	1.34485	2.0015	2.52303	1.87607
chr12_JGVv28_158_t01	VIT_12s0028g02370	Pulp	Methyltransferase type 11	Unclear	10.9907	10.7644	9.65963	6.53121	6.99862	6.43579	-0.226295	-1.10479	-4.45951	-3.7658	-3.22385	-4.55493	-4.32863	0.0454522	0.0735158	0.107035	0.854827	0.464971	0.0425432	0.0497682
chr12_JGVv28_16_t01	VIT_12s0028g03890	Skin	Unknown protein	Unknown	10.775	10.5627	11.2425	10.3534	10.5372	10.5154	-0.212223	0.67975	-0.421578	-0.0255473	-0.727071	-0.259544	-0.0473213	0.746607	0.982448	0.604129	0.863206	1.60186	0.835352	0.967731
chr12_JGVv28_160_t01	VIT_12s0028g02350	Skin	Basic helix-loop-helix (bHLH) family	Regulation overview.Regulation of gene expression.Regulation of transcription.Transcription factor.bHLH family transcription factor	13.3294	13.154	12.2287	11.8574	11.4171	10.8963	-0.175434	-0.925339	-1.47199	-1.73685	-1.33241	-2.43318	-2.25775	0.360485	0.300024	0.397105	0.885501	0.526557	0.185157	0.209098
chr12_JGVv28_160_t01	VIT_12s0028g02350	Pulp	Basic helix-loop-helix (bHLH) family	Regulation overview.Regulation of gene expression.Regulation of transcription.Transcription factor.bHLH family transcription factor	12.9061	12.7376	11.1589	7.97377	8.61038	8.31707	-0.168493	-1.57872	-4.9323	-4.1272	-2.84179	-4.589	-4.42051	0.0327515	0.0572256	0.139488	0.889771	0.334779	0.0415502	0.0466976
chr12_JGVv28_162_t01	VIT_12s0028g02320	Skin	Pentatricopeptide (PPR) repeat-containing	Diverse functions.Gene family with diverse functions.Pentatricopeptide domain family	6.86769	4.91462	7.33931	7.1754	7.1109	7.03817	-1.95307	2.42469	0.307711	2.19628	-0.301142	0.170476	2.12354	1.23774	4.58296	0.81161	0.258266	5.36912	1.12543	4.35763
chr12_JGVv28_175_t01	VIT_12s0028g02180	Pulp	Phosphoenolpyruvate carboxylase.	Metabolism.Primary metabolism.Carbohydrate metabolism.Monosaccharide metabolism.Pyruvate metabolism	14.8416	14.6069	14.105	12.531	12.1833	12.4443	-0.23468	-0.50189	-2.31061	-2.42359	-1.66068	-2.39725	-2.16257	0.201575	0.186391	0.31629	0.849873	0.706181	0.189826	0.223358
chr12_JGVv28_179_t01	VIT_12s0028g02140	Pulp	F-box/LRR-repeat MAX2	Metabolism.Primary metabolism.Protein metabolism and modification.Proteolysis.cytoplasmic and nuclear protein degradation.Ubiquitin-mediated proteolysis	12.6701	13.422	14.0967	14.6878	14.7819	14.9022	0.751926	0.67465	2.01772	1.35988	0.805497	2.23207	1.48015	4.04943	2.56663	1.74775	1.68404	1.59621	4.69808	2.78977
chr12_JGVv28_19_t01	VIT_12s0028g03860	Skin	Zinc finger (C3HC4-type ring finger) protein (RMA1)	Regulation overview.Regulation of gene expression.Regulation of transcription.Transcription factor.Zinc finger C3HC4 family transcription factor	11.7457	12.0995	12.7958	14.9761	15.0939	15.1671	0.353808	0.696311	3.23046	2.99447	2.37134	3.42146	3.06765	9.3857	7.96941	5.17421	1.27793	1.62036	10.7142	8.38406
chr12_JGVv28_19_t01	VIT_12s0028g03860	Pulp	Zinc finger (C3HC4-type ring finger) protein (RMA1)	Regulation overview.Regulation of gene expression.Regulation of transcription.Transcription factor.Zinc finger C3HC4 family transcription factor	13.3029	13.7026	14.1915	15.2278	15.3306	15.1779	0.399674	0.488894	1.92495	1.62806	0.986443	1.87501	1.47534	3.79722	3.09098	1.98129	1.31921	1.40337	3.66804	2.78049
chr12_JGVv28_218_t01	VIT_12s0028g01740	Pulp	DNAJ heat shock N-terminal domain-containing protein	Transport overview.Primary Active Transporters.P-P-bond hydrolysis-driven transporters.General Secretory Pathway (Sec)	13.3319	12.9377	11.8201	9.58134	9.9353	10.2681	-0.394128	-1.1176	-3.75053	-3.00245	-1.55201	-3.06374	-2.66961	0.074298	0.124788	0.341035	0.760949	0.46086	0.119598	0.157169
chr12_JGVv28_247_t01	VIT_12s0028g01390	Seed	Small heat shock protein ACD31	Metabolism.Primary metabolism.Protein metabolism and modification.Protein folding.Chaperone-mediated protein folding.HSP-mediated protein folding	11.715	11.2789	10.6265	10.4619	11.0444	10.833	-0.436082	-0.652445	-1.2531	-0.234584	0.20647	-0.882058	-0.445976	0.419546	0.84993	1.15386	0.739139	0.636201	0.542593	0.734088
chr12_JGVv28_247_t01	VIT_12s0028g01390	Pulp	Small heat shock protein ACD31	Metabolism.Primary metabolism.Protein metabolism and modification.Protein folding.Chaperone-mediated protein folding.HSP-mediated protein folding	12.1214	11.4997	11.0406	10.1501	10.0963	9.90115	-0.621659	-0.459137	-1.97122	-1.40344	-1.13941	-2.22021	-1.59855	0.255037	0.378026	0.453945	0.649923	0.727421	0.214611	0.330209
chr12_JGVv28_278_t01	VIT_12s0028g01080	Seed	Photosystem II oxygen-evolving complex precursor, 23kda PSBP	Metabolism.Primary metabolism.Generation of metabolite precursors and energy.Photosynthesis.Photosystem II	12.6647	11.7243	10.9509	12.2499	12.6127	12.6377	-0.940416	-0.77341	-0.414773	0.88842	1.68681	-0.0270177	0.913398	0.750138	1.85115	3.21944	0.521083	0.585033	0.981447	1.88348
chr12_JGVv28_278_t01	VIT_12s0028g01080	Pulp	Photosystem II oxygen-evolving complex precursor, 23kda PSBP	Metabolism.Primary metabolism.Generation of metabolite precursors and energy.Photosynthesis.Photosystem II	14.1136	13.3027	12.5332	10.1656	10.1169	9.95317	-0.81082	-0.769568	-3.94793	-3.18582	-2.58001	-4.1604	-3.34958	0.0647971	0.109894	0.16724	0.570058	0.586593	0.0559237	0.0981018
chr12_JGVv28_279_t01	VIT_12s0028g01070	Skin	WD-repeat protein 26	Unknown	12.7808	12.6329	13.2735	13.4796	13.7077	13.6718	-0.147985	0.640594	0.698786	1.07488	0.398352	0.890961	1.03895	1.62314	2.10655	1.318	0.90251	1.55897	1.85441	2.05473
chr12_JGVv28_308_t01	VIT_12s0028g00590	Skin	3-hydroxyisobutyryl-CoA hydrolase	Metabolism.Primary metabolism.Amino acid metabolism.Valine, leucine, and isoleucine metabolism.Valine, leucine, and isoleucine catabolism	12.8953	13.5511	14.0273	14.9119	15.2171	15.007	0.655743	0.47623	2.01655	1.66604	0.979651	2.11162	1.45588	4.04615	3.17343	1.97199	1.57543	1.3911	4.32177	2.74324
chr12_JGVv28_322_t01	VIT_12s0028g00350	Pulp	T-complex protein 1 epsilon subunit	Metabolism.Primary metabolism.Protein metabolism and modification.Protein folding.Chaperone-mediated protein folding	13.9928	13.8289	13.5617	13.6968	13.6624	13.6933	-0.163902	-0.267164	-0.296037	-0.166529	0.131616	-0.299451	-0.135549	0.814487	0.890983	1.09552	0.892607	0.830951	0.812562	0.910324
chr12_JGVv28_325_t01	VIT_12s0028g00320	Seed	LHB1B1	Metabolism.Primary metabolism.Generation of metabolite precursors and energy.Photosynthesis.Antenna proteins	10.0192	9.41711	8.61833	6.76931	7.501	6.94695	-0.602087	-0.79878	-3.24988	-1.91611	-1.67137	-3.07224	-2.47015	0.105121	0.264968	0.313954	0.6588	0.574835	0.118895	0.180472
chr12_JGVv28_325_t01	VIT_12s0028g00320	Pulp	LHB1B1	Metabolism.Primary metabolism.Generation of metabolite precursors and energy.Photosynthesis.Antenna proteins	13.189	12.5589	11.3908	7.8438	7.75386	7.81266	-0.630096	-1.16809	-5.34518	-4.80503	-3.57814	-5.37632	-4.74622	0.0246002	0.0357719	0.0837286	0.646134	0.445011	0.024075	0.0372601
chr12_JGVv28_327_t01	VIT_12s0028g00270	Pulp	WRKY DNA-binding protein 71	Regulation overview.Regulation of gene expression.Regulation of transcription.Transcription factor.WRKY family transcription factor	8.45816	7.20764	6.07128	6.03981	6.09903	7.18049	-1.25052	-1.13636	-2.41835	-1.10861	1.10921	-1.27768	-0.0271563	0.18707	0.463739	2.15727	0.420297	0.454905	0.412459	0.981353
chr12_JGVv28_335_t01	VIT_12s0028g00080	Pulp	No hit	No hit	8.966	9.13232	10.0462	10.6838	10.5302	10.614	0.166323	0.913869	1.71784	1.39792	0.567788	1.64798	1.48166	3.28943	2.63522	1.48225	1.1222	1.88409	3.13395	2.79269
chr12_JGVv28_339_t01	VIT_12s0028g00040	Skin	Unknown protein	Unknown	9.97575	9.46789	7.35887	4.79644	5.03415	4.51508	-0.507865	-2.10902	-5.17931	-4.43373	-2.84379	-5.46067	-4.9528	0.0275976	0.0462714	0.139295	0.703262	0.231805	0.0227078	0.0322892
chr12_JGVv28_339_t01	VIT_12s0028g00040	Pulp	Unknown protein	Unknown	11.1205	10.24	8.50705	4.17998	4.86901	5.01758	-0.880582	-1.73291	-6.94057	-5.37095	-3.48946	-6.10296	-5.22237	0.00814107	0.0241648	0.0890362	0.543148	0.300844	0.0145488	0.026786
chr12_JGVv28_39_t01	VIT_12s0028g03640	Pulp	Ripening induced protein	Response to stimulus.Stress response.Biotic stress response	9.08819	8.25248	9.93139	10.1789	10.3356	10.3303	-0.835704	1.67891	1.09067	2.08309	0.398873	1.24208	2.07778	2.12973	4.23714	1.31848	0.56031	3.20186	2.36539	4.22158
chr12_JGVv28_44_t01	VIT_12s0028g03580	Pulp	Lectin-receptor like protein kinase 3	Signaling.Signaling pathway.Protein kinase	9.20189	10.4461	10.7572	10.7874	11.0604	11.0446	1.24416	0.311187	1.58548	0.61433	0.287354	1.8427	0.598541	3.00108	1.53085	1.2204	2.3688	1.24073	3.5868	1.51418
chr12_JGVv28_68_t01	VIT_12s0028g03310	Seed	Protein phosphatase 2C	Signaling.Signaling pathway.Protein phosphatase.PP2C	12.9872	13.6074	14.1261	14.7937	14.551	14.6671	0.620165	0.518714	1.8065	0.943543	0.540954	1.67983	1.05967	3.49792	1.92325	1.45493	1.53705	1.43268	3.20391	2.08445
chr12_JGVv28_76_t01	VIT_12s0028g03210	Skin	Tyrosine aminotransferase	Metabolism.Primary metabolism.Amino acid metabolism.Methionine metabolism	8.91556	7.76169	7.96552	8.19911	8.59061	8.44277	-1.15387	0.203826	-0.716448	0.828923	0.477257	-0.472783	0.681084	0.608594	1.77636	1.39209	0.449419	1.15175	0.720573	1.60334
chr12_JGVv28_77_t01	VIT_12s0028g03200	Skin	Rooty/superroot1	Metabolism.Secondary metabolism.Primary amino acids derivated metabolism.Glucosinolate metabolism	10.159	9.57928	8.99393	8.71681	8.79332	8.88384	-0.579742	-0.585348	-1.44221	-0.785966	-0.110094	-1.27518	-0.695443	0.368002	0.579964	0.926527	0.669084	0.666488	0.413172	0.61752
chr12_JGVv28_91_t01	VIT_12s0028g03060	Seed	HSL1 (HAESA-like 1)	Signaling.Signaling pathway.Protein kinase	11.5056	10.8949	10.335	8.44377	8.25009	8.23017	-0.61075	-0.559894	-3.06183	-2.64477	-2.10479	-3.27543	-2.66468	0.119756	0.159899	0.232486	0.654856	0.678352	0.103276	0.157707
chr12_JGVv34_102_t01	VIT_12s0034g01240	Pulp	GNS1/SUR4 membrane	Metabolism.Primary metabolism.Lipid metabolism.Fatty acid metabolism	10.562	10.0432	9.53656	9.30506	9.04747	9.21719	-0.518812	-0.50666	-1.25697	-0.995741	-0.319367	-1.34484	-0.826027	0.418422	0.501478	0.801421	0.697946	0.70385	0.393698	0.56408
chr12_JGVv34_103_t01	VIT_12s0034g01230	Pulp	Thaumatin ATLP-1	Response to stimulus.Stress response	8.34309	8.7051	9.3855	9.93865	10.4555	10.3185	0.362015	0.680401	1.59556	1.75042	0.933044	1.97546	1.61345	3.02212	3.36456	1.9093	1.28522	1.60259	3.93254	3.05982
chr12_JGVv34_105_t01	VIT_12s0034g01210	Pulp	PAP/fibrillin family	Cellular process	12.8505	12.6828	12.2784	11.9561	11.9936	11.8442	-0.167696	-0.404354	-0.894401	-0.689186	-0.434224	-1.00627	-0.838578	0.53797	0.620204	0.740092	0.890263	0.755574	0.49783	0.559194
chr12_JGVv34_107_t01	VIT_12s0034g01180	Seed	PAP/fibrillin family	Cellular process	7.58768	6.15555	5.38955	5.44736	5.27594	5.167	-1.43213	-0.766	-2.14032	-0.879607	-0.222547	-2.42067	-0.988547	0.22683	0.543515	0.857051	0.370584	0.588046	0.186769	0.503985
chr12_JGVv34_107_t01	VIT_12s0034g01180	Pulp	PAP/fibrillin family	Cellular process	9.89759	9.43365	7.90348	4.42796	4.01833	4.93602	-0.463949	-1.53017	-5.46964	-5.41531	-2.96746	-4.96158	-4.49763	0.0225671	0.023433	0.127852	0.724999	0.346237	0.0320935	0.0442669
chr12_JGVv34_113_t01	VIT_12s0034g01120	Pulp	UDP-glycosyltransferase 71A13	Metabolism.Primary metabolism.Carbohydrate metabolism.Glycosyl transference	8.72548	8.71735	7.02969	5.82791	6.67525	6.08477	-0.00812852	-1.68766	-2.89757	-2.0421	-0.944921	-2.64071	-2.63258	0.134197	0.24281	0.519458	0.994382	0.31043	0.160349	0.161255
chr12_JGVv34_117_t01	VIT_12s0034g01080	Pulp	3-isopropylmalate dehydrogenase 2, chloroplast precursor	Metabolism.Primary metabolism.Amino acid metabolism.Valine, leucine, and isoleucine metabolism.Valine, leucine, and isoleucine biosynthesis	13.356	13.1056	12.7359	12.9716	12.9086	13.1039	-0.250353	-0.369714	-0.384354	-0.197023	0.367992	-0.252075	-0.00172202	0.766122	0.872349	1.29056	0.840691	0.773936	0.839688	0.998807
chr12_JGVv34_117_t01	VIT_12s0034g01080	Skin	3-isopropylmalate dehydrogenase 2, chloroplast precursor	Metabolism.Primary metabolism.Amino acid metabolism.Valine, leucine, and isoleucine metabolism.Valine, leucine, and isoleucine biosynthesis	13.3771	13.1818	12.811	12.6409	12.6155	12.4596	-0.195325	-0.370805	-0.736178	-0.566313	-0.351357	-0.917487	-0.722162	0.600328	0.675341	0.783846	0.873376	0.773351	0.529431	0.606188
chr12_JGVv34_128_t01	VIT_12s0034g00970	Skin	Peptidase C50, separase	Cellular process.Cell growth and death	9.34353	8.92309	9.77658	9.94618	10.2125	10.5725	-0.420445	0.853496	0.602647	1.28943	0.795889	1.22894	1.64939	1.5185	2.44431	1.73615	0.747194	1.80687	2.34395	3.137
chr12_JGVv34_196_t01	VIT_12s0034g00080	Pulp	Anthocyanidin 3-O-glucosyltransferase	Metabolism.Secondary metabolism.Phenylpropanoid metabolism.Flavonoid metabolism.Flavonoid biosynthesis.Anthocyanin biosynthesis.Anthocyanin-glycoside biosynthesis	11.1422	10.7474	9.98324	9.88067	9.68859	9.97654	-0.394774	-0.764196	-1.26154	-1.05884	-0.00669781	-1.16567	-0.770894	0.417097	0.480016	0.995368	0.760608	0.588781	0.445758	0.586054
chr12_JGVv34_197_t01	VIT_12s0034g00060	Seed	UDP-glucose glucosyltransferase	Metabolism.Primary metabolism.Carbohydrate metabolism.Polysaccharide metabolism.Starch and sucrose metabolism	9.48702	8.17666	8.28163	9.34163	9.37491	9.30477	-1.31037	0.104967	-0.14539	1.19825	1.02315	-0.182251	1.12812	0.904135	2.29461	2.03235	0.403219	1.07547	0.881327	2.18573
chr12_JGVv34_51_t01	VIT_12s0034g01980	Pulp	Globulin-like protein	Metabolism.Primary metabolism.Generation of metabolite precursors and energy.Storage proteins	6.4654	8.47248	9.69469	12.2209	11.8048	12.1323	2.00708	1.2222	5.75552	3.33231	2.43762	5.6669	3.65982	54.0236	10.0722	5.41746	4.01969	2.33302	50.8051	12.6391
chr12_JGVv34_52_t01	VIT_12s0034g01970	Pulp	Cupin	Unknown	11.7661	13.5826	15.5641	15.5963	15.6882	15.4123	1.8165	1.98152	3.83027	2.10567	-0.151825	3.6462	1.8297	14.2242	4.30398	0.900111	3.52227	3.94909	12.5203	3.55462
chr12_JGVv34_52_t01	VIT_12s0034g01970	Skin	Cupin	Unknown	12.1879	12.6126	14.7843	15.6056	15.6517	15.7865	0.424678	2.17176	3.41768	3.03917	1.00216	3.59859	3.17392	10.6862	8.22016	2.00299	1.34227	4.50572	12.1139	9.02493
chr12_JGVv34_53_t01	VIT_12s0034g01950	Pulp	Legumin	Unknown	9.92825	11.8076	14.1241	14.9237	14.6881	14.9997	1.87932	2.31647	4.99546	2.88055	0.875601	5.0714	3.19208	31.8995	7.36433	1.83477	3.67903	4.98114	33.6235	9.13925
chr12_JGVv34_53_t01	VIT_12s0034g01950	Skin	Legumin	Unknown	10.3291	10.4455	13.0297	15.0974	15.2959	15.0573	0.116412	2.58412	4.76825	4.8504	2.02767	4.7282	4.61179	27.2512	28.8481	4.07746	1.08404	5.9965	26.5052	24.4505
chr12_JGVv34_55_t01	VIT_12s0034g01930	Skin	Globulin-like protein	Metabolism.Primary metabolism.Generation of metabolite precursors and energy.Storage proteins	8.41275	7.54747	10.5503	14.0519	14.1881	14.5484	-0.86528	3.00286	5.63911	6.64068	3.99808	6.13566	7.00094	49.8357	99.7799	15.9788	0.54894	8.01587	70.3102	128.084
chr12_JGVv34_55_t01	VIT_12s0034g01930	Pulp	Globulin-like protein	Metabolism.Primary metabolism.Generation of metabolite precursors and energy.Storage proteins	7.64979	8.95852	11.4308	13.5005	13.4779	13.3451	1.30873	2.47226	5.85076	4.51941	1.91429	5.69528	4.38656	57.7103	22.9339	3.76929	2.47723	5.54914	51.8145	20.9163
chr12_JGVv34_56_t01	VIT_12s0034g01920	Pulp	No hit	No hit	9.83828	11.3834	13.9569	14.8682	14.8735	14.8507	1.54508	2.57358	5.02989	3.49011	0.893728	5.01238	3.4673	32.6698	11.2364	1.85797	2.91819	5.95283	32.2758	11.0602
chr12_JGVv34_56_t01	VIT_12s0034g01920	Skin	No hit	No hit	10.9014	11.0586	13.1098	14.7434	14.7045	14.9545	0.157142	2.05122	3.842	3.64596	1.84469	4.05305	3.89591	14.3402	12.5183	3.59176	1.11508	4.14456	16.5993	14.8863
chr12_JGVv34_57_t01	VIT_12s0034g01910	Pulp	Cupin family protein	Metabolism.Primary metabolism.Generation of metabolite precursors and energy.Storage proteins	9.93611	11.4306	13.8557	15.1931	15.0626	15.0682	1.49444	2.42514	5.25699	3.63204	1.21249	5.13207	3.63763	38.2393	12.398	2.31738	2.81754	5.3708	35.0676	12.4462
chr12_JGVv34_57_t01	VIT_12s0034g01910	Seed	Cupin family protein	Metabolism.Primary metabolism.Generation of metabolite precursors and energy.Storage proteins	10.9037	11.349	12.3176	15.3748	15.6719	15.4966	0.445328	0.968597	4.47114	4.32292	3.179	4.59293	4.1476	22.1792	20.0138	9.05682	1.36162	1.95694	24.1329	17.7236
chr12_JGVv34_57_t01	VIT_12s0034g01910	Skin	Cupin family protein	Metabolism.Primary metabolism.Generation of metabolite precursors and energy.Storage proteins	11.4025	11.5947	13.2644	15.0289	15.2494	15.116	0.192225	1.66968	3.62642	3.65468	1.85157	3.71348	3.52126	12.3499	12.5941	3.60893	1.14252	3.18145	13.118	11.4816
chr12_JGVv34_58_t01	VIT_12s0034g01900	Pulp	Globulin-like protein	Metabolism.Primary metabolism.Generation of metabolite precursors and energy.Storage proteins	9.64646	11.2419	13.9026	14.8901	15.0686	14.9545	1.59542	2.66075	5.24366	3.8267	1.05183	5.30801	3.71258	37.8877	14.189	2.07316	3.02183	6.32363	39.6159	13.1099
chr12_JGVv34_58_t01	VIT_12s0034g01900	Skin	Globulin-like protein	Metabolism.Primary metabolism.Generation of metabolite precursors and energy.Storage proteins	10.8827	10.9629	12.9583	14.8503	15.0308	15.0954	0.0802307	1.99542	3.9676	4.06785	2.13712	4.21277	4.13254	15.6446	16.7704	4.39883	1.05719	3.98731	18.5426	17.5395
chr12_JGVv34_59_t01	VIT_12s0034g01890	Pulp	Cupin region	Unknown	9.85673	11.4653	14.0757	15.0059	15.0832	14.9226	1.60857	2.61044	5.14913	3.61791	0.846839	5.06585	3.45728	35.4848	12.2772	1.79856	3.04949	6.10692	33.4944	10.9836
chr12_JGVv34_59_t01	VIT_12s0034g01890	Skin	Cupin region	Unknown	10.9911	11.2626	13.2078	15.1674	15.1361	15.3273	0.271522	1.94522	4.17637	3.87346	2.11945	4.33619	4.06467	18.0806	14.6564	4.34529	1.20708	3.85096	20.1987	16.7335
chr12_JGVv34_60_t01	VIT_12s0034g01870	Pulp	Cupin	Unknown	9.00623	10.6563	12.9715	14.5856	14.645	14.3754	1.65011	2.31512	5.57932	3.9887	1.40398	5.36921	3.7191	47.8126	15.8752	2.64631	3.13857	4.97646	41.3327	13.1693
chr12_JGVv34_60_t01	VIT_12s0034g01870	Skin	Cupin	Unknown	9.83957	10.1987	11.9537	14.6071	15.0225	14.9898	0.359099	1.75502	4.76757	4.8238	3.0361	5.15022	4.79112	27.2384	28.321	8.2027	1.28262	3.37531	35.5116	27.6867
chr12_JGVv34_91_t01	VIT_12s0034g01400	Pulp	Ring-H2 finger C1A	Regulation overview.Regulation of gene expression.Regulation of transcription.Transcription factor.Zinc finger C3HC4 family transcription factor	6.18847	6.48083	8.3438	7.6945	7.4316	7.3384	0.292364	1.86297	1.50603	0.950765	-1.0054	1.14993	0.857568	2.84028	1.9329	0.498132	1.22465	3.63755	2.21903	1.81198
chr12_JGVv35_108_t01	VIT_12s0035g01050	Skin	Octicosapeptide/Phox/Bem1p (PB1) domain-containing protein	Unknown	13.634	14.2972	14.5813	14.7896	14.8141	14.6008	0.663198	0.284142	1.15561	0.516954	0.0194735	0.966814	0.303616	2.22778	1.43093	1.01359	1.58359	1.21769	1.95452	1.23423
chr12_JGVv35_111_t01	VIT_12s0035g01020	Pulp	Ribosomal protein L3B	Metabolism.Primary metabolism.Protein metabolism and modification.Protein synthesis.Ribosome	12.6578	12.5997	11.9068	12.2713	12.3978	12.4544	-0.0581076	-0.692906	-0.386538	-0.201906	0.54758	-0.203434	-0.145326	0.764963	0.869401	1.46163	0.960523	0.618607	0.868481	0.904175
chr12_JGVv35_115_t01	VIT_12s0035g00970	Pulp	Evolutionarily conserved C-terminal region 11 ECT11	Metabolism.Primary metabolism.Nucleobase, nucleoside, nucleotide, nucleic acid metabolism.Nucleic acid metabolism.RNA metabolism.RNA processing.mRNA processing.mRNA splicing	13.2221	13.1846	12.5708	10.4639	10.5908	10.602	-0.0375532	-0.613823	-2.7582	-2.59376	-1.9688	-2.62018	-2.58262	0.147808	0.165653	0.255465	0.974306	0.653463	0.162648	0.166937
chr12_JGVv35_121_t01	VIT_12s0035g00910	Pulp	Bile acid sodium symporter	Transport overview.Electrochemical Potential-driven Transporters.Porters.Bile Acid:Na+ Symporter	10.996	10.4558	9.79534	8.8929	8.75324	8.71311	-0.540211	-0.660425	-2.10308	-1.70252	-1.08223	-2.28287	-1.74266	0.232761	0.307248	0.472297	0.687671	0.632692	0.205489	0.298818
chr12_JGVv35_122_t01	VIT_12s0035g00900	Skin	Jasmonate ZIM domain-containing protein 12	Regulation overview.Regulation of gene expression.Regulation of transcription.Transcription factor.ZIM family transcription factor	9.02782	7.27557	5.57964	4.16357	3.70151	4.23779	-1.75225	-1.69593	-4.86425	-3.57406	-1.34185	-4.79003	-3.03778	0.0343333	0.0839652	0.394515	0.296839	0.308656	0.0361458	0.121769
chr12_JGVv35_128_t01	VIT_12s0035g00830	Pulp	Group II intron splicing factor CRS1	Metabolism.Primary metabolism.Nucleobase, nucleoside, nucleotide, nucleic acid metabolism.Nucleic acid metabolism.RNA metabolism.RNA processing.mRNA processing.mRNA splicing	9.81694	10.132	10.4882	11.1191	10.9244	11.0909	0.315075	0.356218	1.30212	0.792361	0.60263	1.27392	0.958848	2.4659	1.73191	1.51848	1.24408	1.28007	2.41818	1.94376
chr12_JGVv35_142_t01	VIT_12s0035g00660	Skin	Zinc finger (C2H2 type) family	Regulation overview.Regulation of gene expression.Regulation of transcription.Transcription factor.C2H2 family transcription factor	11.9739	12.2448	12.7123	12.5096	12.5486	12.6415	0.270937	0.467444	0.535697	0.303771	-0.0708379	0.667543	0.396606	1.44964	1.23437	0.952085	1.20659	1.38266	1.58837	1.31641
chr12_JGVv35_142_t01	VIT_12s0035g00660	Pulp	Zinc finger (C2H2 type) family	Regulation overview.Regulation of gene expression.Regulation of transcription.Transcription factor.C2H2 family transcription factor	12.3943	12.576	12.9534	12.771	12.9242	12.7975	0.181728	0.377422	0.376708	0.348268	-0.155925	0.403224	0.221496	1.29838	1.27303	0.897556	1.13424	1.29902	1.32246	1.16594
chr12_JGVv35_151_t01	VIT_12s0035g00530	Pulp	Unknown protein	Unknown	6.69369	4.25881	4.93688	6.29459	5.98329	5.41095	-2.43488	0.678073	-0.399109	1.72448	0.47407	-1.28274	1.15214	0.758326	3.3046	1.38902	0.184938	1.6	0.411014	2.22244
chr12_JGVv35_188_t01	VIT_12s0035g00020	Pulp	Leucine Rich Repeat receptor-like kinase	Signaling.Signaling pathway.Protein kinase	6.96985	6.42691	4.2731	6.18688	5.86401	6.04044	-0.542943	-2.15381	-0.782967	-0.562895	1.76734	-0.929413	-0.38647	0.58117	0.676942	3.40425	0.686369	0.224719	0.525072	0.764999
chr12_JGVv35_22_t01	VIT_12s0035g02070	Seed	Cinnamoyl-CoA reductase	Metabolism.Secondary metabolism.Phenylpropanoid metabolism.Phenylpropanoid biosynthesis	12.7059	12.9	13.5033	14.8113	14.7645	14.7614	0.194117	0.603286	2.10541	1.86448	1.25812	2.05553	1.86141	4.30321	3.64137	2.39184	1.14402	1.51917	4.15695	3.63363
chr12_JGVv35_82_t01	VIT_12s0035g01350	Skin	Cysteinyl-tRNA synthetase	Metabolism.Primary metabolism.Amino acid metabolism.Cysteine metabolism	11.4706	11.5157	12.3	13.2264	13.2527	13.4911	0.0450664	0.784284	1.75579	1.73704	1.19115	2.0205	1.97543	3.37712	3.33351	2.28334	1.03173	1.72224	4.05724	3.93246
chr12_JGVv35_82_t01	VIT_12s0035g01350	Pulp	Cysteinyl-tRNA synthetase	Metabolism.Primary metabolism.Amino acid metabolism.Cysteine metabolism	11.8974	12.2869	12.7574	13.3614	13.4868	13.6068	0.389465	0.470519	1.46397	1.19991	0.849375	1.70936	1.31989	2.75867	2.29725	1.80172	1.30991	1.38561	3.27016	2.49648
chr12_JGVv35_84_t01	VIT_12s0035g01330	Skin	RPS2 (resistant to p. syringae 2)	Response to stimulus.Stress response.Biotic stress response.Plant-pathogen interaction	11.3802	11.0112	10.2251	9.92401	10.1358	10.1687	-0.369044	-0.786069	-1.45623	-0.875351	-0.0564138	-1.21153	-0.842483	0.364444	0.545121	0.961652	0.774295	0.579922	0.431811	0.557683
chr12_JGVv35_84_t01	VIT_12s0035g01330	Pulp	RPS2 (resistant to p. syringae 2)	Response to stimulus.Stress response.Biotic stress response.Plant-pathogen interaction	10.6349	10.3809	8.83099	7.89796	7.54476	7.53805	-0.254006	-1.54987	-2.73692	-2.83611	-1.29295	-3.09683	-2.84282	0.150005	0.140038	0.408116	0.838565	0.34154	0.116886	0.139388
chr12_JGVv35_89_t01	VIT_12s0035g01240	Pulp	No hit	No hit	12.495	12.3776	13.1138	14.5283	14.392	14.5872	-0.117399	0.73615	2.03325	2.01435	1.47342	2.09217	2.20956	4.09327	4.03999	2.77678	0.921848	1.66572	4.26388	4.62536
chr12_JGVv35_98_t01	VIT_12s0035g01150	Pulp	RAB GTPase FP8	Cellular process.Cellular transport.Protein trafficking.Vesicle-mediated trafficking	14.4623	14.295	13.9942	14.0579	13.787	13.9252	-0.167288	-0.300782	-0.404428	-0.508034	-0.0690321	-0.537101	-0.369814	0.755536	0.70318	0.953277	0.890515	0.811812	0.689154	0.773882
chr12_JGVv55_38_t01	VIT_12s0055g00490	Pulp	Accumulation and replication of chloroplast 5	Cellular process.Cell growth and death	11.4573	11.1784	10.7332	9.97888	10.0417	9.83364	-0.27891	-0.445177	-1.47839	-1.13665	-0.89954	-1.62363	-1.34472	0.35889	0.454814	0.536058	0.824214	0.734494	0.324519	0.393731
chr12_JGVv55_4_t01	VIT_12s0055g00050	Pulp	UDP-glucose: anthocyanidin 5,3-O-glucosyltransferase	Metabolism.Secondary metabolism.Phenylpropanoid metabolism.Flavonoid metabolism.Flavonoid biosynthesis.Anthocyanin biosynthesis.Anthocyanin-glycoside biosynthesis	10.0656	10.0175	8.93275	9.06162	8.56818	9.05379	-0.0481411	-1.08471	-1.00398	-1.44928	0.12104	-1.01181	-0.963666	0.498621	0.366205	1.08752	0.967182	0.471488	0.495925	0.512752
chr12_JGVv55_60_t01	VIT_12s0055g00800	Seed	Arachidonic acid-induced DEA1	Unknown	5.96326	6.61755	8.30248	8.41041	8.29657	8.55031	0.654291	1.68492	2.44715	1.67902	0.247833	2.58705	1.93276	5.45338	3.2021	1.18742	1.57384	3.21524	6.00868	3.81784
chr12_JGVv55_67_t01	VIT_12s0055g00870	Skin	Nodulin	Response to stimulus.Stress response.Biotic stress response	5.38271	7.61697	8.01412	5.77477	6.18532	6.52199	2.23426	0.397148	0.392058	-1.43165	-1.49213	1.13928	-1.09498	1.31226	0.370706	0.355488	4.70521	1.3169	2.20271	0.468143
chr12_JGVv55_86_t01	VIT_12s0055g01100	Skin	Beta-hydroxyacyl-ACP dehydratase	Metabolism.Primary metabolism.Lipid metabolism.Fatty acid metabolism.Fatty acid biosynthesis	12.8869	12.8127	12.145	11.9596	12.0603	11.5499	-0.074203	-0.667703	-0.92731	-0.752397	-0.595147	-1.33705	-1.26285	0.525838	0.593617	0.661977	0.949867	0.629508	0.395828	0.41672
chr12_JGVv55_87_t01	VIT_12s0055g01110	Pulp	LHCB6 (light harvesting complex PSII)	Metabolism.Primary metabolism.Generation of metabolite precursors and energy.Photosynthesis.Antenna proteins	11.8413	11.0537	10.1486	8.45342	8.55963	8.16748	-0.787626	-0.905124	-3.38788	-2.49405	-1.98107	-3.67382	-2.8862	0.0955312	0.177507	0.253301	0.579297	0.533987	0.0783553	0.135259
chr12_JGVv55_90_t01	VIT_12s0055g01150	Skin	Brassinosteroid insensitive 1-associated receptor kinase 1	Signaling.Hormone Signaling.Brassinosteroid Signaling.Brassinosteroid-mediated Signaling pathway	10.4443	10.1477	9.29377	8.41645	8.5061	8.17732	-0.296598	-0.853969	-2.02789	-1.64163	-1.11644	-2.26701	-1.97041	0.245214	0.320493	0.46123	0.81417	0.553261	0.20776	0.25518
chr12_JGVv55_90_t01	VIT_12s0055g01150	Pulp	Brassinosteroid insensitive 1-associated receptor kinase 1	Signaling.Hormone Signaling.Brassinosteroid Signaling.Brassinosteroid-mediated Signaling pathway	10.3786	10.0258	8.95022	7.47696	6.99481	7.8811	-0.352786	-1.07559	-2.90163	-3.03099	-1.06911	-2.49749	-2.1447	0.13382	0.122343	0.476611	0.78307	0.474478	0.177085	0.226141
chr12_JGVv57_11_t01	VIT_12s0057g00120	Pulp	Wound-induced	Response to stimulus.Stress response.Abiotic stress response.wounding	8.53967	9.0402	10.9247	13.5495	13.1035	13.3742	0.500526	1.88447	5.00982	4.06335	2.44952	4.83451	4.33399	32.2186	16.7182	5.46233	1.41473	3.69217	28.5321	20.1679
chr12_JGVv57_123_t01	VIT_12s0057g01400	Skin	Steroid nuclear receptor, ligand-binding	Unclassified	10.3796	11.1542	11.6051	10.3885	10.5806	10.42	0.774624	0.45094	0.00893148	-0.573578	-1.18507	0.0404927	-0.734131	1.00621	0.671948	0.439803	1.71074	1.36693	1.02847	0.60118
chr12_JGVv57_127_t01	VIT_12s0057g01440	Seed	Heavy-metal-associated domain-containing protein	Unclear	7.69859	8.72741	9.10429	11.9052	12.3304	12.0296	1.02882	0.376875	4.20657	3.60303	2.9253	4.33099	3.30217	18.4631	12.1512	7.59629	2.04036	1.29853	20.126	9.86398
chr12_JGVv57_13_t01	VIT_12s0057g00140	Pulp	Wound-induced	Response to stimulus.Stress response.Abiotic stress response.wounding	10.8054	11.0304	12.8111	14.6397	14.3822	14.5576	0.224988	1.78073	3.83433	3.3518	1.74649	3.75222	3.52723	14.2642	10.2092	3.35542	1.16877	3.43601	13.475	11.5293
chr12_JGVv57_14_t01	VIT_12s0057g00150	Pulp	Wound-induced	Response to stimulus.Stress response.Abiotic stress response.wounding	10.3302	10.3464	12.2735	14.4085	14.006	14.2233	0.0161606	1.92712	4.07832	3.65964	1.94982	3.8931	3.87694	16.8927	12.6375	3.86325	1.01126	3.80297	14.8573	14.6918
chr12_JGVv57_17_t01	VIT_12s0057g00180	Pulp	Wound-induced	Response to stimulus.Stress response.Abiotic stress response.wounding	10.4611	10.0702	11.8336	13.7516	13.3902	13.7397	-0.390973	1.76347	3.29052	3.32008	1.90612	3.27862	3.66959	9.78462	9.98717	3.748	0.762615	3.39514	9.70426	12.725
chr12_JGVv57_2_t01	VIT_12s0057g00020	Pulp	Protein thylakoid formation1	Cellular process.Cellular component organization and biogenesis.Organelle organization and biogenesis.Plastid organization and biogenesis.Thylakoid organization and biogenesis	13.6473	13.5734	12.9636	12.5101	12.6807	12.7462	-0.0738419	-0.609783	-1.13719	-0.892737	-0.217449	-0.901073	-0.827231	0.454644	0.538591	0.860085	0.950105	0.655295	0.535488	0.56361
chr12_JGVv57_24_t01	VIT_12s0057g00250	Seed	NDB3 (alternative NAD(P)H dehydrogenase 32)	Metabolism.Primary metabolism.Generation of metabolite precursors and energy.Electron transport.Respiratory-chain phosphorylation	6.83411	8.41237	8.84199	9.75993	9.79849	9.2621	1.57827	0.429613	2.92582	1.38612	0.420114	2.42799	0.849726	7.59905	2.61374	1.33803	2.98611	1.34687	5.38144	1.80216
chr12_JGVv57_35_t01	VIT_12s0057g00400	Pulp	Threonyl-tRNA synthetase / threonine--tRNA ligase	Metabolism.Primary metabolism.Amino acid metabolism.Glycine, serine, and threonine metabolism	12.5786	12.4505	12.0087	11.3606	11.4345	11.5842	-0.128052	-0.441819	-1.218	-1.01606	-0.424489	-0.99436	-0.866308	0.429879	0.494466	0.745103	0.915066	0.736206	0.501959	0.548549
chr12_JGVv57_55_t01	VIT_12s0057g00630	Seed	LHCB2.1 (Photosystem II light harvesting complex gene 2.1)	Metabolism.Primary metabolism.Generation of metabolite precursors and energy.Photosynthesis.Antenna proteins	12.7818	12.0002	11.0474	13.9587	14.0765	14.0993	-0.781663	-0.95279	1.17681	2.07636	3.05189	1.31744	2.0991	2.26076	4.21743	8.293	0.581696	0.516632	2.49224	4.28443
chr12_JGVv57_55_t01	VIT_12s0057g00630	Pulp	LHCB2.1 (Photosystem II light harvesting complex gene 2.1)	Metabolism.Primary metabolism.Generation of metabolite precursors and energy.Photosynthesis.Antenna proteins	14.7317	14.2391	13.78	12.8171	12.7308	12.4419	-0.492566	-0.459131	-1.91458	-1.50836	-1.3381	-2.2898	-1.79723	0.26525	0.351511	0.395541	0.71076	0.727424	0.204504	0.287726
chr12_JGVv57_6_t01	VIT_12s0057g00070	Pulp	Wound-induced	Response to stimulus.Stress response.Abiotic stress response.wounding	9.6707	9.7543	11.8554	13.6999	13.2217	13.7806	0.0836048	2.10106	4.02923	3.46737	1.92522	4.10989	4.02628	16.3274	11.0607	3.79795	1.05966	4.29026	17.2663	16.2942
chr12_JGVv57_62_t01	VIT_12s0057g00700	Seed	Glucan endo-1,3-beta-glucosidase 3 precursor	Metabolism.Primary metabolism.Carbohydrate metabolism.Polysaccharide metabolism.Starch and sucrose metabolism	7.97689	7.76352	9.28314	8.15066	8.17187	8.20659	-0.213368	1.51962	0.173766	0.408342	-1.07655	0.229698	0.443066	1.128	1.32716	0.47416	0.862521	2.86715	1.17259	1.35949
chr12_JGVv57_8_t01	VIT_12s0057g00090	Pulp	Wound-induced	Response to stimulus.Stress response.Abiotic stress response.wounding	8.47535	7.92146	10.8715	13.7457	13.2598	13.6689	-0.553892	2.94999	5.27034	5.33835	2.79746	5.19356	5.74745	38.5951	40.458	6.95215	0.68118	7.72744	36.5945	53.7223
chr12_JGVv57_83_t01	VIT_12s0057g00940	Pulp	Glucose-6-phosphate 1-dehydrogenase 2, chloroplast precursor	Metabolism.Primary metabolism.Carbohydrate metabolism.Monosaccharide metabolism.Monosaccharide catabolism.Pentose-phosphate shunt	11.8753	11.6984	10.7927	10.4461	10.4586	10.4558	-0.176896	-0.905713	-1.42918	-1.23982	-0.336877	-1.41949	-1.24259	0.371342	0.423425	0.791753	0.884604	0.533769	0.373846	0.422613
chr12_JGVv57_84_t01	VIT_12s0057g00950	Pulp	No hit	No hit	8.67791	8.54928	5.61342	6.68188	6.6281	7.70336	-0.128633	-2.93586	-1.99603	-1.92118	2.08994	-0.974552	-0.845919	0.250688	0.264038	4.25731	0.914698	0.130683	0.508898	0.556356
chr12_JGVv57_84_t01	VIT_12s0057g00950	Skin	No hit	No hit	10.9641	9.53424	8.61687	8.46329	8.23609	7.78002	-1.42988	-0.917362	-2.50082	-1.29815	-0.836856	-3.1841	-1.75422	0.176676	0.406647	0.559862	0.371162	0.529476	0.110025	0.296434
chr12_JGVv57_89_t01	VIT_12s0057g01000	Pulp	Unknown protein	Unknown	9.24135	9.12923	10.7972	13.7242	13.5351	13.5846	-0.112127	1.66795	4.48281	4.40587	2.78741	4.34324	4.45536	22.3594	21.1982	6.9039	0.925223	3.17763	20.2976	21.9381
chr12_JGVv57_9_t01	VIT_12s0057g00100	Pulp	Wound-responsive	Response to stimulus.Stress response.Abiotic stress response.wounding	10.2848	10.278	12.2272	13.9312	13.5525	13.8996	-0.0068242	1.94923	3.64644	3.27456	1.67238	3.61479	3.62161	12.5224	9.67703	3.1874	0.995281	3.8617	12.2507	12.3088
chr12_JGVv59_109_t01	VIT_12s0059g01160	Pulp	Unknown protein	Unknown	11.4088	11.0589	10.6765	11.2701	11.3853	11.206	-0.3499	-0.382416	-0.138654	0.32641	0.529533	-0.202783	0.147117	0.908366	1.25389	1.44346	0.784639	0.767152	0.868873	1.10735
chr12_JGVv59_111_t01	VIT_12s0059g01180	Pulp	Bromo-adjacenty (BAH) domain-containing protein	Regulation overview.Regulation of gene expression.Regulation of transcription.Transcription factor.PHD family transcription factor	12.5848	12.5396	11.9856	11.6453	11.6865	11.5514	-0.0451546	-0.553999	-0.939445	-0.853088	-0.434229	-1.03338	-0.988228	0.521433	0.553599	0.740089	0.969186	0.68113	0.488563	0.504097
chr12_JGVv59_117_t01	VIT_12s0059g01240	Seed	Nitrate transporter (NTP3)	Transport overview.Electrochemical Potential-driven Transporters.Porters.Proton-dependent Oligopeptide Transporter	12.9047	12.556	11.8871	15.3894	15.6227	15.3273	-0.348741	-0.668931	2.48467	3.06674	3.44025	2.42257	2.77132	5.59706	8.3788	10.8547	0.785269	0.628972	5.36127	6.8273
chr12_JGVv59_117_t01	VIT_12s0059g01240	Pulp	Nitrate transporter (NTP3)	Transport overview.Electrochemical Potential-driven Transporters.Porters.Proton-dependent Oligopeptide Transporter	15.4718	15.3711	14.3856	9.93557	10.4359	10.3078	-0.100645	-0.985522	-5.53622	-4.93526	-4.07778	-5.16395	-5.0633	0.0215492	0.0326843	0.0592196	0.932616	0.505043	0.0278931	0.0299084
chr12_JGVv59_118_t01	VIT_12s0059g01250	Seed	Endo-1,4-beta-glucanase	Cellular process.Cellular component organization and biogenesis.Cell wall organization and biogenesis.Cell wall metabolism.Cell wall catabolism.Cellulose catabolism	12.5726	11.7424	10.8527	9.66848	9.60124	9.42409	-0.830211	-0.889678	-2.90416	-2.14119	-1.42866	-3.14855	-2.31834	0.133586	0.226693	0.371475	0.562447	0.539735	0.11277	0.200498
chr12_JGVv59_118_t01	VIT_12s0059g01250	Pulp	Endo-1,4-beta-glucanase	Cellular process.Cellular component organization and biogenesis.Cell wall organization and biogenesis.Cell wall metabolism.Cell wall catabolism.Cellulose catabolism	13.1014	12.2926	11.5428	10.1178	9.63146	9.48283	-0.808854	-0.749714	-2.98362	-2.66109	-2.06001	-3.61858	-2.80973	0.126428	0.1581	0.239814	0.570835	0.594722	0.0814139	0.142622
chr12_JGVv59_137_t01	VIT_12s0059g01460	Pulp	Ethylene-responsive element-binding factor 3	Signaling.Hormone Signaling.Ethylene Signaling.Ethylene-mediated Signaling pathway	13.5411	13.6233	14.0836	14.3236	14.2662	14.0977	0.0821507	0.460252	0.78245	0.642876	0.0141258	0.556528	0.474377	1.72005	1.56144	1.00984	1.05859	1.37578	1.47073	1.38932
chr12_JGVv59_144_t01	VIT_12s0059g01530	Pulp	Unknown protein	Unknown	13.7493	13.9985	14.2936	14.3582	14.4024	14.2943	0.249124	0.295099	0.608898	0.403971	0.000715565	0.544939	0.295815	1.52509	1.32314	1.0005	1.18849	1.22697	1.45896	1.22758
chr12_JGVv59_147_t01	VIT_12s0059g01560	Pulp	Protein disulfide-isomerase A6	Metabolism.Primary metabolism.Protein metabolism and modification.Protein folding.Disulfide bond rearrangement	14.2166	13.9042	13.7019	13.5838	13.4684	13.3351	-0.312317	-0.202315	-0.632735	-0.435872	-0.366869	-0.8815	-0.569184	0.644952	0.739247	0.775464	0.805347	0.869155	0.542803	0.673998
chr12_JGVv59_149_t01	VIT_12s0059g01580	Skin	Unknown	Unknown	13.8121	13.6083	12.8261	13.265	13.1537	13.3263	-0.203833	-0.782232	-0.547102	-0.454579	0.50021	-0.485855	-0.282022	0.684394	0.729723	1.41442	0.868241	0.581467	0.714074	0.822438
chr12_JGVv59_169_t01	VIT_12s0059g01790	Skin	Caffeic acid O-methyltransferase	Metabolism.Secondary metabolism.Phenylpropanoid metabolism.Phenylpropanoid biosynthesis	11.067	10.5995	9.46498	7.66748	7.55519	7.72538	-0.467485	-1.13456	-3.39955	-3.04435	-1.7396	-3.34165	-2.87416	0.0947621	0.121216	0.299452	0.723224	0.455474	0.0986423	0.136392
chr12_JGVv59_170_t01	VIT_12s0059g01800	Pulp	Unknown protein	Unknown	14.0832	14.327	14.7522	14.916	14.8802	14.8724	0.243784	0.425244	0.832843	0.553211	0.120144	0.789172	0.545388	1.78119	1.46735	1.08684	1.18409	1.3428	1.72808	1.45941
chr12_JGVv59_171_t01	VIT_12s0059g01810	Pulp	Photosystem II psbZ	Metabolism.Primary metabolism.Generation of metabolite precursors and energy.Photosynthesis.Photosystem II	11.3765	10.4699	10.1322	10.6529	10.4172	10.4446	-0.906579	-0.337757	-0.723644	-0.052764	0.312392	-0.931945	-0.0253656	0.605566	0.964087	1.24176	0.533449	0.79127	0.524151	0.982572
chr12_JGVv59_175_t01	VIT_12s0059g01850	Skin	Peroxisomal membrane protein	Unknown	7.74948	6.86468	8.10412	9.50272	9.57346	9.66028	-0.884799	1.23943	1.75324	2.70877	1.55617	1.9108	2.7956	3.37116	6.53766	2.94071	0.541563	2.36106	3.76018	6.94319
chr12_JGVv59_181_t01	VIT_12s0059g01920	Pulp	Strubbelig-receptor family 3	Signaling.Signaling pathway.Protein kinase	12.2424	12.6461	12.9819	12.6718	12.7844	12.8272	0.403647	0.335792	0.429342	0.138302	-0.154668	0.584772	0.181124	1.34662	1.10061	0.898339	1.32285	1.26207	1.4998	1.13377
chr12_JGVv59_202_t01	VIT_12s0059g02140	Skin	F-box family protein	Metabolism.Primary metabolism.Protein metabolism and modification.Proteolysis.cytoplasmic and nuclear protein degradation.Ubiquitin-mediated proteolysis	11.2364	10.8166	10.435	12.2213	12.3855	12.1333	-0.419851	-0.381574	0.984933	1.56898	1.69827	0.896848	1.3167	1.97922	2.96695	3.24512	0.747502	0.7676	1.86199	2.49095
chr12_JGVv59_203_t01	VIT_12s0059g02150	Pulp	Aconitate hydratase, cytoplasmic	Metabolism.Primary metabolism.Generation of metabolite precursors and energy.Citric acid cycle	12.4496	12.4575	11.6652	11.3289	11.2168	11.1911	0.00784109	-0.792269	-1.12068	-1.24064	-0.474062	-1.25849	-1.26633	0.459876	0.423185	0.719935	1.00545	0.577435	0.417981	0.415716
chr12_JGVv59_216_t01	VIT_12s0059g02290	Skin	Unknown protein	Unknown	15.0703	14.9388	14.3546	13.2161	13.3368	13.2069	-0.131507	-0.584198	-1.85421	-1.60205	-1.14775	-1.86345	-1.73195	0.276584	0.329408	0.451329	0.912877	0.66702	0.274818	0.301046
chr12_JGVv59_251_t01	VIT_12s0059g02650	Skin	Basic helix-loop-helix ILR3	Signaling.Hormone Signaling.Auxin Signaling.Auxin metabolism	11.5884	11.7402	12.1682	11.9463	12.128	11.9428	0.151738	0.428037	0.357847	0.387771	-0.225419	0.354357	0.202618	1.28151	1.30837	0.855347	1.11091	1.3454	1.27842	1.15079
chr12_JGVv59_26_t01	VIT_12s0059g00270	Pulp	NADPH-protochlorophyllide oxidoreductase	Metabolism.Primary metabolism.Cofactor metabolism.Tetrapyrrole metabolism.Chlorophyll metabolism.Chlorophyll biosynthesis	9.17615	8.53691	6.8042	8.07933	7.67327	8.25924	-0.63924	-1.73272	-1.09683	-0.863642	1.45504	-0.916916	-0.277675	0.467543	0.549563	2.74164	0.642051	0.300885	0.52964	0.824919
chr12_JGVv59_30_t01	VIT_12s0059g00310	Pulp	Unknown	Unknown	7.4442	8.38192	10.0113	11.0887	11.0138	11.2329	0.93772	1.62934	3.64446	2.63187	1.22169	3.78874	2.85103	12.5052	6.1983	2.33219	1.9155	3.09371	13.8206	7.21513
chr12_JGVv59_32_t01	VIT_12s0059g00340	Pulp	EF hand	Signaling.Signaling pathway.Calcium sensors and Signaling	8.14301	8.94426	10.5411	11.3403	11.2126	11.4784	0.801248	1.59688	3.19734	2.26831	0.93722	3.33534	2.5341	9.17263	4.81757	1.91483	1.74261	3.02488	10.0934	5.79214
chr12_JGVv59_39_t01	VIT_12s0059g00420	Pulp	EF hand	Signaling.Signaling pathway.Calcium sensors and Signaling	8.22236	9.0524	10.5214	11.3774	11.2053	11.2797	0.830038	1.46899	3.15501	2.15287	0.758354	3.05738	2.22734	8.90746	4.44711	1.69156	1.77773	2.76828	8.32459	4.6827
chr12_JGVv59_46_t01	VIT_12s0059g00490	Seed	Unknown	Unknown	12.0131	12.9526	13.8033	14.4272	14.4695	14.2766	0.939468	0.85074	2.41414	1.51692	0.473328	2.26354	1.32407	5.33001	2.8618	1.38831	1.91782	1.80343	4.80167	2.50371
chr12_JGVv59_46_t01	VIT_12s0059g00490	Pulp	Unknown	Unknown	13.6516	14.7865	15.3366	14.2582	14.3225	14.129	1.13489	0.550113	0.606526	-0.464013	-1.20765	0.477356	-0.657538	1.52259	0.724967	0.432973	2.19602	1.4642	1.39219	0.633959
chr12_JGVv59_46_t01	VIT_12s0059g00490	Skin	Unknown	Unknown	12.4703	14.3514	15.1035	12.6232	12.6728	12.6067	1.88104	0.752148	0.152836	-1.67852	-2.49679	0.136398	-1.74464	1.11175	0.312403	0.17717	3.68341	1.6843	1.09916	0.298408
chr12_JGVv59_82_t01	VIT_12s0059g00880	Pulp	WRKY DNA-binding protein 6	Regulation overview.Regulation of gene expression.Regulation of transcription.Transcription factor.WRKY family transcription factor	13.4935	14.1628	14.5409	14.5138	14.6008	14.5697	0.669318	0.378179	1.02033	0.438068	0.0287906	1.07629	0.40697	2.02839	1.35479	1.02016	1.59032	1.2997	2.1086	1.3259
chr12_PDVv34_70_t01	VIT_12s0034g01590	Seed	Ribosomal protein S26 (RPS26C) 40S	Metabolism.Primary metabolism.Protein metabolism and modification.Protein synthesis.Ribosome	9.2113	7.06813	6.31571	8.27075	8.71537	8.54562	-2.14317	-0.752424	-0.940551	1.64724	2.22991	-0.665683	1.47749	0.521034	3.13233	4.69105	0.226382	0.593605	0.63039	2.78464
chr12_PDVv35_169_t01	VIT_12s0035g00220	Skin	No hit	No hit	5.16413	7.76633	7.75972	6.70736	6.73888	7.35917	2.6022	-0.00660527	1.54323	-1.02745	-0.400554	2.19504	-0.40716	2.91447	0.490578	0.757567	6.07211	0.995432	4.57902	0.754107
chr12_PDVv59_24_t01	VIT_12s0059g00320	Pulp	EF hand	Signaling.Signaling pathway.Calcium sensors and Signaling	6.92873	4.26492	6.70325	7.55425	7.53456	7.59934	-2.66381	2.43833	0.625522	3.26965	0.896096	0.670612	3.33442	1.54277	9.64409	1.86102	0.157802	5.42013	1.59175	10.087
chr12_random_JGVv99_1_t01	VIT_12s0142g00050	Skin	PUMILIO 7 (APUM7)	Regulation overview.Regulation of gene expression.Regulation of translation.Translation repression	9.39199	9.7223	10.4027	11.4927	11.5889	11.4554	0.330308	0.680428	2.10073	1.86661	1.05269	2.06343	1.73312	4.28926	3.64673	2.0744	1.25728	1.60261	4.17978	3.32446
chr12_random_JGVv99_13_t01	VIT_12s0142g00420	Pulp	Copper-transporting ATPase PAA1	Transport overview.Primary Active Transporters.P-P-bond hydrolysis-driven transporters.P-type ATPase (P-ATPase).Cu2+-exporting ATPase	13.8071	13.6878	13.2153	13.1584	13.1708	12.9183	-0.1193	-0.472483	-0.648732	-0.517027	-0.297067	-0.88885	-0.76955	0.637841	0.698811	0.813905	0.920634	0.720723	0.540044	0.5866
chr12_random_JGVv99_3_t01	VIT_12s0142g00110	Skin	Splicing factor, arginine/serine-rich 2	Metabolism.Primary metabolism.Nucleobase, nucleoside, nucleotide, nucleic acid metabolism.Nucleic acid metabolism.RNA metabolism.RNA processing.mRNA processing.mRNA splicing	9.28858	9.24225	10.234	11.8899	11.8456	11.8574	-0.0463351	0.991708	2.60128	2.60333	1.62349	2.56886	2.6152	6.06825	6.07686	3.08119	0.968393	1.98854	5.93341	6.12707
chr12_random_JGVv99_3_t01	VIT_12s0142g00110	Pulp	Splicing factor, arginine/serine-rich 2	Metabolism.Primary metabolism.Nucleobase, nucleoside, nucleotide, nucleic acid metabolism.Nucleic acid metabolism.RNA metabolism.RNA processing.mRNA processing.mRNA splicing	10.7639	11.17	11.8285	12.3981	12.5465	12.5617	0.406159	0.658468	1.63423	1.3765	0.73317	1.7978	1.39164	3.10421	2.59637	1.66229	1.32515	1.57841	3.47689	2.62376
chr13_GSVIVT00011288001_t01	VIT_13s0106g00810	Pulp	No hit	No hit	9.78075	9.22738	8.71907	10.3599	10.4744	10.5092	-0.553372	-0.508312	0.579178	1.247	1.79012	0.728437	1.28181	1.494	2.37347	3.45844	0.681426	0.703045	1.65684	2.43144
chr13_GSVIVT00011288001_t01	VIT_13s0106g00810	Skin	No hit	No hit	9.39679	9.07167	8.6995	9.56977	9.6523	9.5999	-0.32512	-0.372167	0.172982	0.58063	0.900403	0.203116	0.528236	1.12739	1.4955	1.86659	0.798232	0.772621	1.15118	1.44216
chr13_GSVIVT00016486001_t01	VIT_13s0019g02190	Seed	No hit	No hit	8.25709	9.00616	9.91374	10.9392	10.6535	10.965	0.749068	0.907583	2.68211	1.64736	1.0513	2.70795	1.95888	6.41794	3.13259	2.07239	1.68071	1.8759	6.53392	3.88761
chr13_GSVIVT00016486001_t01	VIT_13s0019g02190	Skin	No hit	No hit	9.97995	10.956	11.6641	9.96032	9.90666	9.84444	0.976086	0.708026	-0.0196211	-1.04937	-1.81962	-0.135505	-1.11159	0.986492	0.48318	0.283296	1.96712	1.63357	0.910351	0.462783
chr13_GSVIVT00032167001_t01	VIT_13s0064g00350	Skin	No hit	No hit	8.57677	8.61548	9.85316	8.29692	8.11896	8.84929	0.0387118	1.23768	-0.279849	-0.496526	-1.00387	0.272514	0.233802	0.823677	0.708811	0.498659	1.0272	2.35818	1.20791	1.17593
chr13_GSVIVT00032171001_t01	VIT_13s0064g00320	Skin	R protein PRF disease resistance protein	Response to stimulus.Stress response.Biotic stress response.Plant-pathogen interaction.R proteins from Plant-pathogen interaction	7.60536	6.37635	7.73	7.3783	7.64563	8.3449	-1.22901	1.35365	-0.227059	1.26928	0.614901	0.739543	1.96855	0.854375	2.41041	1.53145	0.426611	2.55558	1.66965	3.91375
chr13_GSVIVT00034590001_t01	VIT_13s0073g00700	Skin	Unknown	Unknown	9.3598	7.88498	7.83002	7.35923	7.61196	7.29562	-1.47482	-0.0549631	-2.00057	-0.27302	-0.534397	-2.06418	-0.58936	0.249901	0.827585	0.690447	0.359778	0.962619	0.239122	0.664638
chr13_JGVv106_16_t01	VIT_13s0106g00230	Skin	Ankyrin	Diverse functions.Gene family with diverse functions.Ankyrin domain family	5.50507	4.23064	6.65366	7.21973	6.21889	5.88148	-1.27443	2.42302	1.71466	1.98825	-0.772176	0.376414	1.65084	3.28219	3.96754	0.585534	0.413389	5.36292	1.29811	3.14017
chr13_JGVv106_19_t01	VIT_13s0106g00280	Pulp	Cytochrome P450, family 79, subfamily A, polypeptide 2	Metabolism.Secondary metabolism.Primary amino acids derivated metabolism.Glucosinolate metabolism	5.98208	8.81885	10.9781	12.8651	12.9766	12.8381	2.83677	2.1593	6.88302	4.15779	1.85998	6.85604	4.01927	118.031	17.8492	3.63002	7.14419	4.46697	115.844	16.2152
chr13_JGVv106_19_t01	VIT_13s0106g00280	Skin	Cytochrome P450, family 79, subfamily A, polypeptide 2	Metabolism.Secondary metabolism.Primary amino acids derivated metabolism.Glucosinolate metabolism	7.82641	8.99667	10.8379	13.302	13.2614	13.0946	1.17026	1.84119	5.47556	4.2647	2.25675	5.26819	4.09793	44.4946	19.2222	4.77913	2.25052	3.58305	38.5375	17.1238
chr13_JGVv139_32_t01	VIT_13s0139g00340	Pulp	R protein MLA10	Response to stimulus.Stress response.Biotic stress response.Plant-pathogen interaction.R proteins from Plant-pathogen interaction	9.38584	9.80784	10.1423	10.7646	10.8802	10.9151	0.422004	0.334449	1.37872	1.0724	0.772835	1.52929	1.10728	2.60038	2.10292	1.70862	1.33979	1.2609	2.88643	2.1544
chr13_JGVv156_2_t01	VIT_13s0156g00020	Skin	SC35 splicing factor SCL30a, 30a kD	Metabolism.Primary metabolism.Nucleobase, nucleoside, nucleotide, nucleic acid metabolism.Nucleic acid metabolism.RNA metabolism.RNA processing.mRNA processing.mRNA splicing	13.2513	13.0768	12.6234	12.4051	12.4012	12.2044	-0.174517	-0.453432	-0.84623	-0.675604	-0.419004	-1.04695	-0.872436	0.556237	0.62607	0.747941	0.886064	0.730303	0.483989	0.546224
chr13_JGVv156_24_t01	VIT_13s0156g00260	Pulp	Homeobox-leucine zipper protein HAT14	Regulation overview.Regulation of gene expression.Regulation of transcription.Transcription factor.Homeobox domain family transcription factor	13.5209	13.99	14.5149	14.9035	14.7724	14.9445	0.469068	0.524924	1.38262	0.782374	0.429573	1.42357	0.954498	2.60741	1.71996	1.34684	1.38421	1.43886	2.68248	1.9379
chr13_JGVv158_10_t01	VIT_13s0158g00120	Pulp	Protein kinase	Signaling.Signaling pathway.Protein kinase	9.90855	9.68374	9.15466	9.55579	9.56975	9.84816	-0.224819	-0.529079	-0.352762	-0.113983	0.693505	-0.0603932	0.164426	0.783083	0.924034	1.61721	0.855702	0.692997	0.959003	1.12072
chr13_JGVv158_22_t01	VIT_13s0158g00240	Pulp	No hit	No hit	9.66118	9.95286	11.0616	12.2317	11.9789	12.2761	0.291682	1.10877	2.57048	2.02607	1.21443	2.61488	2.3232	5.94007	4.07293	2.32049	1.22407	2.15662	6.12572	5.0044
chr13_JGVv158_22_t01	VIT_13s0158g00240	Skin	No hit	No hit	8.6342	7.72372	9.03494	9.40065	9.47528	10.0511	-0.910484	1.31123	0.766446	1.75156	1.01619	1.41694	2.32742	1.70107	3.36723	2.02258	0.532006	2.48153	2.67018	5.01907
chr13_JGVv158_29_t01	VIT_13s0158g00320	Pulp	FAD linked oxidase, N-terminal	Unclear	9.26399	10.5696	11.2764	10.6962	11.1242	11.0304	1.30563	0.706782	1.43221	0.554601	-0.246011	1.7664	0.460771	2.6986	1.46876	0.843225	2.47192	1.63216	3.40204	1.37628
chr13_JGVv158_31_t01	VIT_13s0158g00340	Skin	Glycerol-3-phosphate dehydrogenase	Metabolism.Primary metabolism.Lipid metabolism.Glycerolipid metabolism.Glycerophospholipid metabolism.Glycerophospholipid biosynthesis	11.8405	12.1562	12.608	13.0734	13.1693	13.0418	0.315718	0.451767	1.23298	1.01316	0.433843	1.20133	0.88561	2.35051	2.01833	1.35083	1.24463	1.36771	2.29951	1.84755
chr13_JGVv158_31_t01	VIT_13s0158g00340	Pulp	Glycerol-3-phosphate dehydrogenase	Metabolism.Primary metabolism.Lipid metabolism.Glycerolipid metabolism.Glycerophospholipid metabolism.Glycerophospholipid biosynthesis	12.6415	13.3252	13.3538	12.6812	12.8951	12.7979	0.683749	0.0285644	0.0397195	-0.430094	-0.555915	0.156398	-0.527351	1.02791	0.742213	0.680225	1.60631	1.02	1.1145	0.693828
chr13_JGVv158_6_t01	VIT_13s0158g00080	Skin	Serine carboxypeptidase	Metabolism.Primary metabolism.Protein metabolism and modification.Proteolysis.Peptidase-mediated proteolysis	11.0908	9.72358	9.00595	7.64997	7.50599	6.94874	-1.36722	-0.71763	-3.44082	-2.21759	-2.05721	-4.14206	-2.77484	0.0920894	0.215	0.24028	0.387639	0.608096	0.0566391	0.146113
chr13_JGVv175_12_t01	VIT_13s0175g00150	Pulp	Armadillo repeat-containing protein	Unknown	10.3454	10.862	11.1163	11.4721	11.76	11.683	0.51661	0.254219	1.12665	0.897927	0.566765	1.33759	0.820984	2.18351	1.86339	1.4812	1.43059	1.19269	2.5273	1.76661
chr13_JGVv175_18_t01	VIT_13s0175g00210	Pulp	NLI interacting factor (NIF)	Transport overview.Primary Active Transporters.P-P-bond hydrolysis-driven transporters.Mitochondrial Protein Translocase	11.7879	12.151	12.4401	12.4612	12.75	12.823	0.36308	0.289115	0.673241	0.598952	0.382904	1.0351	0.672019	1.59465	1.51462	1.30396	1.28617	1.22189	2.04925	1.5933
chr13_JGVv175_2_t01	VIT_13s0175g00040	Pulp	No hit	No hit	7.7931	8.13655	8.83692	9.41948	9.30579	9.67874	0.343452	0.700376	1.62639	1.16924	0.841818	1.88565	1.54219	3.08739	2.24893	1.79231	1.26879	1.62493	3.69518	2.91237
chr13_JGVv19_105_t01	VIT_13s0019g04210	Pulp	No hit	No hit	9.01453	9.55706	9.80819	10.4252	10.3405	10.367	0.542527	0.251134	1.41071	0.783478	0.558838	1.3525	0.809972	2.65868	1.72128	1.47308	1.45652	1.19014	2.55354	1.75318
chr13_JGVv19_112_t01	VIT_13s0019g04140	Seed	LHCA1	Metabolism.Primary metabolism.Generation of metabolite precursors and energy.Photosynthesis.Antenna proteins	9.866	8.90838	6.52629	5.85621	6.58889	6.79816	-0.957623	-2.38209	-4.00979	-2.31948	0.271873	-3.06784	-2.11022	0.0620773	0.200339	1.20737	0.514904	0.191831	0.119258	0.231612
chr13_JGVv19_112_t01	VIT_13s0019g04140	Pulp	LHCA1	Metabolism.Primary metabolism.Generation of metabolite precursors and energy.Photosynthesis.Antenna proteins	13.8585	13.0195	11.5888	6.88129	6.03581	6.0642	-0.839024	-1.43067	-6.9772	-6.98366	-5.5246	-7.7943	-6.95527	0.00793693	0.00790147	0.0217235	0.559022	0.370959	0.00450488	0.00805851
chr13_JGVv19_113_t01	VIT_13s0019g04130	Skin	AarF domain containing kinase	Signaling.Signaling pathway.Protein kinase	11.1787	11.2541	11.8191	11.5546	11.4379	11.6958	0.0753839	0.565082	0.375971	0.183856	-0.123295	0.517171	0.441787	1.29771	1.13592	0.918088	1.05364	1.47947	1.43115	1.35829
chr13_JGVv19_116_t01	VIT_13s0019g04100	Skin	Zinc finger (C3HC4-type ring finger)	Regulation overview.Regulation of gene expression.Regulation of transcription.Transcription factor.Zinc finger C3HC4 family transcription factor	10.2275	10.2485	11.4017	10.9112	10.9296	11.3494	0.0210309	1.15313	0.683692	0.681124	-0.0522991	1.12186	1.10083	1.60624	1.60339	0.964398	1.01468	2.22396	2.17628	2.14478
chr13_JGVv19_119_t01	VIT_13s0019g04070	Pulp	MLO1	Cellular process.Cell growth and death.Cell death	8.91465	8.45869	7.48535	7.77836	8.1223	8.25283	-0.455957	-0.973337	-1.13629	-0.336392	0.767479	-0.661815	-0.205858	0.454929	0.79202	1.70229	0.729026	0.509327	0.632083	0.867023
chr13_JGVv19_13_t01	VIT_13s0019g05220	Pulp	No hit	No hit	10.3277	10.6425	11.381	12.2378	12.3923	12.2881	0.314814	0.738522	1.91012	1.74978	0.907079	1.96042	1.6456	3.7584	3.36307	1.87525	1.24385	1.66847	3.89174	3.12878
chr13_JGVv19_131_t01	VIT_13s0019g03940	Skin	Unknown protein	Unknown	13.7313	13.6288	13.1587	14.0938	13.8747	13.9148	-0.10247	-0.470054	0.362572	0.245946	0.756051	0.183527	0.285997	1.28572	1.18587	1.68886	0.931437	0.721937	1.13566	1.21925
chr13_JGVv19_134_t01	VIT_13s0019g03910	Pulp	Unknown	Unknown	7.4445	8.8064	9.18883	11.7975	11.9983	11.9263	1.36189	0.382434	4.35304	3.19188	2.73751	4.48183	3.11994	20.436	9.138	6.66916	2.57022	1.30354	22.3443	8.69351
chr13_JGVv19_16_t01	VIT_13s0019g05190	Skin	RAB GTPase RAB_ALPHA	Cellular process.Cellular transport.Protein trafficking.Vesicle-mediated trafficking	9.69228	8.85329	9.019	10.6773	10.7607	10.6129	-0.838983	0.165706	0.985068	1.90739	1.59386	0.920578	1.75956	1.97941	3.7513	3.01855	0.559037	1.12171	1.89287	3.38595
chr13_JGVv19_162_t01	VIT_13s0019g03610	Pulp	RNA recognition motif (RRM)-containing protein	Unknown	8.89829	9.89488	11.0151	9.29286	8.41367	8.43874	0.99659	1.12023	0.394572	-1.48121	-2.57637	-0.459554	-1.45614	1.31455	0.358188	0.167662	1.99528	2.17382	0.727211	0.364466
chr13_JGVv19_171_t01	VIT_13s0019g03520	Skin	No hit	No hit	11.6581	11.0689	9.1826	11.2017	11.2698	10.8572	-0.589217	-1.88627	-0.45637	0.200875	1.67462	-0.80087	-0.211652	0.728818	1.1494	3.19235	0.664703	0.270505	0.574003	0.863548
chr13_JGVv19_178_t01	VIT_13s0019g03450	Skin	Unknown protein	Unknown	11.7881	11.4826	11.0539	9.81891	9.94323	9.82982	-0.305524	-0.428632	-1.96918	-1.53934	-1.22411	-1.95826	-1.65274	0.255398	0.344044	0.428062	0.809148	0.742966	0.257338	0.318035
chr13_JGVv19_184_t01	VIT_13s0019g03380	Skin	Coronatine-insensitive protein 1	Signaling.Hormone Signaling.Jasmonate salicylate signaling.Jasmonate Signaling.Jasmonate-mediated Signaling pathway	13.4447	13.5601	13.9478	13.7713	13.7631	13.9077	0.115396	0.387752	0.326586	0.20301	-0.040117	0.463031	0.347635	1.25404	1.1511	0.972576	1.08327	1.30835	1.37843	1.27247
chr13_JGVv19_187_t01	VIT_13s0019g03350	Pulp	Sedoheptulose-1,7-bisphosphatase (SBPase), Chloroplast	Metabolism.Primary metabolism.Carbon fixation	11.2572	10.874	9.83339	8.06171	7.56373	8.2732	-0.383179	-1.04062	-3.19548	-3.31028	-1.56019	-2.98398	-2.6008	0.109161	0.100811	0.339107	0.766746	0.486119	0.126396	0.164847
chr13_JGVv19_199_t01	VIT_13s0019g03220	Skin	Proline transporter 1 (ProT1)	Transport overview.Electrochemical Potential-driven Transporters.Porters.Amino Acid/Auxin Permease	12.5601	12.7968	13.2999	14.5571	14.5442	14.7686	0.236769	0.50306	1.99701	1.74742	1.46871	2.20854	1.97177	3.99172	3.35757	2.76774	1.17835	1.41722	4.62206	3.92248
chr13_JGVv19_199_t01	VIT_13s0019g03220	Pulp	Proline transporter 1 (ProT1)	Transport overview.Electrochemical Potential-driven Transporters.Porters.Amino Acid/Auxin Permease	13.5535	13.9972	14.1177	14.4445	14.3807	14.517	0.443764	0.120516	0.891001	0.383453	0.399277	0.963557	0.519793	1.85446	1.30446	1.31885	1.36015	1.08712	1.95011	1.43375
chr13_JGVv19_218_t01	VIT_13s0019g03020	Skin	Glucosyltransferase-2	Metabolism.Primary metabolism.Carbohydrate metabolism.Glycosyl transference	10.0265	10.5243	11.3822	10.3229	10.2419	10.2655	0.497758	0.857904	0.296335	-0.282397	-1.11674	0.238926	-0.258832	1.22802	0.822224	0.461136	1.41202	1.8124	1.18011	0.835764
chr13_JGVv19_220_t01	VIT_13s0019g03000	Pulp	Heat shock protein 17.6 kDa class I	Metabolism.Primary metabolism.Protein metabolism and modification.Protein folding.Chaperone-mediated protein folding.HSP-mediated protein folding	14.6264	14.1531	14.9085	14.9371	15.0882	14.9465	-0.473292	0.755409	0.310741	0.935084	0.0380388	0.320155	0.793448	1.24034	1.912	1.02672	0.720319	1.68811	1.24846	1.73321
chr13_JGVv19_221_t01	VIT_13s0019g02990	Seed	Cis-zeatin O-beta-D-glucosyltransferase	Signaling.Hormone Signaling.Cytokinin Signaling.Cytokinin metabolism.Cytokinin inactivation by glycosylation	7.45701	7.80382	8.55039	10.2406	10.6932	10.2937	0.346807	0.74657	2.78361	2.88936	1.74335	2.83673	2.48992	6.88574	7.40942	3.34812	1.27174	1.6778	7.14398	5.61747
chr13_JGVv19_221_t01	VIT_13s0019g02990	Pulp	Cis-zeatin O-beta-D-glucosyltransferase	Signaling.Hormone Signaling.Cytokinin Signaling.Cytokinin metabolism.Cytokinin inactivation by glycosylation	10.9271	11.241	11.7098	11.4202	11.3776	11.3445	0.313865	0.468834	0.493099	0.136642	-0.365328	0.417371	0.103506	1.40747	1.09934	0.776292	1.24303	1.38399	1.33549	1.07438
chr13_JGVv19_225_t01	VIT_13s0019g02940	Seed	Cis-zeatin O-beta-D-glucosyltransferase	Signaling.Hormone Signaling.Cytokinin Signaling.Cytokinin metabolism.Cytokinin inactivation by glycosylation	5.39355	7.23207	6.66837	8.06483	7.63286	8.41526	1.83852	-0.563699	2.67127	0.400786	1.74689	3.02171	1.18319	6.36991	1.32023	3.35634	3.57643	0.676565	8.12129	2.27078
chr13_JGVv19_228_t01	VIT_13s0019g02910	Seed	Cis-zeatin O-beta-D-glucosyltransferase	Signaling.Hormone Signaling.Cytokinin Signaling.Cytokinin metabolism.Cytokinin inactivation by glycosylation	9.56314	10.0216	10.5243	11.9096	12.0301	11.7592	0.458443	0.502763	2.34643	2.00852	1.23482	2.19603	1.73758	5.08565	4.02369	2.35352	1.37406	1.41692	4.58216	3.33476
chr13_JGVv19_231_t01	VIT_13s0019g02880	Pulp	UDP-glucoronosyl/UDP-glucosyl transferase	Metabolism.Secondary metabolism.Phenylpropanoid metabolism.Flavonoid metabolism.Flavonoid biosynthesis.Anthocyanin biosynthesis.Anthocyanin-glycoside biosynthesis	6.79918	7.76138	8.19467	8.99905	9.26816	9.10775	0.9622	0.433289	2.19987	1.50677	0.913078	2.30857	1.34637	4.59437	2.84174	1.88306	1.94828	1.35031	4.95391	2.54271
chr13_JGVv19_237_t01	VIT_13s0019g02810	Pulp	Glucuronosyl transferase	Metabolism.Primary metabolism.Carbohydrate metabolism.Monosaccharide metabolism.Pentose glucuronate interconversion	7.13184	7.89278	8.81887	9.77593	9.95676	10.0706	0.760947	0.926089	2.6441	2.06398	1.25174	2.93878	2.17783	6.25103	4.18138	2.38129	1.6946	1.90012	7.66762	4.52473
chr13_JGVv19_244_t01	VIT_13s0019g02730	Skin	Unknown protein	Unknown	11.9007	11.2651	10.7075	10.584	10.2598	10.1319	-0.635626	-0.557562	-1.31672	-1.00527	-0.575554	-1.76874	-1.13312	0.401447	0.498178	0.671029	0.643662	0.679449	0.293465	0.45593
chr13_JGVv19_264_t01	VIT_13s0019g02530	Skin	Subtilisin protease C1	Metabolism.Primary metabolism.Protein metabolism and modification.Proteolysis.Peptidase-mediated proteolysis.Subtilase-mediated proteolysis	8.34809	6.64802	6.30404	4.65606	3.97387	4.34416	-1.70007	-0.343982	-3.69203	-2.67415	-1.95987	-4.00393	-2.30386	0.0773726	0.156675	0.257051	0.307771	0.787863	0.06233	0.202521
chr13_JGVv19_279_t01	VIT_13s0019g02370	Pulp	Yip1 domain , member 2	Transport overview.Macromolecule transport.Protein transport.Protein coat	6.06636	7.89878	8.21042	8.27523	8.62784	8.69455	1.83242	0.31164	2.20887	0.729067	0.48413	2.62819	0.79577	4.62314	1.65757	1.39874	3.56134	1.24112	6.18249	1.736
chr13_JGVv19_281_t01	VIT_13s0019g02350	Pulp	Glycoprotein, Mitochondrial	Unknown	12.2315	11.9345	11.4537	12.477	12.6769	12.4362	-0.29696	-0.480811	0.245453	0.742395	0.982422	0.204651	0.501611	1.18547	1.67295	1.97578	0.813966	0.716575	1.15241	1.41579
chr13_JGVv19_281_t01	VIT_13s0019g02350	Skin	Glycoprotein, Mitochondrial	Unknown	12.5416	12.4096	11.8573	12.8362	12.6864	12.6251	-0.132015	-0.552287	0.294561	0.276839	0.767816	0.0835144	0.215529	1.22651	1.21154	1.70269	0.912556	0.681938	1.0596	1.16113
chr13_JGVv19_288_t01	VIT_13s0019g02280	Pulp	Regulator of chromosome condensation (RCC1)	Transport overview.Nucleocytoplasmic transport.Nuclear pore complex	11.4132	11.3435	10.3182	9.40072	9.17448	9.39879	-0.0696702	-1.02534	-2.01247	-2.16904	-0.919382	-2.01439	-1.94472	0.247848	0.222358	0.528735	0.952856	0.491294	0.247518	0.259765
chr13_JGVv19_3_t01	VIT_13s0019g05380	Pulp	Unknown protein	Unknown	10.5679	10.2168	9.56462	9.04217	9.08588	8.95758	-0.351106	-0.652206	-1.52576	-1.13095	-0.607043	-1.61035	-1.25925	0.347298	0.456616	0.656541	0.783983	0.636307	0.327518	0.417761
chr13_JGVv19_33_t01	VIT_13s0019g04990	Pulp	Nodulin-like protein	Response to stimulus.Stress response.Biotic stress response	10.7131	10.3209	9.65606	9.12422	9.24451	9.63263	-0.392201	-0.664823	-1.58886	-1.07636	-0.0234285	-1.08045	-0.688252	0.332435	0.474222	0.983892	0.761966	0.630766	0.472881	0.620605
chr13_JGVv19_374_t01	VIT_13s0019g00940	Skin	SLT1 (sodium- and lithium-tolerant 1)	Response to stimulus.Stress response.Abiotic stress response.Osmotic stress response	12.3824	12.5313	13.0309	13.2383	12.9371	13.1245	0.148908	0.49957	0.855948	0.405769	0.093597	0.742074	0.593167	1.80995	1.32479	1.06703	1.10873	1.41379	1.67258	1.50855
chr13_JGVv19_376_t01	VIT_13s0019g00910	Skin	Ubiquitin-conjugating enzyme 13 (UBC13), E2	Metabolism.Primary metabolism.Protein metabolism and modification.Proteolysis.cytoplasmic and nuclear protein degradation.Ubiquitin-mediated proteolysis	14.2585	14.0667	13.8737	14.1902	14.424	14.3874	-0.191799	-0.192978	-0.0683081	0.357378	0.513756	0.12898	0.320778	0.953756	1.2811	1.42776	0.875513	0.874798	1.09352	1.249
chr13_JGVv19_386_t01	VIT_13s0019g00740	Pulp	Amino acid binding protein	Unclear	10.1013	9.94403	8.6274	5.22933	5.87073	5.84316	-0.157285	-1.31663	-4.87199	-4.0733	-2.78425	-4.25816	-4.10088	0.0341496	0.0594038	0.145164	0.896711	0.401471	0.0522595	0.0582791
chr13_JGVv19_39_t01	VIT_13s0019g04930	Skin	Ribosomal protein L15	Metabolism.Primary metabolism.Protein metabolism and modification.Protein synthesis.Ribosome	13.5474	13.3574	12.6035	12.6505	12.5893	12.299	-0.190077	-0.753863	-0.89691	-0.768015	-0.304532	-1.24847	-1.05839	0.537036	0.587225	0.809705	0.876559	0.593013	0.420894	0.480166
chr13_JGVv19_399_t01	VIT_13s0019g00540	Pulp	Ethylene-responsive protein	Signaling.Hormone Signaling.Ethylene Signaling.Ethylene-mediated Signaling pathway	5.61425	6.42056	7.78405	6.96538	7.07178	8.02907	0.806309	1.36349	1.35113	0.651219	0.245021	2.41482	1.60851	2.55112	1.57049	1.18511	1.74873	2.57307	5.33253	3.04937
chr13_JGVv19_4_t01	VIT_13s0019g05370	Pulp	Histone H2B	Cellular process.Cellular component organization and biogenesis.Nucleus.Chromosome organization and biogenesis.Chromatin assembly	12.0084	12.1866	12.7753	14.4213	14.334	14.3461	0.178206	0.588676	2.41292	2.14734	1.57083	2.33771	2.15951	5.32551	4.43011	2.97076	1.13148	1.50387	5.05501	4.46762
chr13_JGVv19_419_t01	VIT_13s0019g00260	Pulp	Photosystem II reaction center PsbP	Metabolism.Primary metabolism.Generation of metabolite precursors and energy.Photosynthesis.Photosystem II	10.486	10.1522	9.56976	7.85344	7.81603	7.53742	-0.333714	-0.582489	-2.63252	-2.33621	-2.03233	-2.94854	-2.61482	0.161262	0.198029	0.244459	0.793491	0.667811	0.129539	0.163253
chr13_JGVv19_420_t01	VIT_13s0019g00250	Skin	Ribosomal protein L23A (RPL23aA) 60S	Metabolism.Primary metabolism.Protein metabolism and modification.Protein synthesis.Ribosome	15.0837	15.0419	14.5093	15.0469	14.9429	15.1684	-0.0417762	-0.532582	-0.0368203	-0.0990389	0.659038	0.0846805	0.126457	0.974801	0.933655	1.57903	0.971458	0.691317	1.06045	1.09161
chr13_JGVv19_420_t01	VIT_13s0019g00250	Pulp	Ribosomal protein L23A (RPL23aA) 60S	Metabolism.Primary metabolism.Protein metabolism and modification.Protein synthesis.Ribosome	15.0632	14.8507	14.5612	14.6513	14.7224	14.6855	-0.212432	-0.289502	-0.411875	-0.128364	0.124284	-0.37765	-0.165218	0.751646	0.914868	1.08997	0.863081	0.818185	0.76969	0.891794
chr13_JGVv19_432_t01	VIT_13s0019g00090	Pulp	Unknown	Unknown	4.83823	5.49299	8.33051	6.64716	7.97068	6.56294	0.654757	2.83752	1.80893	2.47769	-1.76757	1.72471	1.06995	3.50381	5.57004	0.293703	1.57435	7.14792	3.30514	2.09936
chr13_JGVv19_435_t01	VIT_13s0019g00040	Skin	Beta-N-acetylhexosaminidase	Metabolism.Primary metabolism.Carbohydrate metabolism.Oligosaccharide metabolism.N-Glycan metabolism.N-Glycan catabolism	12.6631	12.4696	13.1677	12.6561	12.8279	12.8097	-0.193498	0.698142	-0.00702593	0.35835	-0.357977	0.146667	0.340165	0.995142	1.28196	0.780258	0.874483	1.62241	1.10701	1.2659
chr13_JGVv19_436_t01	VIT_13s0019g00020	Pulp	Cation efflux MTP11	Transport overview.Electrochemical Potential-driven Transporters.Porters.Cation Diffusion Facilitator	13.7829	13.5038	12.9713	13.1897	13.3376	13.3115	-0.279115	-0.532506	-0.593223	-0.166186	0.340233	-0.471388	-0.192273	0.662861	0.891196	1.26596	0.824096	0.691353	0.72127	0.875226
chr13_JGVv19_436_t01	VIT_13s0019g00020	Skin	Cation efflux MTP11	Transport overview.Electrochemical Potential-driven Transporters.Porters.Cation Diffusion Facilitator	13.4087	13.1037	12.6728	12.7484	12.7582	12.5899	-0.304963	-0.430911	-0.660311	-0.34556	-0.0829497	-0.818823	-0.513861	0.632742	0.787003	0.944125	0.809463	0.741793	0.566904	0.700346
chr13_JGVv19_58_t01	VIT_13s0019g04710	Pulp	PUB17 (plant U- box 17)	Cellular process.Cell growth and death.Cell death	13.1744	13.4421	12.4814	11.4617	11.5936	11.6102	0.267642	-0.960668	-1.71277	-1.84853	-0.871265	-1.56429	-1.83193	0.305074	0.277675	0.546667	1.20384	0.513819	0.338144	0.280888
chr13_JGVv19_62_t01	VIT_13s0019g04660	Seed	Amino acid permease	Transport overview.Electrochemical Potential-driven Transporters.Porters.Amino Acid/Auxin Permease	10.7446	11.1627	12.0108	14.5307	14.4198	14.4132	0.418104	0.84809	3.78608	3.2571	2.40239	3.66858	3.25048	13.795	9.56062	5.28678	1.33617	1.80012	12.7161	9.51682
chr13_JGVv19_63_t01	VIT_13s0019g04650	Skin	Thioredoxin 8	Cellular process.Cellular homeostasis.Cell redox homeostasis	8.97252	7.95351	8.33527	8.34241	8.76139	8.57234	-1.01901	0.38176	-0.630108	0.807879	0.237067	-0.400184	0.618827	0.646128	1.75064	1.17859	0.493455	1.30293	0.757762	1.53563
chr13_JGVv19_68_t01	VIT_13s0019g04590	Skin	Arsenite-transporting ATPase (ArsA)	Transport overview.Primary Active Transporters.P-P-bond hydrolysis-driven transporters.Arsenite-Antimonite (ArsAB) Efflux	12.1154	12.2661	12.6074	13.3818	13.5302	13.4098	0.150649	0.341329	1.26638	1.26412	0.802392	1.29437	1.14372	2.40557	2.40181	1.74399	1.11007	1.26692	2.4527	2.2095
chr13_JGVv19_75_t01	VIT_13s0019g04510	Pulp	No hit	No hit	7.64743	8.37338	9.12376	11.0144	10.4882	10.6595	0.725955	0.750372	3.36701	2.11482	1.53571	3.01204	2.28608	10.3174	4.33135	2.89931	1.65399	1.68223	8.06704	4.8773
chr13_JGVv19_80_t01	VIT_13s0019g04460	Pulp	Phenylalanine ammonia-lyase 2 (PAL2)	Metabolism.Primary metabolism.Amino acid metabolism.Aromatic amino acid metabolism.Tyrosine metabolism	11.0981	11.6995	12.5881	12.4789	12.5794	12.4014	0.601393	0.8886	1.38083	0.879851	-0.186657	1.30334	0.701942	2.60417	1.84019	0.878639	1.51718	1.85138	2.46799	1.62669
chr13_JGVv19_81_t01	VIT_13s0019g04450	Seed	ATSYTA/NTMC2T1.1/NTMC2TYPE1.1/SYTA	Transport overview.Incompletely characterized transport systems.Recognized transporters of unknown biochemical mechanism.Unconventional Protein Secretion System	12.0895	12.5735	12.887	12.3679	11.8642	12.3107	0.483974	0.313567	0.278451	-0.709262	-0.576333	0.221208	-0.262765	1.21289	0.611633	0.670666	1.39859	1.24278	1.16571	0.833489
chr13_JGVv19_81_t01	VIT_13s0019g04450	Skin	ATSYTA/NTMC2T1.1/NTMC2TYPE1.1/SYTA	Transport overview.Incompletely characterized transport systems.Recognized transporters of unknown biochemical mechanism.Unconventional Protein Secretion System	11.7092	11.9305	12.4113	11.297	11.5336	11.6974	0.221328	0.480859	-0.412163	-0.396864	-0.713899	-0.011713	-0.233041	0.751496	0.759507	0.60967	1.16581	1.39557	0.991914	0.85084
chr13_JGVv19_96_t01	VIT_13s0019g04300	Pulp	Ribosomal protein L12 (RPL12A) 60S	Metabolism.Primary metabolism.Protein metabolism and modification.Protein synthesis.Ribosome	14.0094	13.6982	13.1408	12.5605	12.1128	12.2831	-0.311172	-0.557357	-1.44888	-1.58536	-0.85777	-1.7263	-1.41513	0.366306	0.333241	0.551805	0.805987	0.679546	0.302226	0.374977
chr13_JGVv19_96_t01	VIT_13s0019g04300	Skin	Ribosomal protein L12 (RPL12A) 60S	Metabolism.Primary metabolism.Protein metabolism and modification.Protein synthesis.Ribosome	13.5282	13.2848	12.4605	11.6597	11.5249	11.5368	-0.24332	-0.824368	-1.86841	-1.75996	-0.923681	-1.99137	-1.74805	0.273875	0.295257	0.527162	0.844799	0.564729	0.2515	0.297704
chr13_JGVv19_97_t01	VIT_13s0019g04290	Skin	No hit	No hit	5.40539	5.21314	7.41882	9.23702	9.36785	9.47345	-0.192248	2.20568	3.83163	4.15471	2.05463	4.06806	4.26031	14.2375	17.8111	4.15437	0.875241	4.61293	16.7729	19.1638
chr13_JGVv47_2_t01	VIT_13s0047g01230	Seed	flavonoid 1-2 rhamnosyltransferase	Metabolism.Secondary metabolism.Phenylpropanoid metabolism.Flavonoid metabolism.Flavonoid biosynthesis	9.30015	11.4825	12.0952	14.1076	14.4157	14.2409	2.18238	0.612677	4.80747	2.93317	2.14565	4.94071	2.75833	28.0023	7.63785	4.42493	4.53903	1.52909	30.7117	6.76613
chr13_JGVv47_73_t01	VIT_13s0047g00200	Pulp	Subtilisin	Metabolism.Primary metabolism.Protein metabolism and modification.Proteolysis.Peptidase-mediated proteolysis.Subtilase-mediated proteolysis	7.5213	8.15417	9.80657	8.30745	8.60923	8.35311	0.632869	1.6524	0.786147	0.455066	-1.45345	0.831815	0.198946	1.72446	1.37085	0.365147	1.55065	3.14356	1.77992	1.14786
chr13_JGVv47_85_t01	VIT_13s0047g00040	Pulp	ZIFL1 (Zinc induced facilitator 1)	Transport overview.Electrochemical Potential-driven Transporters.Porters.Major Facilitator Superfamily.Drug:H+ Antiporter-1 (12 Spanner)	13.1314	13.1227	12.3808	9.46074	10.182	9.77812	-0.00867018	-0.741954	-3.67066	-2.9407	-2.60265	-3.35327	-3.3446	0.0785276	0.130245	0.164636	0.994008	0.597929	0.0978508	0.0984406
chr13_JGVv47_88_t01	VIT_13s0047g00010	Pulp	ZIFL2 (zinc induced facilitator-like 1)	Transport overview.Electrochemical Potential-driven Transporters.Porters.Major Facilitator Superfamily.Drug:H+ Antiporter-1 (12 Spanner)	14.4285	14.1189	13.4666	10.9641	10.798	10.7074	-0.3096	-0.65228	-3.46439	-3.32093	-2.75926	-3.72114	-3.41154	0.0905974	0.100069	0.1477	0.806865	0.636274	0.0758272	0.0939775
chr13_JGVv64_105_t01	VIT_13s0064g00680	Skin	Retroelement pol polyprotein	Transposable elements viral and plasmid proteins.Protein from transposable element	12.6566	12.2874	12.1134	11.6113	11.3907	11.5096	-0.369246	-0.17394	-1.04531	-0.896606	-0.603856	-1.14704	-0.777796	0.484541	0.537149	0.657993	0.774187	0.886419	0.45155	0.583257
chr13_JGVv64_136_t01	VIT_13s0064g00270	Pulp	Cinnamyl alcohol dehydrogenase	Metabolism.Secondary metabolism.Phenylpropanoid metabolism.Phenylpropanoid biosynthesis	9.26266	9.01634	7.93314	7.81754	8.47983	8.10742	-0.24632	-1.0832	-1.44512	-0.536503	0.174284	-1.15523	-0.908913	0.367262	0.68944	1.1284	0.843044	0.471982	0.448994	0.532586
chr13_JGVv64_32_t01	VIT_13s0064g01510	Seed	Auxin-independent growth promoter	Unknown	9.65896	10.2457	10.7922	11.4182	11.3807	11.3319	0.586783	0.546451	1.75925	1.13492	0.539702	1.67294	1.08615	3.38521	2.19606	1.45367	1.50189	1.46049	3.18863	2.12307
chr13_JGVv64_39_t01	VIT_13s0064g01430	Pulp	Pigment defective 322	Metabolism.Primary metabolism.Nucleobase, nucleoside, nucleotide, nucleic acid metabolism.Nucleic acid metabolism	11.8572	11.3786	10.9241	11.1921	10.8072	10.8359	-0.47857	-0.454477	-0.665094	-0.571386	-0.0882226	-1.02127	-0.542699	0.630648	0.67297	0.940681	0.717689	0.729775	0.492683	0.686485
chr13_JGVv64_49_t01	VIT_13s0064g01320	Pulp	CYP712A1	Metabolism.Cellular metabolism.Oxidation reduction.Cytochrome P450 oxidoreductase	11.6951	11.2408	10.4739	8.86986	8.81273	8.69531	-0.454276	-0.766957	-2.82522	-2.42807	-1.77854	-2.99977	-2.5455	0.141099	0.185813	0.291479	0.729877	0.587656	0.12502	0.171289
chr13_JGVv64_82_t01	VIT_13s0064g00960	Seed	Myb domain protein 46	Regulation overview.Regulation of gene expression.Regulation of transcription.Transcription factor.MYB family transcription factor	6.97347	8.56607	10.0239	6.41846	5.81333	6.39238	1.59259	1.45785	-0.555016	-2.75274	-3.63154	-0.581096	-2.17369	0.68065	0.148369	0.0806861	3.01591	2.74698	0.668456	0.221643
chr13_JGVv64_92_t01	VIT_13s0064g00860	Pulp	Nuclear transcription factor Y subunit A-1	Regulation overview.Regulation of gene expression.Regulation of transcription.Transcription factor.CCAAT family transcription factor.HAP2-type	12.0754	11.938	11.4919	10.5614	10.5986	10.4665	-0.137433	-0.446046	-1.51395	-1.33938	-1.02544	-1.60892	-1.47149	0.350151	0.395192	0.491261	0.909135	0.734052	0.327844	0.360611
chr13_JGVv64_93_t01	VIT_13s0064g00850	Skin	Ribosomal protein L30 (RPL30B) 60S	Metabolism.Primary metabolism.Protein metabolism and modification.Protein synthesis.Ribosome	12.5911	12.2704	11.6432	12.1368	12.2325	12.1963	-0.32066	-0.627251	-0.454349	-0.0379127	0.553123	-0.394788	-0.0741277	0.729839	0.974063	1.46726	0.800703	0.647409	0.760601	0.949916
chr13_JGVv67_1_t01	VIT_13s0067g03890	Pulp	Beta-ketoacyl-CoA synthase	Metabolism.Primary metabolism.Lipid metabolism.Fatty acid metabolism.Fatty acid biosynthesis	8.42009	7.54016	6.41528	5.1026	6.22738	6.12218	-0.879936	-1.12487	-3.31749	-1.31277	-0.293109	-2.29792	-1.41798	0.100308	0.402546	0.816141	0.543392	0.458543	0.203357	0.374236
chr13_JGVv67_102_t01	VIT_13s0067g02300	Skin	Hypoxia-responsive	Response to stimulus.Stress response.Abiotic stress response.Hypoxia stress response	7.3309	8.33134	10.3664	11.0528	11.5696	12.2925	1.00044	2.03502	3.72191	3.23828	1.92611	4.96157	3.96113	13.1949	9.4367	3.80029	2.00061	4.09829	31.1589	15.5747
chr13_JGVv67_102_t01	VIT_13s0067g02300	Pulp	Hypoxia-responsive	Response to stimulus.Stress response.Abiotic stress response.Hypoxia stress response	12.0023	13.1424	15.2	15.4139	15.3957	15.3144	1.14013	2.05757	3.41153	2.25327	0.114387	3.31208	2.17195	10.6408	4.76761	1.08251	2.204	4.16284	9.93198	4.50633
chr13_JGVv67_104_t01	VIT_13s0067g02280	Pulp	Basic helix-loop-helix (bHLH) family	Regulation overview.Regulation of gene expression.Regulation of transcription.Transcription factor.bHLH family transcription factor	9.16178	8.2851	6.58704	8.11698	6.75347	8.68771	-0.876679	-1.69806	-1.0448	-1.53163	2.10068	-0.474063	0.402615	0.484712	0.345885	4.2891	0.54462	0.3082	0.719934	1.3219
chr13_JGVv67_11_t01	VIT_13s0067g03750	Pulp	Stigma/style ABC transporter WBC19	Transport overview.Macromolecule transport.Multidrug transport.Multidrug ABC transport	6.89015	7.38465	5.09884	8.36776	6.6619	5.64805	0.494505	-2.28581	1.47761	-0.72275	0.549207	-1.2421	-1.7366	2.78487	0.605941	1.46328	1.40884	0.205071	0.422758	0.300076
chr13_JGVv67_110_t01	VIT_13s0067g02190	Skin	SAG20 (wound-induced protein 12)	Development.Senescence	14.3351	14.0378	13.4596	14.1879	14.0373	14.2789	-0.29725	-0.578231	-0.147185	-0.000457219	0.819343	-0.0561375	0.241112	0.903011	0.999683	1.7646	0.813802	0.669785	0.961836	1.1819
chr13_JGVv67_117_t01	VIT_13s0067g02090	Skin	Unknown protein	Unknown	9.94155	10.3903	10.9162	11.0792	11.1559	11.1431	0.448758	0.525871	1.13765	0.765601	0.226931	1.20156	0.752802	2.20022	1.70008	1.17034	1.36487	1.4398	2.29988	1.68506
chr13_JGVv67_119_t01	VIT_13s0067g02060	Pulp	Biotin/lipoyl attachment domain-containing protein	Metabolism.Primary metabolism.Lipid metabolism.Fatty acid metabolism.Fatty acid biosynthesis	13.3862	13.2478	12.7804	12.2255	12.2005	12.1105	-0.138393	-0.467412	-1.16066	-1.04724	-0.669862	-1.27567	-1.13727	0.447306	0.483892	0.628567	0.90853	0.723261	0.413034	0.454618
chr13_JGVv67_120_t01	VIT_13s0067g02050	Seed	Unknown protein	Unknown	11.7283	12.8081	13.9887	13.7992	13.6536	13.8148	1.07983	1.18058	2.07092	0.845475	-0.173924	2.08649	1.00666	4.20155	1.79686	0.886428	2.11379	2.26669	4.24713	2.00925
chr13_JGVv67_125_t01	VIT_13s0067g01960	Skin	Dehydration-responsive element-binding protein 2C	Signaling.Hormone Signaling.Ethylene Signaling.Ethylene-mediated Signaling pathway	9.80875	10.2376	10.8922	11.9903	11.9463	11.9512	0.428886	0.654524	2.18155	1.70867	1.05902	2.14243	1.71354	4.5364	3.26859	2.08351	1.34619	1.5741	4.41504	3.27965
chr13_JGVv67_135_t01	VIT_13s0067g01820	Pulp	Ribosomal protein S4 (RPS4D) 40S	Metabolism.Primary metabolism.Protein metabolism and modification.Protein synthesis.Ribosome	13.4503	13.1678	13.0536	13.9781	13.9001	13.7569	-0.282496	-0.114172	0.527853	0.732291	0.703299	0.306631	0.589127	1.44178	1.66127	1.62822	0.822168	0.923912	1.23682	1.50434
chr13_JGVv67_135_t01	VIT_13s0067g01820	Seed	Ribosomal protein S4 (RPS4D) 40S	Metabolism.Primary metabolism.Protein metabolism and modification.Protein synthesis.Ribosome	13.6964	13.4529	13.1125	13.7132	13.6559	13.6549	-0.243469	-0.340359	0.0168708	0.203003	0.542379	-0.0414482	0.202021	1.01176	1.15109	1.45637	0.844712	0.789845	0.971679	1.15031
chr13_JGVv67_140_t01	VIT_13s0067g01750	Skin	Receptor protein kinase	Signaling.Signaling pathway.Protein kinase	4.5543	5.15416	6.49967	6.82627	6.7558	6.88584	0.599857	1.34551	2.27197	1.60164	0.386171	2.33153	1.73168	4.82982	3.03488	1.30692	1.51557	2.54119	5.0334	3.32114
chr13_JGVv67_147_t01	VIT_13s0067g01650	Pulp	Glutaredoxin	Response to stimulus.Stress response.Abiotic stress response.Oxidative stress response	11.0435	11.1783	12.1383	13.0739	12.7682	12.6688	0.134821	0.960009	2.03039	1.58994	0.530508	1.62534	1.49052	4.08515	3.01038	1.44444	1.09796	1.94532	3.08514	2.8099
chr13_JGVv67_160_t01	VIT_13s0067g01460	Pulp	Avr9/Cf-9 rapidly elicited protein	Response to stimulus.Stress response.Biotic stress response	10.0025	9.49724	8.48439	6.46181	5.67585	6.61325	-0.505209	-1.01285	-3.54064	-3.82139	-1.87114	-3.3892	-2.88399	0.0859335	0.0707369	0.273357	0.704558	0.495568	0.0954442	0.135467
chr13_JGVv67_161_t01	VIT_13s0067g01450	Seed	Lateral organ boundaries domain 21	Regulation overview.Regulation of gene expression.Regulation of transcription.Transcription factor.AS2 family transcription factor	11.6592	11.9351	12.7732	10.9813	9.9054	10.4536	0.275845	0.838177	-0.677939	-2.02967	-2.31968	-1.20566	-1.48151	0.625057	0.244911	0.200311	1.2107	1.78779	0.43357	0.358114
chr13_JGVv67_161_t01	VIT_13s0067g01450	Skin	Lateral organ boundaries domain 21	Regulation overview.Regulation of gene expression.Regulation of transcription.Transcription factor.AS2 family transcription factor	14.0693	13.9071	12.8996	10.2257	10.5241	9.93489	-0.162253	-1.0075	-3.84357	-3.38297	-2.96467	-4.13442	-3.97217	0.0696576	0.0958574	0.128099	0.893628	0.497408	0.0569396	0.0637173
chr13_JGVv67_18_t01	VIT_13s0067g03600	Pulp	RSZ33 (Arginine/serine-rich Zinc knuckle-containing protein 33)	Transport overview.Primary Active Transporters.P-P-bond hydrolysis-driven transporters.Nuclear mRNA Exporter	14.7417	14.4566	14.2068	14.1581	14.073	14.0523	-0.285063	-0.249828	-0.583606	-0.383629	-0.154525	-0.689416	-0.404353	0.667294	0.766507	0.898428	0.820706	0.840997	0.620105	0.755575
chr13_JGVv67_186_t01	VIT_13s0067g01000	Skin	PHD finger protein alfin	Regulation overview.Regulation of gene expression.Regulation of transcription.Transcription factor.Alfin-like family transcription factor	14.2549	14.2944	13.8017	13.3671	13.3945	13.164	0.0395165	-0.492754	-0.88775	-0.899869	-0.637688	-1.09093	-1.13044	0.540457	0.535935	0.642742	1.02777	0.710667	0.46946	0.456776
chr13_JGVv67_188_t01	VIT_13s0067g00960	Skin	Ser/Thr protein kinase	Signaling.Signaling pathway.Protein kinase	11.8278	11.9211	12.4686	11.5207	11.7253	11.823	0.0933148	0.547421	-0.307116	-0.195818	-0.64558	-0.0048449	-0.0981598	0.808256	0.873077	0.639236	1.06682	1.46147	0.996647	0.934224
chr13_JGVv67_195_t01	VIT_13s0067g00860	Pulp	Early flowering 4	Signaling.Signaling pathway.Circadian clock Signaling	12.9693	13.4654	13.8861	13.9602	13.6079	13.8081	0.496173	0.420676	0.990912	0.142489	-0.0780592	0.838789	0.342617	1.98744	1.10381	0.947331	1.41047	1.33855	1.78855	1.26805
chr13_JGVv67_208_t01	VIT_13s0067g00700	Seed	Hydrolase, alpha/beta fold	Unknown	11.7704	12.1262	12.7016	14.0015	14.0547	14.0904	0.355806	0.575402	2.23108	1.92852	1.38879	2.32	1.96419	4.69485	3.80666	2.61859	1.2797	1.49009	4.99331	3.90194
chr13_JGVv67_210_t01	VIT_13s0067g00660	Skin	Steroid 23-alpha-hydroxylase	Signaling.Hormone Signaling.Brassinosteroid Signaling.Brassinosteroid metabolism.Brassinosteroid biosynthesis	12.561	13.209	13.9852	13.9165	13.9341	13.9322	0.648079	0.776204	1.35556	0.725103	-0.0530729	1.37121	0.723131	2.55896	1.65302	0.963881	1.56708	1.71262	2.58688	1.65076
chr13_JGVv67_220_t01	VIT_13s0067g00440	Pulp	Protein kinase Xa21	Signaling.Signaling pathway.Protein kinase	7.34034	7.37202	9.30343	8.20491	8.11669	8.67699	0.0316805	1.93141	0.864568	0.744671	-0.626439	1.33665	1.30497	1.82079	1.67559	0.647773	1.0222	3.81428	2.52565	2.47079
chr13_JGVv67_223_t01	VIT_13s0067g00390	Skin	Metalloendopeptidase	Metabolism.Primary metabolism.Protein metabolism and modification.Proteolysis.Peptidase-mediated proteolysis.Metallopeptidase-mediated proteolysis	9.54267	9.65679	10.4813	10.7923	10.9331	10.8217	0.11412	0.824549	1.24964	1.2763	0.34036	1.27903	1.16491	2.37783	2.42218	1.26607	1.08231	1.77098	2.42676	2.24219
chr13_JGVv67_227_t01	VIT_13s0067g00270	Pulp	Ribosomal protein P0 (RPP0A) acidic 60S	Metabolism.Primary metabolism.Protein metabolism and modification.Protein synthesis.Ribosome	13.843	13.6502	13.2292	13.1849	13.4952	13.2044	-0.192817	-0.421026	-0.658106	-0.155006	-0.0248247	-0.638668	-0.445851	0.63371	0.898129	0.98294	0.874896	0.746893	0.642306	0.734151
chr13_JGVv67_228_t01	VIT_13s0067g00260	Seed	Nematode-resistance protein	Response to stimulus.Stress response.Biotic stress response	9.98492	10.6327	11.9436	15.0478	15.1177	15.1502	0.647735	1.31092	5.06286	4.48509	3.20657	5.16523	4.51749	33.4251	22.3948	9.23155	1.56671	2.481	35.883	22.9035
chr13_JGVv67_231_t01	VIT_13s0067g00220	Pulp	Aquaporin TMP-C	Transport overview.Channels and pores.a-Type channels.Major Intrinsic Protein	13.2947	12.6104	11.5129	8.67418	8.82422	9.11484	-0.684301	-1.09748	-4.62048	-3.78614	-2.39803	-4.17981	-3.49551	0.0406534	0.0724868	0.189723	0.622307	0.467333	0.0551761	0.0886638
chr13_JGVv67_239_t01	VIT_13s0067g00110	Seed	CYP72A1	Metabolism.Cellular metabolism.Oxidation reduction.Cytochrome P450 oxidoreductase	9.27654	7.79086	6.33761	5.82389	5.97816	5.59469	-1.48568	-1.45325	-3.45265	-1.8127	-0.742918	-3.68184	-2.19616	0.0913376	0.284659	0.59753	0.357081	0.365199	0.0779211	0.218217
chr13_JGVv67_26_t01	VIT_13s0067g03420	Pulp	RabGAP/TBC domain-containing protein	Signaling.Signaling pathway.G-protein signaling pathway.RAB-GTPase regulation	13.4103	13.2855	12.7524	11.5961	11.5538	11.6282	-0.124782	-0.533125	-1.81424	-1.73174	-1.12425	-1.78216	-1.65738	0.284354	0.301088	0.458741	0.917142	0.691056	0.290748	0.317015
chr13_JGVv67_4_t01	VIT_13s0067g03850	Skin	Unknown protein	Unknown	12.9645	12.8764	13.436	13.5511	13.5637	13.621	-0.0880844	0.559602	0.586591	0.687263	0.184966	0.656484	0.744569	1.50169	1.61023	1.13679	0.940771	1.47386	1.57624	1.67547
chr13_JGVv67_43_t01	VIT_13s0067g03190	Skin	SNF2/SWI2 family global transcription factor	Regulation overview.Regulation of gene expression.Regulation of transcription.Transcription factor.PHD family transcription factor	9.34119	8.74884	9.9191	10.0171	10.1196	10.9398	-0.592348	1.17026	0.675951	1.37073	1.02071	1.59861	2.19096	1.59765	2.58601	2.02891	0.663263	2.25051	3.02852	4.56609
chr13_JGVv67_6_t01	VIT_13s0067g03820	Pulp	Chalcone--flavonone isomerase (Chalcone isomerase)	Metabolism.Secondary metabolism.Phenylpropanoid metabolism.Flavonoid metabolism.Flavonoid biosynthesis	11.5748	11.7893	13.0452	13.4324	13.4417	13.414	0.214456	1.25591	1.85751	1.65237	0.368821	1.83919	1.62473	3.62381	3.14349	1.2913	1.16027	2.38818	3.57808	3.08385
chr13_JGVv67_6_t01	VIT_13s0067g03820	Skin	Chalcone--flavonone isomerase (Chalcone isomerase)	Metabolism.Secondary metabolism.Phenylpropanoid metabolism.Flavonoid metabolism.Flavonoid biosynthesis	14.1254	14.9542	15.2392	15.2814	15.2075	15.2626	0.828775	0.285017	1.156	0.253329	0.0233487	1.13714	0.308366	2.22839	1.19195	1.01632	1.77618	1.21842	2.19945	1.2383
chr13_JGVv67_65_t01	VIT_13s0067g02930	Seed	Expansin [Vitis labrusca x Vitis vinifera] EXPA8	Signaling.Hormone Signaling.Auxin Signaling.Auxin-mediated Signaling pathway	13.1072	13.4039	14.2828	14.9076	14.9396	14.913	0.296677	0.878909	1.80035	1.53565	0.630189	1.80577	1.5091	3.48306	2.89918	1.54777	1.22831	1.83898	3.49617	2.84632
chr13_JGVv67_66_t01	VIT_13s0067g02920	Pulp	No hit	No hit	6.21965	7.09028	8.06408	8.23894	8.18463	8.01668	0.870628	0.973801	2.01929	1.09435	-0.0473932	1.79704	0.926408	4.05385	2.13517	0.967683	1.82846	1.96401	3.47506	1.90054
chr13_JGVv67_67_t01	VIT_13s0067g02910	Skin	Non-specific lipid-transfer protein	Transport overview.Macromolecule transport.Lipid transport	9.97465	7.98175	6.77387	6.2927	6.08329	6.92632	-1.99291	-1.20787	-3.68195	-1.89846	0.152447	-3.04834	-1.05543	0.0779153	0.26823	1.11145	0.251232	0.432906	0.120881	0.481154
chr13_JGVv67_70_t01	VIT_13s0067g02870	Skin	Chalcone-flavanone isomerase	Metabolism.Secondary metabolism.Phenylpropanoid metabolism.Flavonoid metabolism.Flavonoid biosynthesis	14.8964	15.3482	15.5147	15.2479	15.2401	15.1382	0.45182	0.166442	0.351465	-0.108127	-0.3765	0.241762	-0.210058	1.27586	0.927792	0.770304	1.36776	1.12229	1.18244	0.864502
chr13_JGVv67_8_t01	VIT_13s0067g03800	Skin	Cytochrome c oxidase subunit VIb	Metabolism.Primary metabolism.Generation of metabolite precursors and energy.Electron transport.Respiratory-chain phosphorylation	11.9081	12.1764	12.4535	12.5181	12.5342	12.4326	0.268369	0.2771	0.610061	0.357756	-0.0208976	0.524572	0.256203	1.52632	1.28143	0.985619	1.20445	1.21176	1.43851	1.19433
chr13_JGVv67_87_t01	VIT_13s0067g02560	Seed	Unknown protein	Unknown	10.7642	10.0993	8.70739	8.46172	8.60511	8.43308	-0.664886	-1.39195	-2.3025	-1.49422	-0.274309	-2.33114	-1.66625	0.202712	0.354972	0.826846	0.630738	0.381051	0.198727	0.31507
chr13_JGVv73_16_t01	VIT_13s0073g00550	Pulp	Beta-D-glucosidase	Metabolism.Cellular metabolism.Amino acid derivative metabolism.Cyanoamino acid metabolism	10.4045	9.96319	8.91245	7.26727	6.54485	7.00614	-0.441306	-1.05074	-3.13723	-3.41834	-1.9063	-3.39835	-2.95705	0.113658	0.0935358	0.266775	0.736468	0.48272	0.0948405	0.128778
chr13_JGVv73_18_t01	VIT_13s0073g00530	Pulp	Beta-D-glucosidase	Metabolism.Cellular metabolism.Amino acid derivative metabolism.Cyanoamino acid metabolism	10.1292	9.35543	7.55348	6.29899	5.75977	4.62826	-0.773784	-1.80195	-3.83023	-3.59566	-2.92522	-5.50095	-4.72717	0.0703052	0.0827176	0.13165	0.584881	0.286787	0.0220825	0.0377556
chr13_JGVv74_10_t01	VIT_13s0074g00110	Skin	Bark storage protein A precursor	Metabolism.Primary metabolism.Generation of metabolite precursors and energy.Storage proteins	13.5581	13.0187	12.6561	10.2992	10.5411	10.1623	-0.539399	-0.362604	-3.25894	-2.47768	-2.49388	-3.39588	-2.85648	0.104462	0.179533	0.177529	0.688057	0.77776	0.0950033	0.138075
chr13_JGVv74_18_t01	VIT_13s0074g00210	Skin	Pyruvate kinase	Metabolism.Primary metabolism.Carbohydrate metabolism.Glycolysis Gluconeogenesis.Glycolysis	13.1251	13.4861	13.8996	14.469	14.6051	14.5702	0.360942	0.413553	1.34386	1.11901	0.67062	1.44512	1.08417	2.53829	2.17198	1.59176	1.28426	1.33196	2.72285	2.12016
chr13_JGVv74_31_t01	VIT_13s0074g00420	Skin	Unknown	Unknown	13.4526	13.8171	12.676	12.4046	12.5402	12.3093	0.364544	-1.14118	-1.04801	-1.27694	-0.36665	-1.14329	-1.50783	0.483633	0.412669	0.775581	1.28747	0.453387	0.452726	0.351639
chr13_JGVv74_36_t01	VIT_13s0074g00470	Pulp	OTU cysteine protease	Metabolism.Primary metabolism.Protein metabolism and modification.Proteolysis.Peptidase-mediated proteolysis	10.6918	10.9558	11.7621	12.498	12.609	12.6075	0.263978	0.806316	1.80615	1.65317	0.845362	1.91566	1.65168	3.49707	3.14523	1.79671	1.20078	1.74874	3.77285	3.14199
chr13_JGVv74_50_t01	VIT_13s0074g00650	Pulp	Unknown protein	Unknown	12.2862	12.6464	12.9538	12.6921	12.7193	12.7731	0.360212	0.307424	0.405938	0.0729421	-0.180735	0.486901	0.126689	1.32495	1.05186	0.882254	1.28361	1.2375	1.40143	1.09179
chr13_JGVv74_51_t01	VIT_13s0074g00660	Pulp	ABC transporter G member 22	Transport overview.Macromolecule transport.Multidrug transport.Multidrug ABC transport	8.59919	7.83469	5.56247	7.0926	6.16211	6.46549	-0.764499	-2.27221	-1.50658	-1.67258	0.903016	-2.1337	-1.3692	0.351943	0.313692	1.86997	0.588658	0.207012	0.227873	0.387106
chr13_JGVv74_52_t01	VIT_13s0074g00680	Seed	ABC transporter G member 22	Transport overview.Macromolecule transport.Multidrug transport.Multidrug ABC transport	8.01267	7.05402	5.60007	7.57297	7.2214	7.73504	-0.958645	-1.45395	-0.4397	0.167373	2.13497	-0.277625	0.68102	0.737288	1.12301	4.39227	0.51454	0.365021	0.824948	1.60327
chr13_JGVv74_52_t01	VIT_13s0074g00680	Pulp	ABC transporter G member 22	Transport overview.Macromolecule transport.Multidrug transport.Multidrug ABC transport	10.3054	9.9662	8.7914	6.4287	6.21922	6.13625	-0.339207	-1.1748	-3.87671	-3.74698	-2.65515	-4.16916	-3.82996	0.0680758	0.0744812	0.158752	0.790475	0.442944	0.0555849	0.0703183
chr13_JGVv74_53_t01	VIT_13s0074g00690	Seed	ABC transporter G member 22	Transport overview.Macromolecule transport.Multidrug transport.Multidrug ABC transport	10.1408	9.8037	8.4275	7.46488	8.00098	7.69638	-0.337135	-1.3762	-2.67595	-1.80271	-0.731118	-2.44445	-2.10732	0.15648	0.286635	0.602437	0.791612	0.385232	0.183716	0.232078
chr13_JGVv74_53_t01	VIT_13s0074g00690	Pulp	ABC transporter G member 22	Transport overview.Macromolecule transport.Multidrug transport.Multidrug ABC transport	12.68	12.1895	11.0469	7.89521	7.73484	8.56875	-0.490474	-1.14256	-4.78475	-4.45464	-2.47817	-4.11121	-3.62073	0.0362783	0.0456056	0.179472	0.711791	0.452955	0.0578633	0.0812925
chr13_JGVv74_56_t01	VIT_13s0074g00720	Seed	Neutral/alkaline invertase	Metabolism.Primary metabolism.Carbohydrate metabolism.Monosaccharide metabolism.Galactose metabolism	12.4456	12.7914	13.1353	13.2757	13.1762	13.217	0.345787	0.343861	0.830121	0.384783	0.0817343	0.771383	0.425596	1.77783	1.30566	1.05829	1.27084	1.26915	1.70691	1.34313
chr13_JGVv74_57_t01	VIT_13s0074g00730	Seed	PID (PINOID)	Signaling.Hormone Signaling.Auxin Signaling.Auxin transport	7.98769	8.40102	8.99414	9.44416	9.90175	10.2089	0.413333	0.593118	1.45647	1.50073	1.21476	2.22121	1.80787	2.74436	2.82985	2.32102	1.33176	1.5085	4.66283	3.50126
chr13_JGVv74_62_t01	VIT_13s0074g00780	Seed	Late embryogenic abundant protein	Response to stimulus.Stress response.Abiotic stress response.Desiccation stress response	11.2295	9.43778	8.28049	7.0438	5.94173	5.83206	-1.79171	-1.15729	-4.18569	-3.49605	-2.44843	-5.39744	-3.60572	0.0549517	0.0886305	0.18321	0.288829	0.448353	0.0237252	0.0821428
chr13_JGVv84_11_t01	VIT_13s0084g00110	Pulp	ABC transporter I member 8	Transport overview.Macromolecule transport.Multidrug transport.Multidrug ABC transport	12.6794	12.3789	12.1798	12.1365	12.1209	12.1603	-0.300525	-0.19908	-0.542956	-0.257976	-0.0194831	-0.519088	-0.218563	0.686363	0.836261	0.986586	0.811957	0.871106	0.697813	0.859421
chr13_JGVv84_23_t01	VIT_13s0084g00240	Seed	Steroid sulfotransferase	Metabolism.single reactions	4.78385	6.24791	6.77868	9.66639	9.9834	9.66523	1.46407	0.530763	4.88254	3.73548	2.88655	4.88138	3.41731	29.498	13.3196	7.39499	2.75885	1.44469	29.4741	10.6835
chr13_JGVv84_33_t01	VIT_13s0084g00340	Skin	Unknown protein	Unknown	10.8035	10.2331	9.76496	11.5504	11.6502	11.5013	-0.570462	-0.468111	0.746844	1.41718	1.7363	0.697728	1.26819	1.67812	2.67063	3.3318	0.673401	0.722911	1.62195	2.40859
chr13_JGVv84_46_t01	VIT_13s0084g00500	Skin	Pol protein	Transposable elements viral and plasmid proteins.Protein from transposable element	7.19511	5.40861	6.05216	7.43882	7.69145	7.8898	-1.78649	0.643545	0.243709	2.28284	1.83764	0.69469	2.48119	1.18403	4.86634	3.57425	0.289875	1.56216	1.61854	5.58356
chr13_JGVv84_46_t01	VIT_13s0084g00500	Pulp	Pol protein	Transposable elements viral and plasmid proteins.Protein from transposable element	8.96034	8.44473	7.59556	8.73554	7.81713	8.86214	-0.515615	-0.849166	-0.224803	-0.627598	1.26657	-0.0982071	0.417408	0.855712	0.647253	2.40589	0.699495	0.555106	0.934193	1.33553
chr13_JGVv84_49_t01	VIT_13s0084g00530	Skin	Myb domain protein 12	Regulation overview.Regulation of gene expression.Regulation of transcription.Transcription factor.MYB family transcription factor	4.39239	6.66296	6.79212	4.90589	4.98559	5.33473	2.27057	0.129153	0.513496	-1.67737	-1.45738	0.942342	-1.32823	1.42751	0.312653	0.364153	4.82514	1.09365	1.92165	0.398257
chr13_JGVv84_50_t01	VIT_13s0084g00560	Skin	CF2	Response to stimulus.Stress response.Biotic stress response.Plant-pathogen interaction	7.78605	6.34313	5.32077	4.89394	4.66601	5.62163	-1.44291	-1.02237	-2.89211	-1.67713	0.300859	-2.16442	-0.721508	0.134707	0.312705	1.23188	0.367823	0.492308	0.223071	0.606463
chr13_JGVv84_60_t01	VIT_13s0084g00670	Pulp	Unknown protein	Unknown	11.1925	10.5299	9.36762	10.6289	10.3896	10.3637	-0.662609	-1.16224	-0.563616	-0.140267	0.996101	-0.828752	-0.166143	0.676604	0.907351	1.9946	0.631735	0.446817	0.563016	0.891222
chr13_JGVv84_77_t01	VIT_13s0084g00880	Pulp	NADPH:quinone oxidoreductase	Metabolism.Primary metabolism.Lipid metabolism.Steroid metabolism.Steroid biosynthesis	10.481	9.85092	9.5497	9.40637	9.25167	9.38914	-0.630113	-0.301217	-1.07467	-0.599253	-0.160562	-1.09189	-0.461778	0.474781	0.660096	0.894677	0.646126	0.811568	0.469146	0.726091
chr13_PDVv19_83_t01	VIT_13s0019g04630	Pulp	Unknown protein	Unknown	8.95909	9.07915	10.0086	9.61796	9.68877	10.001	0.120065	0.929398	0.65887	0.609612	-0.00751627	1.04195	0.921882	1.57885	1.52585	0.994804	1.08678	1.90448	2.059	1.89459
chr13_random_JGVv112_22_t01	VIT_13s0067g00620	Pulp	Cinnamyl alcohol dehydrogenase	Metabolism.Secondary metabolism.Phenylpropanoid metabolism.Phenylpropanoid biosynthesis	11.6549	11.252	10.8367	9.78395	9.64879	9.60458	-0.402877	-0.415349	-1.87096	-1.60324	-1.23209	-2.05032	-1.64744	0.273392	0.329138	0.425699	0.756348	0.749838	0.24143	0.319205
chr13_random_JGVv112_55_t01	VIT_13s0067g01770	Pulp	Steroid 5alpha-reductase	Signaling.Hormone Signaling.Brassinosteroid Signaling.Brassinosteroid metabolism.Brassinosteroid biosynthesis	10.6028	10.7003	11.4524	13.909	14.2894	14.1191	0.0974727	0.752114	3.30617	3.58911	2.66662	3.51621	3.41874	9.8914	12.0346	6.34942	1.0699	1.68426	11.4416	10.6941
chr13_random_JGVv112_55_t01	VIT_13s0067g01770	Skin	Steroid 5alpha-reductase	Signaling.Hormone Signaling.Brassinosteroid Signaling.Brassinosteroid metabolism.Brassinosteroid biosynthesis	11.3105	11.9667	12.534	13.8357	13.8808	13.5931	0.656245	0.567232	2.52525	1.91406	1.05911	2.28259	1.62634	5.75674	3.76869	2.08365	1.57598	1.48168	4.8655	3.08729
chr13_random_JGVv123_4_t01	VIT_13s0067g02890	Pulp	Unknown protein	Unknown	10.9252	11.2006	11.6627	11.9554	12.3048	12.1948	0.275406	0.462139	1.0302	1.10423	0.532096	1.26964	0.994235	2.04231	2.14985	1.44603	1.21034	1.37758	2.41102	1.99202
chr13_random_JGVv143_17_t01	VIT_13s0019g01050	Skin	R protein MLA10	Response to stimulus.Stress response.Biotic stress response.Plant-pathogen interaction.R proteins from Plant-pathogen interaction	10.3136	9.828	10.5033	10.9524	11.0256	11.1888	-0.48563	0.675287	0.638746	1.19764	0.685521	0.875178	1.36081	1.55697	2.29364	1.60828	0.714185	1.59691	1.83423	2.56829
chr13_random_JGVv143_20_t01	VIT_13s0019g01140	Pulp	R protein MLA10	Response to stimulus.Stress response.Biotic stress response.Plant-pathogen interaction.R proteins from Plant-pathogen interaction	10.6974	10.76	11.4369	12.2148	12.2984	12.1539	0.062608	0.676918	1.51742	1.53839	0.716996	1.45652	1.39391	2.86279	2.90469	1.64376	1.04435	1.59872	2.74446	2.62791
CHR13_RANDOM_PDVV143_50_T01		Pulp			10.5891	11.2262	12.0009	12.5413	12.725	12.7115	0.637111	0.774624	1.9522	1.49875	0.710595	2.12233	1.48522	3.86964	2.82597	1.63648	1.55521	1.71074	4.35397	2.7996
chr14_GSVIVT00021886001_t01	VIT_14s0030g01420	Skin	GCN5 N-acetyltransferase (GNAT)	Unknown	6.08189	6.5944	8.30148	6.04999	5.86668	6.14874	0.512519	1.70708	-0.0318989	-0.727725	-2.15274	0.0668505	-0.445668	0.978132	0.603855	0.224884	1.42654	3.26498	1.04743	0.734244
chr14_GSVIVT00021957001_t01	VIT_14s0030g00850	Pulp	No hit	No hit	5.15955	4.03934	3.72113	4.49278	4.40414	3.94682	-1.12021	-0.318208	-0.666764	0.364806	0.22569	-1.21273	-0.0925173	0.629918	1.28771	1.16934	0.460026	0.802066	0.431452	0.937885
chr14_GSVIVT00036523001_t01	VIT_14s0083g00830	Pulp	Lipase GDSL 7	Unclear	6.20107	4.25049	4.27456	4.85023	4.38683	4.82228	-1.95058	0.0240749	-1.35085	0.13634	0.547716	-1.37879	0.571791	0.392062	1.09911	1.46177	0.258712	1.01683	0.38454	1.48637
chr14_JGVv108_108_t01	VIT_14s0108g01180	Seed	Unknown protein	Unknown	6.96409	7.79614	8.20045	7.10278	7.19745	7.43969	0.832057	0.404309	0.138689	-0.598693	-0.760763	0.475603	-0.356454	1.1009	0.660352	0.590184	1.78022	1.32346	1.3905	0.781082
chr14_JGVv108_131_t01	VIT_14s0108g01420	Pulp	DEFENSE NO death 1	Response to stimulus.Stress response.Biotic stress response.Plant-pathogen interaction	13.3874	12.8245	11.7688	9.17529	9.03609	9.14429	-0.562852	-1.0557	-4.21207	-3.78842	-2.62452	-4.24307	-3.68022	0.0539562	0.0723725	0.162158	0.676962	0.481065	0.0528091	0.0780088
chr14_JGVv108_133_t01	VIT_14s0108g01440	Pulp	Unknown protein	Unknown	12.5449	11.9659	11.2959	10.9741	11.1774	11.2329	-0.578986	-0.670041	-1.57079	-0.788498	-0.0629528	-1.31198	-0.732993	0.336623	0.578947	0.957303	0.669434	0.628489	0.402768	0.601654
chr14_JGVv108_134_t01	VIT_14s0108g01450	Pulp	Calmodulin-binding	Signaling.Signaling pathway.Calcium sensors and Signaling	11.0218	11.6658	12.1101	11.5892	11.8129	11.8143	0.643929	0.444328	0.567355	0.147144	-0.295848	0.792409	0.14848	1.4818	1.10737	0.814594	1.56258	1.36068	1.73196	1.1084
chr14_JGVv108_3_t01	VIT_14s0108g00030	Skin	Pectate lyase	Cellular process.Cellular component organization and biogenesis.Cell wall organization and biogenesis.Cell wall metabolism.Cell wall catabolism.Pectin catabolism	5.97321	6.77726	7.5663	8.15896	8.30948	8.74606	0.804049	0.789039	2.18575	1.53222	1.17976	2.77285	1.9688	4.54963	2.8923	2.26539	1.74599	1.72792	6.83455	3.91442
chr14_JGVv108_3_t01	VIT_14s0108g00030	Pulp	Pectate lyase	Cellular process.Cellular component organization and biogenesis.Cell wall organization and biogenesis.Cell wall metabolism.Cell wall catabolism.Pectin catabolism	7.06144	6.33456	7.85691	9.24217	9.24505	9.05032	-0.726884	1.52236	2.18073	2.91049	1.19341	1.98888	2.71576	4.53382	7.51873	2.28692	0.604208	2.8726	3.96929	6.56941
chr14_JGVv108_34_t01	VIT_14s0108g00350	Pulp	3-dehydroquinate synthase	Metabolism.Primary metabolism.Amino acid metabolism.Aromatic amino acid metabolism.Aromatic amino acid biosynthesis	11.3659	10.9279	10.3827	9.78162	9.32099	9.74545	-0.438056	-0.545127	-1.58428	-1.60686	-0.637272	-1.62045	-1.1824	0.33349	0.328312	0.642928	0.738129	0.685331	0.325233	0.440618
chr14_JGVv108_48_t01	VIT_14s0108g00490	Seed	Cullin 3a	Metabolism.Primary metabolism.Protein metabolism and modification.Proteolysis.cytoplasmic and nuclear protein degradation.Ubiquitin-mediated proteolysis	13.2743	13.5495	13.8269	14.7913	14.7579	14.8563	0.275201	0.277363	1.51696	1.20836	1.02944	1.582	1.3068	2.86188	2.31075	2.04123	1.21016	1.21198	2.99385	2.47392
chr14_JGVv108_58_t01	VIT_14s0108g00590	Skin	FtsH protease	Transport overview.Primary Active Transporters.P-P-bond hydrolysis-driven transporters.Endoplasmic Reticular Retrotranslocon	8.5206	7.60811	6.2337	8.18766	8.16544	8.63443	-0.912493	-1.37441	-0.33294	0.557328	2.40073	0.113824	1.02632	0.793917	1.47154	5.28069	0.531266	0.38571	1.08209	2.03682
chr14_JGVv108_74_t01	VIT_14s0108g00800	Skin	No hit	No hit	8.12886	8.60584	9.83621	10.8169	10.8625	10.6886	0.476985	1.23037	2.68809	2.25668	0.852372	2.55973	2.08274	6.44461	4.77889	1.80547	1.39183	2.34627	5.89595	4.23611
chr14_JGVv108_78_t01	VIT_14s0108g00850	Pulp	Ribosomal protein L34 (RPL34A) 60S	Metabolism.Primary metabolism.Protein metabolism and modification.Protein synthesis.Ribosome	14.7099	14.3489	13.8102	13.2142	13.0193	12.891	-0.360961	-0.538665	-1.49562	-1.32959	-0.919273	-1.8189	-1.45794	0.354629	0.39788	0.528776	0.778646	0.688408	0.283437	0.364013
chr14_JGVv108_78_t01	VIT_14s0108g00850	Skin	Ribosomal protein L34 (RPL34A) 60S	Metabolism.Primary metabolism.Protein metabolism and modification.Protein synthesis.Ribosome	14.7028	14.2836	13.2745	12.8442	12.975	12.7433	-0.419165	-1.00907	-1.85855	-1.30861	-0.531288	-1.95952	-1.54036	0.275754	0.40371	0.691936	0.747858	0.496867	0.257114	0.343801
chr14_JGVv108_82_t01	VIT_14s0108g00890	Pulp	Beta-1,3-galactosyltransferase	Metabolism.Primary metabolism.Lipid metabolism.Sphingolipid metabolism.Glycosphingolipid metabolism.Glycosphingolipid biosynthesis	9.98967	10.5744	11.187	12.0343	12.1635	12.1548	0.584762	0.612587	2.04465	1.58911	0.967808	2.16516	1.58039	4.12574	3.00864	1.95587	1.49979	1.529	4.48515	2.99052
chr14_JGVv108_83_t01	VIT_14s0108g00900	Skin	Pectinesterase family	Cellular process.Cellular component organization and biogenesis.Cell wall organization and biogenesis.Cell wall metabolism.Cell wall modification.Pectin modification	4.6294	6.78649	7.02253	6.88716	7.0311	7.03899	2.15709	0.236038	2.25776	0.24461	0.0164645	2.40959	0.252503	4.78247	1.18477	1.01148	4.46013	1.17775	5.31323	1.19127
chr14_JGVv108_90_t01	VIT_14s0108g00980	Pulp	Cycling DOF factor 1	Regulation overview.Regulation of gene expression.Regulation of transcription.Transcription factor.C2C2-DOF family transcription factor	13.2351	13.7211	14.4612	13.7614	13.7537	13.8778	0.486089	0.740083	0.526363	0.0325562	-0.583401	0.642771	0.156682	1.44029	1.02282	0.667388	1.40064	1.67027	1.56132	1.11472
chr14_JGVv128_16_t01	VIT_14s0128g00160	Skin	Protein kinase CDG1	Signaling.Signaling pathway.Protein kinase	12.1722	12.6547	13.4819	13.1226	12.8783	12.7831	0.482472	0.827207	0.950356	0.22364	-0.698756	0.610922	0.128451	1.93235	1.16768	0.616103	1.39714	1.77425	1.52724	1.09312
chr14_JGVv128_22_t01	VIT_14s0128g00220	Skin	Signal peptidase complex subunit 3	Metabolism.Primary metabolism.Amino acid metabolism.Lysine metabolism	15.3761	15.2829	14.851	14.7058	14.5416	14.5937	-0.0932029	-0.431849	-0.670272	-0.741283	-0.257372	-0.782424	-0.689221	0.628388	0.598207	0.83661	0.937439	0.741311	0.581389	0.620189
chr14_JGVv128_30_t01	VIT_14s0128g00300	Pulp	Ctp	Unknown	10.6254	10.1821	9.63707	9.30451	9.2471	9.02844	-0.443287	-0.545044	-1.32089	-0.935016	-0.608628	-1.59696	-1.15367	0.400287	0.523037	0.65582	0.735457	0.685371	0.330573	0.44948
chr14_JGVv128_36_t01	VIT_14s0128g00360	Skin	Nucleolar GTPase	Unclear	11.22	11.2457	11.9525	11.1208	11.2801	11.5827	0.0257478	0.706752	-0.0991109	0.0343982	-0.369711	0.362788	0.33704	0.933608	1.02413	0.773937	1.01801	1.63212	1.28591	1.26316
chr14_JGVv128_47_t01	VIT_14s0128g00470	Pulp	Unknown protein	Unknown	10.9887	10.4598	10.0413	10.4568	10.8063	10.6095	-0.52887	-0.418517	-0.531835	0.346508	0.568211	-0.379176	0.149694	0.691674	1.27148	1.48268	0.693098	0.748193	0.768877	1.10933
chr14_JGVv128_5_t01	VIT_14s0128g00050	Seed	Thylakoid lumenal 18.3 kDa protein	Unknown	7.84127	7.09328	5.29209	6.34729	5.27406	5.28027	-0.747992	-1.80118	-1.49397	-1.81921	-0.0118282	-2.561	-1.81301	0.355033	0.283376	0.991835	0.595432	0.286939	0.169458	0.284597
chr14_JGVv128_5_t01	VIT_14s0128g00050	Pulp	Thylakoid lumenal 18.3 kDa protein	Unknown	9.3246	8.73567	6.59978	5.89806	4.61207	4.93714	-0.588926	-2.13589	-3.42653	-4.1236	-1.66264	-4.38746	-3.79853	0.0930059	0.0573684	0.31586	0.664838	0.227527	0.0477798	0.0718669
chr14_JGVv128_52_t01	VIT_14s0128g00520	Seed	Alpha-L-fucosidase 2 precursor	Metabolism.Primary metabolism.Carbohydrate metabolism.Oligosaccharide metabolism.N-Glycan metabolism.N-Glycan catabolism	7.35005	7.54807	9.55504	10.9118	11.0172	10.5831	0.198024	2.00697	3.56178	3.46908	1.02811	3.2331	3.03507	11.8087	11.0738	2.03935	1.14713	4.01936	9.40284	8.19686
chr14_JGVv128_52_t01	VIT_14s0128g00520	Pulp	Alpha-L-fucosidase 2 precursor	Metabolism.Primary metabolism.Carbohydrate metabolism.Oligosaccharide metabolism.N-Glycan metabolism.N-Glycan catabolism	11.9934	13.0094	14.0433	13.9387	13.9804	13.9644	1.01604	1.03388	1.94532	0.970947	-0.0789397	1.97098	0.954936	3.85122	1.96013	0.946753	2.02237	2.04752	3.92034	1.93849
chr14_JGVv128_52_t01	VIT_14s0128g00520	Skin	Alpha-L-fucosidase 2 precursor	Metabolism.Primary metabolism.Carbohydrate metabolism.Oligosaccharide metabolism.N-Glycan metabolism.N-Glycan catabolism	12.6335	13.2296	13.9865	14.4963	14.8065	14.5222	0.596179	0.756817	1.86283	1.57686	0.535769	1.88876	1.29259	3.63721	2.98319	1.44971	1.51171	1.68976	3.70318	2.44967
chr14_JGVv128_84_t01	VIT_14s0128g00900	Pulp	MORC family CW-type zinc finger 4	Unknown	10.265	10.4117	10.9798	11.4812	11.3405	11.7614	0.146748	0.568108	1.21621	0.9288	0.78156	1.49642	1.34967	2.32336	1.90369	1.71899	1.10707	1.48258	2.82141	2.54854
chr14_JGVv171_12_t01	VIT_14s0171g00140	Skin	Lys Motif-Type Receptor-Like Kinase LYK10	Signaling.Signaling pathway.Protein kinase	8.41334	9.09355	9.95367	10.3354	10.466	10.9527	0.680201	0.860125	1.92203	1.37245	0.999024	2.53935	1.85915	3.78955	2.5891	1.99865	1.60236	1.8152	5.81327	3.62794
chr14_JGVv171_12_t01	VIT_14s0171g00140	Pulp	Lys Motif-Type Receptor-Like Kinase LYK10	Signaling.Signaling pathway.Protein kinase	8.8043	9.44032	10.3486	10.1372	10.29	10.3569	0.636027	0.908231	1.33295	0.849639	0.00837688	1.55263	0.916608	2.51918	1.80205	1.00582	1.55404	1.87674	2.93352	1.88767
chr14_JGVv171_12_t01	VIT_14s0171g00140	Seed	Lys Motif-Type Receptor-Like Kinase LYK10	Signaling.Signaling pathway.Protein kinase	7.91547	8.24135	9.14636	8.87508	8.88572	9.16806	0.325878	0.905017	0.95961	0.644375	0.0217012	1.2526	0.926718	1.94478	1.56306	1.01516	1.25343	1.87257	2.3827	1.90095
chr14_JGVv171_13_t01	VIT_14s0171g00150	Pulp	Avr9/Cf-9 rapidly elicited protein 57	Response to stimulus.Stress response.Biotic stress response	9.55577	10.1354	11.4001	13.2711	13.198	13.1491	0.579672	1.26466	3.71537	3.06253	1.74897	3.59329	3.01362	13.1353	8.35438	3.36118	1.49451	2.4027	12.0695	8.0759
chr14_JGVv171_20_t01	VIT_14s0171g00220	Pulp	Ribosome recycling factor	Cellular process.Cellular component organization and biogenesis.Ribosome organization and biogenesis	11.8129	11.6629	11.2178	11.6364	11.7925	11.6305	-0.149974	-0.44516	-0.176497	0.129549	0.412751	-0.182384	-0.0324099	0.884849	1.09395	1.33122	0.901267	0.734503	0.881246	0.977786
chr14_JGVv171_20_t01	VIT_14s0171g00220	Skin	Ribosome recycling factor	Cellular process.Cellular component organization and biogenesis.Ribosome organization and biogenesis	11.8658	12.1337	11.3476	11.5845	11.6823	11.5936	0.267927	-0.786095	-0.281271	-0.451411	0.245988	-0.27218	-0.540107	0.822866	0.731327	1.1859	1.20408	0.579912	0.828068	0.68772
chr14_JGVv171_28_t01	VIT_14s0171g00300	Skin	4-coumarate-CoA ligase	Metabolism.Secondary metabolism.Phenylpropanoid metabolism.Phenylpropanoid biosynthesis	9.96966	9.41218	8.75161	7.19487	7.32068	6.36557	-0.557485	-0.660568	-2.77479	-2.0915	-2.38604	-3.60409	-3.04661	0.146119	0.234637	0.191307	0.679486	0.632629	0.0822358	0.121026
chr14_JGVv171_30_t01	VIT_14s0171g00320	Pulp	Kelch repeat-containing protein	Unknown	12.0429	12.4523	13.2075	12.8353	12.5734	12.8508	0.409473	0.755158	0.792432	0.121082	-0.35665	0.807981	0.398508	1.73199	1.08755	0.780976	1.3282	1.68782	1.75076	1.31814
chr14_JGVv171_34_t01	VIT_14s0171g00370	Pulp	Thymidylate kinase	Metabolism.Primary metabolism.Nucleobase, nucleoside, nucleotide, nucleic acid metabolism.Nucleotide metabolism.Pyrimidine metabolism	11.65	11.2151	11.0258	11.6447	11.6902	11.5442	-0.434871	-0.189292	-0.00525496	0.475068	0.518386	-0.105777	0.329094	0.996364	1.38998	1.43235	0.73976	0.877036	0.929305	1.25622
chr14_JGVv171_36_t01	VIT_14s0171g00390	Skin	DNA-binding storekeeper protein	Regulation overview.Regulation of gene expression.Regulation of transcription.Transcription factor.GeBP family transcription factor	13.3426	13.2551	12.5872	12.4704	12.2809	11.7232	-0.0874897	-0.667878	-0.872225	-0.974241	-0.863999	-1.61937	-1.53188	0.546304	0.509007	0.549428	0.941159	0.629432	0.325478	0.345827
chr14_JGVv171_37_t01	VIT_14s0171g00400	Seed	Lysine histidine transporter 1	Transport overview.Electrochemical Potential-driven Transporters.Porters.Amino Acid/Auxin Permease	11.9805	12.3623	13.4237	14.369	14.5187	14.1854	0.381833	1.06139	2.38853	2.15643	0.761681	2.20491	1.82307	5.23625	4.45809	1.69546	1.303	2.08694	4.61045	3.53834
chr14_JGVv171_38_t01	VIT_14s0171g00410	Skin	Ankyrin repeat	Transport overview.Accessory factors involved in transport.Auxiliary transport proteins.Ankyrin	12.6288	13.0722	13.9676	13.9847	14.0707	13.9775	0.443349	0.895417	1.35585	0.998535	0.00991159	1.34868	0.905329	2.55948	1.99797	1.00689	1.35976	1.86015	2.54679	1.87297
chr14_JGVv171_40_t01	VIT_14s0171g00430	Skin	Prohibitin 3	Unclear	13.3124	13.1177	12.7371	13.4632	13.3749	13.2785	-0.194682	-0.380602	0.15087	0.257194	0.541459	-0.0338252	0.160857	1.11024	1.19515	1.45544	0.873765	0.768117	0.976827	1.11795
chr14_JGVv171_40_t01	VIT_14s0171g00430	Pulp	Prohibitin 3	Unclear	13.2402	13.0582	12.7961	13.2243	13.1777	13.107	-0.182045	-0.26206	-0.0158932	0.119542	0.310906	-0.133199	0.0488462	0.989044	1.08639	1.24049	0.881453	0.833897	0.911808	1.03444
chr14_JGVv171_6_t01	VIT_14s0171g00080	Seed	Hcr2-0B	Response to stimulus.Stress response.Biotic stress response	12.1663	12.589	12.9485	13.1906	12.9736	13.2388	0.422699	0.359469	1.0243	0.384656	0.290361	1.07253	0.649831	2.03397	1.30555	1.22295	1.34043	1.28295	2.10312	1.56898
chr14_JGVv171_9_t01	VIT_14s0171g00110	Seed	Lipase family	Unclear	6.51593	5.08185	8.86479	7.54044	5.69449	5.92945	-1.43409	3.78295	1.02451	0.612649	-2.93534	-0.58648	0.847606	2.03427	1.52906	0.13073	0.370081	13.7651	0.665966	1.79951
chr14_JGVv219_1_t01	VIT_14s0219g00010	Skin	Protein phosphatase 2 (formerly 2A), regulatory subunit B'	Metabolism.Primary metabolism.Nucleobase, nucleoside, nucleotide, nucleic acid metabolism.Nucleic acid metabolism.RNA metabolism.RNA catabolism.RNA surveillance	13.9421	14.1841	14.5186	14.0366	14.0938	14.2345	0.241976	0.334483	0.0944844	-0.0902481	-0.284105	0.292355	0.0503786	1.06768	0.939361	0.821251	1.18261	1.26093	1.22464	1.03554
chr14_JGVv219_11_t01	VIT_14s0219g00110	Skin	Unknown protein	Unknown	12.054	12.3238	13.0449	14.6244	14.7629	14.8237	0.269767	0.721087	2.57043	2.43911	1.77886	2.76971	2.49994	5.93985	5.42305	3.43154	1.20561	1.64842	6.81972	5.65664
chr14_JGVv219_11_t01	VIT_14s0219g00110	Pulp	Unknown protein	Unknown	13.3164	13.5167	14.1449	15.0229	15.021	14.8196	0.200319	0.628183	1.70649	1.50429	0.674732	1.50323	1.30292	3.26366	2.83685	1.5963	1.14895	1.54562	2.83478	2.46727
chr14_JGVv219_21_t01	VIT_14s0219g00210	Pulp	Ubiquitin family	Unclear	10.8561	11.2952	11.9413	14.6267	14.4978	14.5977	0.439112	0.646056	3.7706	3.20261	2.65646	3.74163	3.30252	13.6478	9.2062	6.30486	1.35577	1.56488	13.3765	9.86637
chr14_JGVv219_4_t01	VIT_14s0219g00040	Skin	Zinc finger (C3HC4-type ring finger)	Regulation overview.Regulation of gene expression.Regulation of transcription.Transcription factor.Zinc finger C3HC4 family transcription factor	11.8365	12.5411	13.0702	11.734	11.7884	12.1439	0.704599	0.52908	-0.102523	-0.752719	-0.926315	0.307363	-0.397236	0.931402	0.593484	0.526201	1.62969	1.44301	1.23744	0.759312
chr14_JGVv219_9_t01	VIT_14s0219g00090	Pulp	Unknown protein	Unknown	9.44891	8.98447	7.95331	7.47948	6.95038	7.67092	-0.464439	-1.03116	-1.96943	-2.03409	-0.282388	-1.77799	-1.31355	0.255354	0.244162	0.822229	0.724753	0.489315	0.291589	0.402329
chr14_JGVv30_136_t01	VIT_14s0030g00550	Pulp	Copine BON3 (BONZAI 3)	Diverse functions.Gene family with diverse functions.Copine family	9.78302	9.84756	10.2975	10.2234	10.4297	10.525	0.0645379	0.449981	0.440337	0.582154	0.227469	0.741988	0.67745	1.35692	1.49708	1.17078	1.04575	1.36602	1.67248	1.59931
chr14_JGVv30_144_t01	VIT_14s0030g00450	Skin	Histone H2AXb HTA3	Cellular process.Cellular component organization and biogenesis.Nucleus.Chromosome organization and biogenesis.Chromatin assembly	14.1391	14.1749	13.3668	13.4734	13.4937	13.6531	0.0358046	-0.808145	-0.66568	-0.68119	0.286318	-0.486023	-0.521827	0.630392	0.623651	1.21952	1.02513	0.571116	0.713991	0.696489
chr14_JGVv30_146_t01	VIT_14s0030g00430	Pulp	Unknown protein	Unknown	6.65653	6.59383	4.82836	4.66536	5.25752	4.25282	-0.0627027	-1.76547	-1.99117	-1.33631	-0.575547	-2.40372	-2.34101	0.251535	0.396033	0.671032	0.957469	0.294131	0.188977	0.197371
chr14_JGVv30_149_t01	VIT_14s0030g00400	Skin	WD40	Unknown	12.12	12.046	12.6564	12.8649	12.9679	13.1464	-0.0739718	0.610317	0.744871	0.921836	0.490016	1.02636	1.10033	1.67582	1.89452	1.40446	0.950019	1.52659	2.03688	2.14404
chr14_JGVv30_149_t01	VIT_14s0030g00400	Pulp	WD40	Unknown	12.2756	12.5916	13.0002	12.9069	12.916	13.0847	0.316052	0.408601	0.631319	0.324381	0.0845144	0.809168	0.493116	1.54898	1.25213	1.06033	1.24492	1.3274	1.7522	1.40748
chr14_JGVv30_162_t01	VIT_14s0030g00250	Pulp	Sugar transporter ERD6-like 3	Transport overview.Electrochemical Potential-driven Transporters.Porters.Major Facilitator Superfamily.Sugar Porter	7.89779	7.3018	5.50519	5.05194	4.26846	5.17375	-0.595989	-1.79661	-2.84584	-3.03334	-0.331432	-2.72403	-2.12804	0.139096	0.122144	0.794747	0.661591	0.28785	0.151351	0.228768
chr14_JGVv30_174_t01	VIT_14s0030g00110	Skin	Auxin-responsive protein IAA27	Signaling.Hormone Signaling.Auxin Signaling.Auxin-mediated Signaling pathway	8.53718	7.23417	8.58117	8.51257	8.40859	8.30331	-1.30301	1.347	-0.0246104	1.17442	-0.277857	-0.233872	1.06914	0.983086	2.25703	0.824815	0.405279	2.54383	0.850349	2.09819
chr14_JGVv30_55_t01	VIT_14s0030g01730	Pulp	No hit	No hit	9.16843	10.0538	10.5834	10.2542	9.97117	10.3223	0.885379	0.529566	1.08574	-0.0826361	-0.26111	1.15384	0.268456	2.12246	0.944331	0.834446	1.84725	1.4435	2.22505	1.20452
chr14_JGVv30_61_t01	VIT_14s0030g01660	Pulp	Serine/threonine kinase WNK1	Signaling.Signaling pathway.Circadian clock Signaling	13.3415	13.7804	14.2784	14.1056	14.5431	14.303	0.438848	0.497988	0.764058	0.762771	0.0246325	0.961468	0.522621	1.69826	1.69675	1.01722	1.35552	1.41224	1.94729	1.43656
chr14_JGVv30_61_t01	VIT_14s0030g01660	Skin	Serine/threonine kinase WNK1	Signaling.Signaling pathway.Circadian clock Signaling	13.0703	13.4524	14.04	13.9798	14.0132	13.9191	0.382029	0.587586	0.90946	0.560829	-0.12084	0.848775	0.466747	1.87834	1.47512	0.919652	1.30317	1.50273	1.80097	1.38199
chr14_JGVv30_66_t01	VIT_14s0030g01610	Seed	Cytidine/deoxycytidylate deaminase	Metabolism.Primary metabolism.Nucleobase, nucleoside, nucleotide, nucleic acid metabolism.Nucleotide metabolism.Pyrimidine metabolism	12.53	12.998	13.3959	13.8714	13.2505	13.501	0.467961	0.39794	1.34146	0.252575	0.105113	0.971014	0.503053	2.53407	1.19133	1.07558	1.38315	1.31762	1.96022	1.41721
chr14_JGVv30_7_t01	VIT_14s0030g02240	Pulp	Carbon-sulfur lyase	Metabolism.Primary metabolism.Coenzyme and prosthetic group metabolism.Thiamine metabolism.Thiamine biosynthesis	11.2173	10.8511	10.3704	10.4481	10.4823	10.6152	-0.366231	-0.480651	-0.769218	-0.368795	0.244775	-0.602107	-0.235876	0.586736	0.774429	1.18491	0.775807	0.716654	0.658791	0.849169
chr14_JGVv30_94_t01	VIT_14s0030g01230	Seed	No hit	No hit	14.401	14.7235	15.078	15.3217	15.2514	15.5544	0.322519	0.354459	0.920693	0.527868	0.476416	1.15339	0.830875	1.89302	1.4418	1.39128	1.25051	1.27851	2.22437	1.77876
chr14_JGVv36_27_t01	VIT_14s0036g01130	Seed	Peroxisome assembly protein 12 (PEX12)	Cellular process.Cellular component organization and biogenesis.Organelle organization and biogenesis.Peroxisome organization and biogenesis	11.0977	11.6083	11.6707	11.431	11.3954	11.6205	0.510609	0.0624169	0.333379	-0.212867	-0.0501955	0.52283	0.0122214	1.25996	0.862821	0.965805	1.42465	1.04421	1.43677	1.00851
chr14_JGVv36_33_t01	VIT_14s0036g01060	Pulp	Unknown protein	Unknown	12.9994	12.4686	11.3692	9.29749	8.79051	9.18664	-0.530855	-1.09933	-3.70193	-3.67805	-2.18259	-3.81278	-3.28192	0.0768438	0.078126	0.22028	0.692144	0.466732	0.0711606	0.102812
chr14_JGVv36_70_t01	VIT_14s0036g00640	Skin	No hit	No hit	7.78986	7.44068	5.60014	8.99423	8.46507	8.54161	-0.349184	-1.84053	1.20437	1.02439	2.94146	0.751747	1.10093	2.30437	2.0341	7.6819	0.785028	0.279219	1.68383	2.14493
chr14_JGVv36_80_t01	VIT_14s0036g00520	Skin	L-allo-threonine aldolase	Metabolism.Primary metabolism.Amino acid metabolism.Glycine, serine, and threonine metabolism	12.1274	11.9308	11.603	12.062	11.9801	11.7392	-0.196631	-0.327857	-0.0654414	0.0493081	0.136243	-0.388245	-0.191614	0.955653	1.03477	1.09904	0.872586	0.796719	0.764059	0.875626
chr14_JGVv6_112_t01	VIT_14s0006g01930	Seed	Unknown protein	Unknown	7.53103	7.87069	9.1139	9.94673	10.374	10.6576	0.339662	1.2432	2.4157	2.50334	1.54373	3.1266	2.78694	5.33578	5.66995	2.91548	1.26546	2.36724	8.73373	6.90163
chr14_JGVv6_114_t01	VIT_14s0006g01970	Pulp	Auxin efflux carrier family	Signaling.Hormone Signaling.Auxin Signaling.Auxin transport	12.5901	12.528	11.8914	10.329	10.5532	10.5478	-0.0621043	-0.636632	-2.26113	-1.97484	-1.34355	-2.04229	-1.98018	0.208608	0.254398	0.394049	0.957866	0.643213	0.242778	0.253457
chr14_JGVv6_130_t01	VIT_14s0006g02220	Skin	Histone chaperone ASF1B (Anti-silencing 1b)	Metabolism.Primary metabolism.Nucleobase, nucleoside, nucleotide, nucleic acid metabolism.Nucleic acid metabolism.DNA metabolism.DNA replication	13.8055	13.55	13.1094	13.0997	13.1345	12.8005	-0.255459	-0.440577	-0.705751	-0.415519	-0.308888	-1.00492	-0.749465	0.613123	0.74975	0.807264	0.83772	0.73684	0.498296	0.594824
chr14_JGVv6_132_t01	VIT_14s0006g02240	Skin	2-hydroxyacyl-CoA lyase 1	Cellular process.Cellular component organization and biogenesis.Organelle organization and biogenesis.Peroxisome organization and biogenesis	12.1749	12.4384	13.067	13.5788	13.4736	13.5877	0.263492	0.628622	1.40391	1.03519	0.520659	1.41277	1.14928	2.64618	2.04939	1.43461	1.20038	1.54609	2.66248	2.21803
chr14_JGVv6_153_t01	VIT_14s0006g02510	Pulp	Plastid movement impaired 15 (PMI15)	Unknown	9.92378	10.5326	11.1032	10.6262	10.4284	10.7524	0.608773	0.570659	0.702472	-0.104133	-0.350803	0.82863	0.219856	1.62729	0.930364	0.784147	1.52496	1.4852	1.776	1.16462
chr14_JGVv6_159_t01	VIT_14s0006g02600	Pulp	Wall-associated kinase 4	Signaling.Signaling pathway.Protein kinase	8.71732	8.64561	7.19937	6.96435	6.95924	6.8287	-0.0717049	-1.44624	-1.75296	-1.68637	-0.370674	-1.88862	-1.81691	0.296692	0.310707	0.773421	0.951513	0.366977	0.270066	0.283828
chr14_JGVv6_161_t01	VIT_14s0006g02620	Skin	Cgi67 serine protease	Metabolism.Primary metabolism.Protein metabolism and modification.Proteolysis.Peptidase proteins	13.2477	13.5271	13.9319	13.9479	14.2399	14.2538	0.279389	0.404719	0.700157	0.712801	0.321911	1.00602	0.72663	1.62468	1.63898	1.24998	1.21368	1.32383	2.00836	1.65477
chr14_JGVv6_161_t01	VIT_14s0006g02620	Pulp	Cgi67 serine protease	Metabolism.Primary metabolism.Protein metabolism and modification.Proteolysis.Peptidase proteins	13.7936	14.0845	14.4867	14.618	14.6403	14.577	0.290883	0.402212	0.824354	0.555797	0.09027	0.783365	0.492482	1.77074	1.46998	1.06457	1.22339	1.32153	1.72114	1.40686
chr14_JGVv6_179_t01	VIT_14s0006g02830	Pulp	Ribosomal protein S7 (RPS7A) 40S	Metabolism.Primary metabolism.Protein metabolism and modification.Protein synthesis.Ribosome	15.107	14.9202	14.5642	14.3183	14.0361	14.2186	-0.186784	-0.355984	-0.788688	-0.884081	-0.345688	-0.888456	-0.701672	0.57887	0.541833	0.786933	0.878562	0.781337	0.540192	0.614859
chr14_JGVv6_179_t01	VIT_14s0006g02830	Skin	Ribosomal protein S7 (RPS7A) 40S	Metabolism.Primary metabolism.Protein metabolism and modification.Protein synthesis.Ribosome	15.167	15.0802	14.6103	14.5885	14.5246	14.2523	-0.0867568	-0.469935	-0.578497	-0.555638	-0.357985	-0.914677	-0.82792	0.669661	0.680356	0.780254	0.941637	0.721997	0.530463	0.563341
chr14_JGVv6_193_t01	VIT_14s0006g02970	Seed	CYP735A1	Signaling.Hormone Signaling.Cytokinin Signaling.Cytokinin metabolism.Cytokinin biosynthesis	9.59972	8.38724	6.81949	7.59577	6.54753	7.03338	-1.21248	-1.56774	-2.00395	-1.83971	0.213891	-2.56634	-1.35385	0.249316	0.279379	1.15981	0.431525	0.337336	0.168832	0.391246
chr14_JGVv6_21_t01	VIT_14s0006g00350	Pulp	Glutamine synthetase cytosolic isozyme 2	Metabolism.Primary metabolism.Amino acid metabolism.Glutamate metabolism	11.7782	12.0295	12.3723	13.5094	13.4575	13.4313	0.251267	0.342739	1.73113	1.428	1.05904	1.65304	1.40177	3.31988	2.69074	2.08354	1.19025	1.26816	3.14496	2.64226
chr14_JGVv6_211_t01	VIT_14s0006g03200	Skin	Chaperonin	Metabolism.Primary metabolism.Protein metabolism and modification.Protein folding.Chaperone-mediated protein folding	14.4925	14.2744	13.9206	14.3574	14.2921	14.1183	-0.218153	-0.353798	-0.135135	0.0177639	0.197715	-0.374236	-0.156083	0.910584	1.01239	1.14688	0.859665	0.782522	0.771514	0.897458
chr14_JGVv6_214_t01	VIT_14s0006g03240	Skin	Regulator of chromosome condensation (RCC1)	Transport overview.Nucleocytoplasmic transport.Nuclear pore complex	13.1022	12.9886	13.4184	13.4019	13.2354	13.362	-0.113562	0.429841	0.299752	0.246758	-0.0564398	0.259839	0.373401	1.23093	1.18654	0.961634	0.924303	1.34708	1.19735	1.2954
chr14_JGVv6_216_t01	VIT_14s0006g03260	Pulp	Rhomboid	Unclear	11.2949	10.6509	10.0893	8.98784	9.53993	9.37253	-0.64399	-0.561646	-2.30707	-1.111	-0.716751	-1.92239	-1.2784	0.20207	0.462974	0.608466	0.639941	0.677529	0.263818	0.412253
chr14_JGVv6_36_t01	VIT_14s0006g00650	Pulp	NET1-associated nuclear protein 1 UTP!/	Cellular process.Cellular component organization and biogenesis.Ribosome organization and biogenesis	11.2378	11.126	10.3828	11.1059	11.0899	11.1929	-0.11176	-0.743231	-0.131877	-0.0360641	0.810159	-0.0448321	0.0669284	0.912643	0.975312	1.75341	0.925458	0.5974	0.969403	1.04748
chr14_JGVv6_42_t01	VIT_14s0006g00850	Skin	Valine--tRNA ligase	Metabolism.Primary metabolism.Amino acid metabolism.Valine, leucine, and isoleucine metabolism.Valine, leucine, and isoleucine biosynthesis	10.3186	10.4543	11.0408	10.4386	10.4436	10.6177	0.13564	0.58655	0.12002	-0.0106346	-0.423067	0.299124	0.163483	1.08675	0.992656	0.745837	1.09858	1.50165	1.2304	1.11999
chr14_JGVv6_45_t01	VIT_14s0006g00910	Pulp	ATA15 protein	Unknown	12.5776	12.3143	11.8313	11.1841	11.1342	11.2157	-0.263234	-0.483078	-1.39344	-1.18016	-0.615546	-1.36186	-1.09862	0.380657	0.441302	0.652683	0.833218	0.715449	0.389081	0.466962
chr14_JGVv6_52_t01	VIT_14s0006g01030	Skin	Calmodulin-binding heat-shock protein	Metabolism.Primary metabolism.Lipid metabolism.Glycerolipid metabolism.Glycerolipid catabolism	10.9577	11.333	11.7746	12.1106	12.1446	12.2185	0.375268	0.44161	1.15289	0.811634	0.44392	1.2608	0.88553	2.22359	1.7552	1.3603	1.29708	1.35812	2.39628	1.84744
chr14_JGVv6_52_t01	VIT_14s0006g01030	Pulp	Calmodulin-binding heat-shock protein	Metabolism.Primary metabolism.Lipid metabolism.Glycerolipid metabolism.Glycerolipid catabolism	12.1502	12.5411	13.0904	12.6769	12.743	12.7611	0.390923	0.549242	0.526668	0.20188	-0.329264	0.610901	0.219979	1.4406	1.1502	0.795943	1.31123	1.46332	1.52721	1.16472
chr14_JGVv6_68_t01	VIT_14s0006g01250	Skin	GTPase activating protein	Signaling.Signaling pathway.G-protein signaling pathway	10.8585	10.183	9.0212	10.5454	10.8227	10.5856	-0.675551	-1.16179	-0.313121	0.639667	1.56444	-0.272906	0.402645	0.804898	1.55797	2.95762	0.626093	0.446957	0.827651	1.32193
chr14_JGVv6_68_t01	VIT_14s0006g01250	Pulp	GTPase activating protein	Signaling.Signaling pathway.G-protein signaling pathway	10.3812	9.85981	8.593	8.58771	8.44784	8.69461	-0.521405	-1.26681	-1.79351	-1.41198	0.101608	-1.68661	-1.1652	0.28847	0.375797	1.07297	0.696693	0.415577	0.310656	0.445902
chr14_JGVv6_70_t01	VIT_14s0006g01290	Seed	Myb domain protein 113	Regulation overview.Regulation of gene expression.Regulation of transcription.Transcription factor.MYB family transcription factor	7.04348	6.2789	5.53974	6.12183	6.43834	6.30791	-0.76458	-0.739165	-0.921651	0.159438	0.768172	-0.735573	0.0290073	0.527904	1.11685	1.70311	0.588625	0.599086	0.60058	1.02031
chr14_JGVv6_88_t01	VIT_14s0006g01560	Skin	Aquaporin NIP4;1	Transport overview.Channels and pores.a-Type channels.Major Intrinsic Protein	4.77861	6.79704	4.96439	4.79919	5.33931	4.94887	2.01843	-1.83266	0.0205794	-1.45773	-0.0155134	0.17026	-1.84817	1.01437	0.364066	0.989305	4.05142	0.280747	1.12526	0.277745
chr14_JGVv6_93_t01	VIT_14s0006g01620	Pulp	Myb domain protein 4	Regulation overview.Regulation of gene expression.Regulation of transcription.Transcription factor.MYB family transcription factor	10.273	9.41522	6.21837	5.68499	6.17233	5.8997	-0.857825	-3.19685	-4.58806	-3.24289	-0.318675	-4.37335	-3.51552	0.0415774	0.105631	0.801806	0.551784	0.109057	0.0482494	0.0874425
chr14_JGVv60_141_t01	VIT_14s0060g01190	Skin	Nicotianamine synthase	Metabolism.Primary metabolism.Amino acid metabolism.Methionine metabolism	14.0504	12.9991	12.8981	10.8032	10.1051	10.2903	-1.05133	-0.10093	-3.24724	-2.89393	-2.60781	-3.76007	-2.70874	0.105314	0.134537	0.164048	0.482522	0.932432	0.0738084	0.152964
chr14_JGVv60_147_t01	VIT_14s0060g01120	Pulp	Pentatricopeptide (PPR) repeat	Diverse functions.Gene family with diverse functions.Pentatricopeptide domain family	10.8059	10.5874	10.0434	10.6403	10.5562	10.5499	-0.218477	-0.544024	-0.165598	-0.0312152	0.506485	-0.256016	-0.037539	0.891559	0.978596	1.42059	0.859473	0.685855	0.837397	0.974316
chr14_JGVv60_171_t01	VIT_14s0060g00860	Skin	Beta-fructofuranosidase	Metabolism.Primary metabolism.Carbohydrate metabolism.Monosaccharide metabolism.Galactose metabolism	11.4783	11.6158	12.2259	13.4177	13.5209	13.5602	0.13754	0.610038	1.93935	1.90504	1.33433	2.08191	1.94437	3.83532	3.7452	2.52158	1.10003	1.5263	4.23367	3.84869
chr14_JGVv60_171_t01	VIT_14s0060g00860	Pulp	Beta-fructofuranosidase	Metabolism.Primary metabolism.Carbohydrate metabolism.Monosaccharide metabolism.Galactose metabolism	12.0384	12.1416	12.6816	13.0777	12.9963	13.1244	0.103104	0.540001	1.03924	0.854719	0.442812	1.08592	0.982813	2.05514	1.80841	1.35925	1.07408	1.45397	2.12272	1.97632
chr14_JGVv60_175_t01	VIT_14s0060g00820	Seed	3-beta hydroxysteroid dehydrogenase	Metabolism.Primary metabolism.Lipid metabolism.Steroid metabolism.C21-Steroid hormone metabolism	11.567	11.2309	10.756	11.0452	11.3094	11.5183	-0.336107	-0.474948	-0.521828	0.0784619	0.762307	-0.048749	0.287358	0.696489	1.05589	1.6962	0.792176	0.719493	0.966774	1.2204
chr14_JGVv60_175_t01	VIT_14s0060g00820	Pulp	3-beta hydroxysteroid dehydrogenase	Metabolism.Primary metabolism.Lipid metabolism.Steroid metabolism.C21-Steroid hormone metabolism	12.4476	12.1586	11.7214	9.96504	10.0741	10.0901	-0.288999	-0.437131	-2.48252	-2.08446	-1.63136	-2.3575	-2.0685	0.178932	0.235785	0.322783	0.81847	0.738602	0.19513	0.238408
chr14_JGVv60_176_t01	VIT_14s0060g00810	Seed	Galactinol synthase	Metabolism.Primary metabolism.Carbohydrate metabolism.Monosaccharide metabolism.Galactose metabolism	11.072	11.6453	12.9006	13.5766	14.0872	13.7084	0.573221	1.25533	2.50459	2.44197	0.807805	2.63636	2.06314	5.67488	5.43382	1.75055	1.48784	2.38722	6.2176	4.17894
chr14_JGVv60_178_t01	VIT_14s0060g00790	Seed	Galactinol synthase	Metabolism.Primary metabolism.Carbohydrate metabolism.Monosaccharide metabolism.Galactose metabolism	9.12332	9.66774	12.2434	13.3239	13.6593	13.2043	0.544422	2.57563	4.20056	3.99153	0.960966	4.08102	3.53659	18.3863	15.9063	1.94661	1.45844	5.9613	16.9242	11.6043
chr14_JGVv60_180_t01	VIT_14s0060g00770	Seed	Glycosyl transferase family 8 protein	Metabolism.Primary metabolism.Carbohydrate metabolism.Oligosaccharide metabolism.Oligosaccharide biosynthesis	9.59159	10.6393	11.6624	12.3802	12.9757	12.5873	1.0477	1.02309	2.78862	2.33643	0.924873	2.99566	1.94796	6.9097	5.0505	1.89852	2.06723	2.03226	7.97598	3.85829
chr14_JGVv60_181_t01	VIT_14s0060g00760	Seed	Galactinol synthase	Metabolism.Primary metabolism.Carbohydrate metabolism.Monosaccharide metabolism.Galactose metabolism	11.439	11.8516	13.4497	14.4395	14.4318	14.2827	0.412609	1.59817	3.00053	2.58019	0.832979	2.84376	2.43115	8.00293	5.98019	1.78136	1.33109	3.02758	7.17886	5.39322
chr14_JGVv60_182_t01	VIT_14s0060g00750	Skin	No hit	No hit	8.5644	8.05386	6.48687	8.65005	8.61426	8.4164	-0.510545	-1.56699	0.0856452	0.560397	1.92953	-0.148003	0.362541	1.06116	1.47467	3.80932	0.701957	0.337511	0.902499	1.28569
chr14_JGVv60_183_t01	VIT_14s0060g00740	Seed	Galactinol synthase [Vitis riparia]	Metabolism.Primary metabolism.Carbohydrate metabolism.Monosaccharide metabolism.Galactose metabolism	8.38522	8.92983	10.4343	11.131	11.6767	11.4088	0.544619	1.50449	2.74581	2.7469	0.974524	3.02363	2.47901	6.70766	6.71275	1.96499	1.45863	2.83724	8.13212	5.57516
chr14_JGVv60_186_t01	VIT_14s0060g00710	Skin	Synbindin TRAPPC4	Transport overview.Macromolecule transport.Protein transport.Protein coat	13.2766	12.8033	12.2048	12.0214	12.1403	12.0392	-0.473277	-0.598536	-1.25523	-0.663058	-0.165654	-1.23747	-0.76419	0.418927	0.631538	0.891524	0.720327	0.660424	0.424117	0.588784
chr14_JGVv60_228_t01	VIT_14s0060g00270	Pulp	Pentatricopeptide (PPR) repeat-containing	Diverse functions.Gene family with diverse functions.Pentatricopeptide domain family	10.5069	10.9673	11.3465	11.4454	11.5828	11.6315	0.460409	0.379263	0.938523	0.61548	0.284922	1.12459	0.664185	1.91657	1.53207	1.21834	1.37593	1.30068	2.1804	1.58467
chr14_JGVv60_245_t01	VIT_14s0060g00100	Skin	Phytochrome A (PHYA)	Signaling.Signaling pathway.Circadian clock Signaling	12.4859	12.5009	13.2433	12.4435	12.3822	12.4945	0.0150021	0.742397	-0.0424291	-0.118698	-0.74876	0.00863891	-0.00636322	0.971019	0.921018	0.595115	1.01045	1.67295	1.00601	0.995599
chr14_JGVv60_251_t01	VIT_14s0060g00040	Seed	Retrotransposon	Transposable elements viral and plasmid proteins.Protein from transposable element	10.2588	11.2829	11.4687	13.9239	14.0237	13.9214	1.02411	0.185706	3.66503	2.7408	2.45278	3.66259	2.63849	12.6848	6.68443	5.4747	2.0337	1.13737	12.6634	6.22678
chr14_JGVv60_251_t01	VIT_14s0060g00040	Pulp	Retrotransposon	Transposable elements viral and plasmid proteins.Protein from transposable element	9.69548	9.78782	10.7874	12.5997	12.6903	12.9346	0.0923462	0.999598	2.90421	2.90246	2.14715	3.23909	3.14675	7.48607	7.47701	4.42951	1.0661	1.99944	9.442	8.85656
chr14_JGVv60_34_t01	VIT_14s0060g02300	Pulp	Hypoxia-responsive	Response to stimulus.Stress response.Abiotic stress response.Hypoxia stress response	12.2359	12.8223	14.0911	14.505	14.4602	14.3142	0.586348	1.26882	2.26905	1.63794	0.223104	2.07827	1.49193	4.82006	3.11221	1.16724	1.50144	2.40965	4.22301	2.81264
chr14_JGVv60_37_t01	VIT_14s0060g02270	Skin	Translationally-controlled tumor protein	Unknown	13.7758	13.3393	12.9134	12.8116	12.9359	13.0405	-0.436483	-0.425937	-0.96421	-0.403372	0.127094	-0.735326	-0.298843	0.512559	0.756089	1.09209	0.738934	0.744355	0.600682	0.812904
chr14_JGVv60_39_t01	VIT_14s0060g02250	Pulp	Unknown protein	Unknown	11.485	11.2359	10.6976	10.8975	10.9815	11.1972	-0.24908	-0.538365	-0.587499	-0.254403	0.499664	-0.28778	-0.0387003	0.665496	0.838334	1.41388	0.841433	0.688551	0.819162	0.973532
chr14_JGVv60_60_t01	VIT_14s0060g02020	Pulp	ATPP2-B15 (Phloem protein 2-B15)	Unclassified	5.78974	7.25294	9.98453	10.1916	9.81986	10.3146	1.4632	2.73159	4.40182	2.56693	0.330117	4.5249	3.06171	21.1388	5.92545	1.25712	2.75718	6.64187	23.0214	8.3496
chr14_JGVv60_62_t01	VIT_14s0060g02000	Pulp	ATPP2-B14	Unclassified	7.84114	9.45374	12.1423	11.4022	11.7511	11.4369	1.6126	2.68857	3.5611	2.29739	-0.705417	3.59575	1.98315	11.8031	4.91566	0.613265	3.05803	6.44672	12.0901	3.95355
chr14_JGVv60_66_t01	VIT_14s0060g01960	Pulp	Pectinesterase; Pectinesterase inhibitor	Cellular process.Cellular component organization and biogenesis.Cell wall organization and biogenesis	7.31059	8.13974	9.43984	7.3847	7.06411	7.883	0.829155	1.3001	0.0741134	-1.07563	-1.55684	0.572415	-0.25674	1.05271	0.474465	0.339895	1.77664	2.46246	1.48701	0.836977
chr14_JGVv60_69_t01	VIT_14s0060g01930	Pulp	Ribosomal protein L18 60S	Metabolism.Primary metabolism.Protein metabolism and modification.Protein synthesis.Ribosome	13.9688	13.7442	13.2979	13.7974	13.6561	13.6508	-0.224619	-0.446232	-0.17135	-0.0880791	0.352846	-0.318005	-0.0933857	0.888012	0.940775	1.27708	0.855821	0.733957	0.802178	0.93732
chr14_JGVv60_69_t01	VIT_14s0060g01930	Skin	Ribosomal protein L18 60S	Metabolism.Primary metabolism.Protein metabolism and modification.Protein synthesis.Ribosome	13.957	13.903	13.432	13.4896	13.6695	13.4192	-0.0539259	-0.471001	-0.467355	-0.233583	-0.0128184	-0.537746	-0.48382	0.723289	0.85052	0.991154	0.963311	0.721464	0.688846	0.715082
chr14_JGVv60_89_t01	VIT_14s0060g01730	Pulp	No hit	No hit	14.9245	14.4585	13.9114	14.0726	14.0847	14.1942	-0.465932	-0.547173	-0.851865	-0.373806	0.282845	-0.730261	-0.264328	0.554068	0.771744	1.21659	0.724003	0.68436	0.602795	0.832586
chr14_JGVv60_90_t01	VIT_14s0060g01720	Pulp	Dormancy/auxin associated protein	Signaling.Hormone Signaling.Auxin Signaling.Auxin-mediated Signaling pathway	14.5944	14.0642	13.3348	13.5736	13.7169	13.5739	-0.530188	-0.729378	-1.02085	-0.347263	0.239049	-1.02052	-0.490329	0.492827	0.786074	1.18021	0.692464	0.603164	0.49294	0.711863
chr14_JGVv60_92_t01	VIT_14s0060g01700	Pulp	fumarase	Metabolism.Primary metabolism.Generation of metabolite precursors and energy.Citric acid cycle	7.72463	9.18868	8.74859	9.77482	9.58768	9.95738	1.46404	-0.440091	2.05019	0.399007	1.2088	2.23275	0.768707	4.1416	1.3186	2.31145	2.75881	0.737088	4.70029	1.70374
chr14_JGVv66_1_t01	VIT_14s0066g00010	Pulp	Unknown protein	Unknown	5.66513	7.10531	7.93134	6.65255	6.58449	6.34614	1.44019	0.826024	0.987427	-0.520827	-1.5852	0.681016	-0.759173	1.98265	0.696972	0.333279	2.71356	1.77279	1.60327	0.590835
chr14_JGVv66_10_t01	VIT_14s0066g00120	Pulp	Unknown protein	Unknown	7.67031	8.26748	9.77424	8.96404	8.89395	8.36545	0.597162	1.50677	1.29373	0.626475	-1.40879	0.695141	0.0979784	2.45161	1.54379	0.376627	1.51274	2.84173	1.61904	1.07027
chr14_JGVv66_103_t01	VIT_14s0066g01140	Pulp	Unknown protein	Unknown	9.51738	10.9008	13.4823	14.9664	14.6116	14.7208	1.38346	2.58148	5.44906	3.71074	1.23851	5.20344	3.81998	43.6849	13.0932	2.35954	2.60893	5.98552	36.8461	14.1231
chr14_JGVv66_103_t01	VIT_14s0066g01140	Skin	Unknown protein	Unknown	7.17285	8.00352	10.7762	10.5393	10.6045	10.1651	0.830669	2.77273	3.36647	2.601	-0.611156	2.99224	2.16157	10.3135	6.06705	0.654672	1.77851	6.83398	7.95708	4.47401
chr14_JGVv66_104_t01	VIT_14s0066g01150	Seed	Cinnamoyl-CoA reductase	Metabolism.Secondary metabolism.Phenylpropanoid metabolism.Phenylpropanoid biosynthesis	9.43956	9.97053	10.9102	14.4974	14.7369	14.9415	0.530969	0.939625	5.0578	4.76634	4.03135	5.50194	4.97098	33.3081	27.2152	16.3515	1.4449	1.91803	45.3159	31.3626
chr14_JGVv66_107_t01	VIT_14s0066g01180	Pulp	Phospholipid-transporting ATPase	Transport overview.Primary Active Transporters.P-P-bond hydrolysis-driven transporters.P-type ATPase (P-ATPase).phospholipid transporting	13.2252	13.4386	13.9186	13.8559	13.6529	13.7676	0.213363	0.480016	0.630673	0.214329	-0.151066	0.542313	0.32895	1.54829	1.16016	0.900585	1.15939	1.39476	1.45631	1.2561
chr14_JGVv66_107_t01	VIT_14s0066g01180	Skin	Phospholipid-transporting ATPase	Transport overview.Primary Active Transporters.P-P-bond hydrolysis-driven transporters.P-type ATPase (P-ATPase).phospholipid transporting	12.3877	12.5524	13.1613	12.7624	12.6517	12.8724	0.164708	0.608898	0.374711	0.0993224	-0.288846	0.48476	0.320052	1.29658	1.07127	0.818556	1.12094	1.52509	1.39935	1.24838
chr14_JGVv66_108_t01	VIT_14s0066g01190	Pulp	Unknown protein	Unknown	10.8039	12.0932	13.2043	14.5293	14.2478	14.5265	1.28923	1.11109	3.72535	2.15458	1.32223	3.72255	2.43332	13.2264	4.45239	2.50053	2.44398	2.16009	13.2008	5.40135
chr14_JGVv66_111_t01	VIT_14s0066g01220	Pulp	ATMYB66/WER/WER1 (WEREWOLF 1)	Cellular process.Cell growth and death	5.47204	5.36233	7.84341	9.77701	9.62601	9.58232	-0.10971	2.48109	4.30497	4.26368	1.73891	4.11029	4.22	19.7663	19.2087	3.33783	0.926774	5.58319	17.2711	18.6357
chr14_JGVv66_113_t01	VIT_14s0066g01240	Skin	L-aspartate oxidase	Metabolism.Primary metabolism.Amino acid metabolism.Alanine and aspartate metabolism	12.12	12.301	11.4291	11.9978	11.8206	12.0452	0.181028	-0.871951	-0.122191	-0.480444	0.61608	-0.0748432	-0.255871	0.918791	0.716757	1.5327	1.13369	0.546407	0.949445	0.837481
chr14_JGVv66_116_t01	VIT_14s0066g01280	Seed	Kinesin light chain	Cellular process.Cellular component organization and biogenesis.Cytoskeleton organization and biogenesis.Microtubule organization and biogenesis.Microtubule-driven movement	9.09371	10.6691	11.3784	8.75124	8.67591	8.22653	1.5754	0.709268	-0.342471	-1.99319	-3.15184	-0.867175	-2.44257	0.788689	0.251182	0.112513	2.98018	1.63497	0.548219	0.183955
chr14_JGVv66_121_t01	VIT_14s0066g01330	Pulp	No hit	No hit	12.2666	12.2197	12.79	13.6992	13.9966	13.771	-0.046911	0.570326	1.43257	1.77697	0.980946	1.50436	1.55127	2.69928	3.42705	1.97376	0.968007	1.48486	2.83699	2.93075
chr14_JGVv66_128_t01	VIT_14s0066g01410	Pulp	Peptidylprolyl isomerase	Metabolism.Primary metabolism.Protein metabolism and modification.Protein folding.Peptidyl prolyl isomerase-mediated protein folding	9.72082	9.29463	8.41972	9.11605	8.30815	8.81043	-0.426185	-0.874909	-0.604762	-0.986485	0.390704	-0.91039	-0.484205	0.65758	0.504706	1.31103	0.744227	0.545288	0.532041	0.714891
chr14_JGVv66_135_t01	VIT_14s0066g01480	Pulp	Cis-zeatin O-beta-D-glucosyltransferase	Signaling.Hormone Signaling.Cytokinin Signaling.Cytokinin metabolism.Cytokinin inactivation by glycosylation	6.4441	4.02497	5.64185	4.63821	4.42779	3.99032	-2.41913	1.61688	-1.80589	0.402812	-1.65153	-2.45378	-0.0346553	0.286004	1.32208	0.318302	0.186969	3.0671	0.182531	0.976265
chr14_JGVv66_146_t01	VIT_14s0066g01600	Skin	NHL repeat-containing protein	Unknown	12.3886	12.9704	13.7132	12.943	12.9098	13.1791	0.581851	0.742786	0.554427	-0.0605976	-0.534111	0.790526	0.208675	1.46859	0.958867	0.690584	1.49677	1.6734	1.7297	1.15563
chr14_JGVv66_15_t01	VIT_14s0066g00170	Seed	CYP724B1	Metabolism.Cellular metabolism.Oxidation reduction.Cytochrome P450 oxidoreductase	11.2758	11.9279	12.2485	13.2097	13.0674	13.0423	0.65218	0.320539	1.93398	1.13947	0.793861	1.76658	1.1144	3.82107	2.203	1.73371	1.57154	1.2488	3.40246	2.16505
chr14_JGVv66_150_t01	VIT_14s0066g01640	Seed	Nodulin MtN21 family	Transport overview.Electrochemical Potential-driven Transporters.Porters.Drug/Metabolite Transporter.Plant Drug/Metabolite Exporter	8.78659	8.52701	6.432	5.80395	5.62615	5.9059	-0.259578	-2.09501	-2.98264	-2.90087	-0.526098	-2.88069	-2.62111	0.126513	0.133891	0.69443	0.835332	0.234066	0.135777	0.162542
chr14_JGVv66_150_t01	VIT_14s0066g01640	Pulp	Nodulin MtN21 family	Transport overview.Electrochemical Potential-driven Transporters.Porters.Drug/Metabolite Transporter.Plant Drug/Metabolite Exporter	8.66867	8.17565	6.79901	5.71283	5.468	5.41006	-0.493012	-1.37664	-2.95583	-2.70765	-1.38895	-3.25861	-2.76559	0.128886	0.153079	0.381841	0.71054	0.385115	0.104487	0.147053
chr14_JGVv66_154_t01	VIT_14s0066g01690	Pulp	Pathogen-inducible alpha-dioxygenase	Metabolism.Primary metabolism.Lipid metabolism.Fatty acid metabolism.Alpha-linolenic acid metabolism	6.70291	4.04694	5.00596	5.0328	6.26543	3.64903	-2.65597	0.959017	-1.67011	2.21849	-1.35693	-3.05388	-0.397917	0.31423	4.65406	0.390411	0.158662	1.94398	0.120417	0.758953
chr14_JGVv66_156_t01	VIT_14s0066g01710	Pulp	Leaf senescence protein	Development.Senescence	9.56129	10.4942	11.8426	13.0896	13.1158	13.1795	0.932928	1.34838	3.5283	2.62155	1.33689	3.6182	2.68527	11.5378	6.15409	2.52607	1.90915	2.54626	12.2797	6.43201
chr14_JGVv66_159_t01	VIT_14s0066g01740	Pulp	Unknown protein	Unknown	12.2278	11.969	11.4036	12.3693	12.1697	12.2352	-0.258737	-0.565437	0.141575	0.200641	0.831623	0.0074498	0.266186	1.10311	1.14921	1.77969	0.83582	0.675751	1.00518	1.20262
chr14_JGVv66_17_t01	VIT_14s0066g00190	Skin	Ribosomal protein L25 50S	Metabolism.Primary metabolism.Protein metabolism and modification.Protein synthesis.Ribosome	9.80307	9.30108	8.95416	10.1707	10.124	10.0661	-0.501991	-0.346914	0.367627	0.822944	1.11193	0.263025	0.765016	1.29023	1.76901	2.16135	0.706132	0.786264	1.19999	1.69939
chr14_JGVv66_170_t01	VIT_14s0066g01850	Pulp	Peroxidase	Metabolism.Primary metabolism.Amino acid metabolism.Aromatic amino acid metabolism.Phenylalanine metabolism.Phenylalanine biosynthesis	15.2565	14.9843	14.5624	11.9758	11.5356	11.3349	-0.272257	-0.421918	-3.28074	-3.44865	-3.22747	-3.92165	-3.64939	0.102896	0.0915911	0.106766	0.828023	0.746432	0.0659881	0.0796936
chr14_JGVv66_176_t01	VIT_14s0066g01920	Pulp	Cellular repressor of E1A-stimulated genes (CREG)	Unknown	11.7506	11.9077	12.5695	13.4229	13.5381	13.496	0.157106	0.661825	1.67238	1.63046	0.926512	1.74544	1.58834	3.1874	3.09613	1.90068	1.11505	1.58208	3.35298	3.00703
chr14_JGVv66_178_t01	VIT_14s0066g01940	Skin	No hit	No hit	7.87053	6.92304	8.85824	10.0476	10.2799	10.222	-0.947492	1.9352	2.17709	3.35691	1.36374	2.35145	3.29895	4.52241	10.2454	2.57352	0.518533	3.82432	5.10338	9.84196
chr14_JGVv66_179_t01	VIT_14s0066g01950	Pulp	Metalloendoproteinase 1 precursor	Metabolism.Primary metabolism.Protein metabolism and modification.Proteolysis.Peptidase-mediated proteolysis.Metallopeptidase-mediated proteolysis	9.15765	8.92529	11.0769	13.1214	13.2675	12.8487	-0.232359	2.1516	3.96375	4.34226	1.77181	3.69105	3.92341	15.603	20.2839	3.41481	0.851242	4.44321	12.9157	15.1727
chr14_JGVv66_18_t01	VIT_14s0066g00200	Pulp	Pentatricopeptide (PPR) repeat-containing protein	Diverse functions.Gene family with diverse functions.Pentatricopeptide domain family	12.1553	11.9374	11.4823	11.6917	11.8666	11.8431	-0.217896	-0.455065	-0.463565	-0.0708289	0.360808	-0.312153	-0.0942571	0.725192	0.952091	1.28414	0.859819	0.729477	0.805439	0.936755
chr14_JGVv66_190_t01	VIT_14s0066g02060	Pulp	AAA-type ATPase	Diverse functions.Gene family with diverse functions.AAA-type ATPase domain family	8.54045	8.55368	5.68645	6.79467	7.13305	7.33454	0.013238	-2.86724	-1.74578	-1.42063	1.64809	-1.20591	-1.21914	0.298173	0.373548	3.13419	1.00922	0.137049	0.433497	0.429538
chr14_JGVv66_199_t01	VIT_14s0066g02170	Pulp	Prolyl 4-hydroxylase	Metabolism.Primary metabolism.Amino acid metabolism.Arginine and proline metabolism	12.441	12.7087	13.2488	13.4945	13.3589	13.3628	0.267691	0.540081	1.05346	0.650187	0.114054	0.921826	0.654135	2.0755	1.56937	1.08227	1.20388	1.45405	1.89451	1.57367
chr14_JGVv66_202_t01	VIT_14s0066g02200	Seed	Unknown protein	Unknown	12.6676	13.293	13.3586	12.7784	12.899	13.0026	0.625486	0.0655748	0.110822	-0.39401	-0.356059	0.335002	-0.290484	1.07984	0.761011	0.781296	1.54273	1.0465	1.26138	0.817627
chr14_JGVv66_215_t01	VIT_14s0066g02330	Pulp	Histone deacetylase complex, SIN3 component	Cellular process.Cell growth and death	13.3779	13.6943	13.8289	13.4062	13.5259	13.6685	0.316322	0.134687	0.0282258	-0.168321	-0.160464	0.290546	-0.0257766	1.01976	0.889878	0.894737	1.24515	1.09785	1.2231	0.982292
chr14_JGVv66_215_t01	VIT_14s0066g02330	Skin	Histone deacetylase complex, SIN3 component	Cellular process.Cell growth and death	12.7839	12.5756	13.1996	12.8672	12.8148	13.0233	-0.208286	0.624015	0.0832756	0.239224	-0.176334	0.239394	0.44768	1.05942	1.18036	0.884949	0.865565	1.54116	1.1805	1.36385
chr14_JGVv66_235_t01	VIT_14s0066g02530	Pulp	Fumarate reductase/succinate dehydrogenase flavoprotein	Metabolism.Primary metabolism.Generation of metabolite precursors and energy.Citric acid cycle	9.92412	9.43919	8.9556	7.71539	7.62268	8.14979	-0.48493	-0.48359	-2.20873	-1.81651	-0.80581	-1.77433	-1.2894	0.216325	0.283908	0.572041	0.714532	0.715196	0.29233	0.409121
chr14_JGVv66_243_t01	VIT_14s0066g02610	Pulp	Unknown	Unknown	12.5066	11.8771	11.3695	11.571	11.0825	11.1816	-0.629493	-0.507626	-0.935683	-0.794689	-0.187896	-1.32501	-0.695522	0.522795	0.576467	0.877885	0.646404	0.703379	0.399145	0.617486
chr14_JGVv66_243_t01	VIT_14s0066g02610	Skin	Unknown	Unknown	12.9779	12.514	11.2434	12.0603	12.2033	11.6448	-0.463982	-1.27054	-0.917599	-0.310643	0.401335	-1.33319	-0.869203	0.529389	0.806282	1.32073	0.724982	0.414505	0.396891	0.547449
chr14_JGVv66_31_t01	VIT_14s0066g00350	Pulp	Glycosyl transferase family 17 beta 1,4 N-acetylglucosaminyltransferase	Metabolism.Primary metabolism.Carbohydrate metabolism.Oligosaccharide metabolism.N-Glycan metabolism.N-Glycan biosynthesis	11.1322	11.4728	11.8693	10.4257	10.71	10.7023	0.34056	0.396587	-0.706485	-0.762775	-1.16705	-0.429906	-0.770466	0.612811	0.589362	0.44533	1.26625	1.31639	0.74231	0.586228
chr14_JGVv66_56_t01	VIT_14s0066g00640	Skin	Pescadillo	Unknown	13.0285	12.8715	12.4351	12.771	12.6671	12.6779	-0.157003	-0.436351	-0.257446	-0.204317	0.242813	-0.350541	-0.193538	0.836568	0.867949	1.1833	0.896886	0.739001	0.78429	0.874458
chr14_JGVv66_9_t01	VIT_14s0066g00100	Pulp	Unknown protein	Unknown	7.97004	9.31087	10.5711	8.62052	8.61635	8.09261	1.34083	1.26027	0.650481	-0.694513	-2.47853	0.122568	-1.21826	1.56969	0.617918	0.179428	2.53297	2.3954	1.08867	0.4298
chr14_JGVv68_13_t01	VIT_14s0068g00140	Skin	No hit	No hit	10.1863	9.26734	6.74202	4.03519	4.94674	4.6502	-0.918964	-2.52532	-6.15111	-4.3206	-2.09182	-5.53611	-4.61714	0.0140712	0.050046	0.234584	0.528889	0.173701	0.0215509	0.0407476
chr14_JGVv68_130_t01	VIT_14s0068g01360	Skin	GEM-like protein 5	Cellular process.Cell growth and death	11.1821	11.2865	12.2816	15.0502	15.2918	15.2399	0.104399	0.995144	3.86816	4.00532	2.95827	4.05781	3.95341	14.6026	16.0591	7.7719	1.07505	1.99328	16.6542	15.4916
chr14_JGVv68_130_t01	VIT_14s0068g01360	Seed	GEM-like protein 5	Cellular process.Cell growth and death	13.5113	14.3583	15.0598	15.3831	15.3161	15.234	0.847022	0.701546	1.87178	0.957842	0.174184	1.72275	0.87573	3.65985	1.9424	1.12833	1.79878	1.62625	3.30065	1.83494
chr14_JGVv68_130_t01	VIT_14s0068g01360	Pulp	GEM-like protein 5	Cellular process.Cell growth and death	12.8665	13.5937	13.6916	14.2427	14.2441	14.4335	0.72725	0.097867	1.37619	0.650432	0.741935	1.56705	0.839802	2.59582	1.56964	1.67242	1.65548	1.07019	2.96299	1.7898
chr14_JGVv68_134_t01	VIT_14s0068g01400	Skin	UPF0497 family	Unknown	7.66393	9.47499	10.9331	13.7587	13.7538	13.496	1.81106	1.45812	6.09478	4.27881	2.56288	5.83206	4.021	68.3457	19.4111	5.90884	3.509	2.74751	56.9672	16.2346
chr14_JGVv68_134_t01	VIT_14s0068g01400	Pulp	UPF0497 family	Unknown	9.25928	9.4961	12.0599	14.9266	15.0182	14.8889	0.23682	2.56381	5.66732	5.5221	2.82896	5.62959	5.39277	50.82	45.9534	7.10562	1.17839	5.91268	49.5081	42.0132
chr14_JGVv68_158_t01	VIT_14s0068g01650	Pulp	GYF domain-containing protein	Unclassified	12.0729	12.2661	12.8375	12.8991	12.9491	12.959	0.193138	0.57143	0.826122	0.683064	0.121466	0.886034	0.692896	1.77291	1.60555	1.08784	1.14325	1.486	1.84809	1.61653
chr14_JGVv68_168_t01	VIT_14s0068g01760	Seed	Alcohol dehydrogenase	Metabolism.Primary metabolism.Carbohydrate metabolism.Glycolysis Gluconeogenesis	13.2055	13.6457	14.2917	15.3927	15.4021	15.2819	0.440107	0.64602	2.18713	1.75649	0.990272	2.0764	1.63629	4.55398	3.37876	1.98656	1.35671	1.56484	4.21753	3.10866
chr14_JGVv68_168_t01	VIT_14s0068g01760	Pulp	Alcohol dehydrogenase	Metabolism.Primary metabolism.Carbohydrate metabolism.Glycolysis Gluconeogenesis	13.9667	14.5622	15.1497	15.2367	15.1856	15.1821	0.595412	0.587525	1.26996	0.623448	0.0323948	1.21533	0.61992	2.41154	1.54055	1.02271	1.5109	1.50267	2.32194	1.53679
chr14_JGVv68_185_t01	VIT_14s0068g01950	Pulp	Ribosomal protein L27, chloroplast (RPL27) 50S	Metabolism.Primary metabolism.Protein metabolism and modification.Protein synthesis.Ribosome	12.4591	12.1084	11.9177	12.2155	12.2607	12.297	-0.350659	-0.190729	-0.243548	0.152288	0.379291	-0.162097	0.188561	0.844665	1.11133	1.3007	0.784226	0.876163	0.893725	1.13963
chr14_JGVv68_186_t01	VIT_14s0068g01960	Pulp	Acetolactate synthase III, chloroplast precursor	Metabolism.Primary metabolism.Amino acid metabolism.Valine, leucine, and isoleucine metabolism.Valine, leucine, and isoleucine biosynthesis	14.4448	14.3108	13.5464	13.1866	13.3965	13.3275	-0.133926	-0.764428	-1.25821	-0.914368	-0.218873	-1.11723	-0.983301	0.418063	0.530576	0.859236	0.911348	0.588687	0.460979	0.505821
chr14_JGVv68_187_t01	VIT_14s0068g01970	Skin	Unknown protein	Unknown	10.3702	9.8172	9.45273	11.6198	11.6198	11.7668	-0.55296	-0.364467	1.24963	1.80263	2.31404	1.39661	1.94957	2.37781	3.48856	4.97274	0.68162	0.776756	2.63283	3.8626
chr14_JGVv68_189_t01	VIT_14s0068g01990	Pulp	Unknown protein	Unknown	7.51424	6.27516	5.46461	6.07679	5.16347	5.88246	-1.23909	-0.810541	-1.43746	-1.11169	0.417847	-1.63178	-0.392695	0.369218	0.462752	1.33593	0.423641	0.570168	0.322689	0.761706
chr14_JGVv68_197_t01	VIT_14s0068g02070	Skin	Peptidase M48	Metabolism.Primary metabolism.Protein metabolism and modification.Proteolysis.Peptidase-mediated proteolysis	11.6737	11.4304	11.1545	12.731	12.9699	12.9818	-0.243219	-0.27591	1.05736	1.53941	1.82729	1.30816	1.55138	2.08112	2.90677	3.5487	0.844858	0.825929	2.47626	2.93097
chr14_JGVv68_202_t01	VIT_14s0068g02120	Seed	CYP94B3	Metabolism.Cellular metabolism.Oxidation reduction.Cytochrome P450 oxidoreductase	7.30103	8.14886	8.41724	10.4262	10.4989	10.6809	0.847835	0.268375	3.12519	2.35001	2.26363	3.37984	2.532	8.7252	5.09829	4.80198	1.7998	1.20445	10.4096	5.78375
chr14_JGVv68_203_t01	VIT_14s0068g02130	Skin	fidgetin-like 1	Transport overview.Primary Active Transporters.P-P-bond hydrolysis-driven transporters.Endoplasmic Reticular Retrotranslocon	10.7082	10.9626	11.4615	11.1361	11.363	11.4434	0.254425	0.49884	0.427864	0.400383	-0.0180362	0.735229	0.480804	1.34524	1.31986	0.987576	1.19286	1.41308	1.66466	1.39552
chr14_JGVv68_205_t01	VIT_14s0068g02150	Pulp	Kelch repeat-containing F-box family protein	Unknown	12.2351	13.1508	13.3262	13.7138	13.9682	13.9347	0.915628	0.175486	1.47868	0.817483	0.608457	1.69957	0.783943	2.78694	1.76233	1.52463	1.88639	1.12935	3.24804	1.72183
chr14_JGVv68_22_t01	VIT_14s0068g00250	Pulp	Exocyst subunit EXO70 E1	Transport overview.Macromolecule transport.Protein transport.Tethering factors	12.1092	11.9552	11.643	11.623	11.7483	11.6425	-0.15403	-0.312109	-0.486167	-0.206831	-0.000593309	-0.466732	-0.312702	0.713919	0.866438	0.999589	0.898736	0.805464	0.723602	0.805132
chr14_JGVv68_24_t01	VIT_14s0068g00270	Pulp	Hydroxyproline-rich glycoprotein	Cellular process.Cellular component organization and biogenesis.Cell wall organization and biogenesis	7.57414	6.1492	4.41256	5.64532	5.28252	5.11346	-1.42494	-1.73664	-1.92882	-0.866677	0.700902	-2.46068	-1.03574	0.262644	0.548409	1.62552	0.372436	0.300067	0.181661	0.487765
chr14_JGVv68_32_t01	VIT_14s0068g00360	Skin	LNG1 (LONGIFOLIA1)	Cellular process.Cell growth and death.Cell growth	11.594	10.8278	10.6645	8.48178	8.64161	8.97772	-0.76618	-0.163338	-3.11223	-2.18623	-1.68678	-2.61629	-1.85011	0.115644	0.219725	0.31062	0.587972	0.892957	0.163086	0.27737
chr14_JGVv68_44_t01	VIT_14s0068g00480	Seed	UDP-glucosyl transferase	Metabolism.Secondary metabolism.Phenylpropanoid metabolism.Flavonoid metabolism.Flavonoid biosynthesis	11.2922	10.3338	10.1398	10.5404	10.5512	10.4653	-0.958334	-0.194052	-0.751794	0.217391	0.325514	-0.826872	0.131462	0.593865	1.16263	1.25311	0.514651	0.874147	0.56375	1.0954
chr14_JGVv68_44_t01	VIT_14s0068g00480	Pulp	UDP-glucosyl transferase	Metabolism.Secondary metabolism.Phenylpropanoid metabolism.Flavonoid metabolism.Flavonoid biosynthesis	11.3975	11.2234	10.3917	9.29904	9.41644	9.22637	-0.174063	-0.831703	-2.09845	-1.80699	-1.16535	-2.17112	-1.99705	0.233509	0.285787	0.445856	0.886343	0.561866	0.222039	0.250511
chr14_JGVv68_45_t01	VIT_14s0068g00490	Pulp	UDP-glucuronosyl/UDP-glucosyltransferase	Metabolism.Primary metabolism.Carbohydrate metabolism.Monosaccharide metabolism.Pentose glucuronate interconversion	9.02021	8.42617	7.21756	7.66484	7.13892	6.52482	-0.594045	-1.20861	-1.35537	-1.28725	-0.692737	-2.49539	-1.90135	0.390835	0.409732	0.618679	0.662483	0.432685	0.177342	0.267693
chr14_JGVv68_46_t01	VIT_14s0068g00500	Pulp	Indole-3-acetate beta-glucosyltransferase	Signaling.Hormone Signaling.Auxin Signaling.Auxin metabolism.Auxin inactivation by conjugation	12.7555	12.2503	11.4552	9.24394	9.68598	9.47464	-0.50517	-0.795169	-3.51157	-2.56436	-1.98054	-3.28088	-2.77571	0.0876822	0.169064	0.253395	0.704577	0.576276	0.102886	0.146026
chr14_JGVv68_62_t01	VIT_14s0068g00670	Pulp	Heavy-metal-associated domain-containing protein	Unclear	4.95443	6.34944	7.64568	10.1877	10.3278	10.1125	1.39501	1.29624	5.23328	3.97837	2.46684	5.15809	3.76308	37.6161	15.7619	5.52833	2.62991	2.45587	35.706	13.5769
chr14_JGVv68_63_t01	VIT_14s0068g00680	Seed	Glyceraldehyde-3-phosphate dehydrogenase A, chloroplast precursor	Metabolism.Primary metabolism.Carbohydrate metabolism.Glycolysis Gluconeogenesis	10.5409	9.60421	8.45812	9.34196	9.32897	9.66681	-0.93666	-1.1461	-1.19891	-0.275245	1.20869	-0.874064	0.0625964	0.435603	0.82631	2.31128	0.522441	0.451846	0.545608	1.04434
chr14_JGVv68_63_t01	VIT_14s0068g00680	Pulp	Glyceraldehyde-3-phosphate dehydrogenase A, chloroplast precursor	Metabolism.Primary metabolism.Carbohydrate metabolism.Glycolysis Gluconeogenesis	12.2296	11.6024	10.2409	8.30484	8.29907	8.12916	-0.627216	-1.36149	-3.92479	-3.30334	-2.11176	-4.10046	-3.47325	0.0658448	0.101297	0.231365	0.647425	0.389181	0.0582958	0.0900427
chr14_JGVv68_69_t01	VIT_14s0068g00740	Pulp	Avr9/Cf-9 rapidly elicited protein 146	Response to stimulus.Stress response.Biotic stress response	9.86953	10.9901	12.6861	14.7967	14.704	14.9426	1.12054	1.69606	4.9272	3.71389	2.25644	5.07304	3.9525	30.4254	13.1218	4.77811	2.17429	3.24014	33.6617	15.4817
chr14_JGVv68_7_t01	VIT_14s0068g00080	Skin	Non-symbiotic hemoglobin class 1	Metabolism.Primary metabolism.Cofactor metabolism.Tetrapyrrole metabolism	8.43047	7.27813	6.28228	7.39213	7.97484	7.78742	-1.15234	-0.995856	-1.03834	0.696706	1.50514	-0.643053	0.509287	0.486888	1.6208	2.83853	0.449895	0.501438	0.640356	1.42335
chr14_JGVv68_83_t01	VIT_14s0068g00880	Pulp	Ribosomal protein S27	Metabolism.Primary metabolism.Protein metabolism and modification.Protein synthesis.Ribosome	12.9494	12.466	12.2625	12.8972	12.6643	12.9002	-0.483455	-0.203423	-0.0521673	0.198314	0.6377	-0.0491786	0.434277	0.964486	1.14736	1.55585	0.715262	0.868487	0.966486	1.35123
chr14_JGVv68_85_t01	VIT_14s0068g00900	Skin	No hit	No hit	5.74986	6.84773	4.31013	4.89488	5.13232	5.2411	1.09787	-2.5376	-0.854985	-1.71541	0.93097	-0.508762	-1.60663	0.552871	0.304515	1.90656	2.14038	0.172229	0.702825	0.328365
chr14_JGVv68_85_t01	VIT_14s0068g00900	Seed	No hit	No hit	8.10694	7.49831	5.70631	5.13375	5.59885	5.31573	-0.60863	-1.792	-2.97319	-1.89946	-0.390575	-2.79121	-2.18258	0.127344	0.268044	0.762826	0.655819	0.288771	0.144465	0.220282
chr14_JGVv68_93_t01	VIT_14s0068g00980	Skin	Unknown protein	Unknown	8.0576	7.31375	8.80068	7.85255	8.43748	8.67063	-0.743847	1.48693	-0.205048	1.12373	-0.13005	0.613037	1.35688	0.86751	2.1791	0.9138	0.597145	2.80293	1.52948	2.56131
chr14_JGVv81_11_t01	VIT_14s0081g00700	Skin	Peptidyl-prolyl cis-trans isomerase A (cyclophilin A)	Metabolism.Primary metabolism.Protein metabolism and modification.Protein folding.Peptidyl prolyl isomerase-mediated protein folding	13.3179	13.4259	12.5084	13.2195	13.2255	13.0267	0.10805	-0.917454	-0.0983384	-0.200423	0.518262	-0.291142	-0.399192	0.934108	0.870295	1.43223	1.07777	0.529442	0.817255	0.758283
chr14_JGVv81_11_t01	VIT_14s0081g00700	Pulp	Peptidyl-prolyl cis-trans isomerase A (cyclophilin A)	Metabolism.Primary metabolism.Protein metabolism and modification.Protein folding.Peptidyl prolyl isomerase-mediated protein folding	13.2205	12.7919	12.292	13.0726	13.0207	12.9258	-0.428651	-0.499857	-0.147873	0.228792	0.633831	-0.294677	0.133974	0.90258	1.17185	1.55168	0.742956	0.707177	0.815255	1.09731
chr14_JGVv81_3_t01	VIT_14s0081g00800	Pulp	R protein PRF disease resistance protein	Response to stimulus.Stress response.Biotic stress response.Plant-pathogen interaction.R proteins from Plant-pathogen interaction	6.39472	7.83087	8.51271	6.92153	7.20301	6.96847	1.43615	0.681841	0.526812	-0.627855	-1.54424	0.573747	-0.862398	1.44074	0.647138	0.342876	2.70597	1.60419	1.48838	0.550038
chr14_JGVv81_55_t01	VIT_14s0081g00200	Seed	AN3 (ANGUSITFOLIA3)	Regulation overview.Regulation of gene expression.Regulation of transcription.Transcription factor.GIF family transcription factor	12.195	11.961	11.0624	10.6799	11.1731	10.6763	-0.233953	-0.89861	-1.51508	-0.787904	-0.386134	-1.5187	-1.28474	0.349878	0.579185	0.765177	0.850302	0.536403	0.349001	0.410444
chr14_JGVv81_67_t01	VIT_14s0081g00030	Seed	Pathogenesis-related protein-4 (Chitinase )	Metabolism.Primary metabolism.Carbohydrate metabolism.Monosaccharide metabolism.Amino sugar metabolism	10.1354	10.9115	12.45	12.4485	12.7291	12.4094	0.776028	1.53848	2.31306	1.8176	-0.0405406	2.27396	1.49794	4.96934	3.52495	0.972291	1.71241	2.90488	4.8365	2.82438
chr14_JGVv81_68_t01	VIT_14s0081g00020	Seed	Pathogenesis-related protein-4 (Chitinase )	Metabolism.Primary metabolism.Carbohydrate metabolism.Monosaccharide metabolism.Amino sugar metabolism	7.70839	7.90691	9.45616	8.84057	9.20674	8.80511	0.198522	1.54925	1.13218	1.29983	-0.651056	1.09672	0.898193	2.1919	2.46199	0.636814	1.14752	2.92665	2.13867	1.86373
chr14_JGVv81_69_t01	VIT_14s0081g00010	Seed	IAA16	Signaling.Hormone Signaling.Auxin Signaling.Auxin-mediated Signaling pathway	11.2606	10.8436	10.3001	8.56698	8.77867	8.64288	-0.416973	-0.543548	-2.6936	-2.06494	-1.65718	-2.6177	-2.20073	0.154577	0.238997	0.317058	0.748994	0.686082	0.162927	0.217528
chr14_JGVv83_100_t01	VIT_14s0083g01140	Pulp	B12D	Unclear	11.456	12.0848	13.6455	13.9775	13.5409	13.9113	0.628821	1.56064	2.52152	1.45607	0.265796	2.45526	1.82644	5.74187	2.7436	1.2023	1.5463	2.94985	5.48411	3.5466
chr14_JGVv83_21_t01	VIT_14s0083g00240	Pulp	Stress protein	Unclassified	8.25988	8.55481	6.32902	4.73507	4.91036	4.10993	0.294935	-2.2258	-3.52481	-3.64445	-2.21909	-4.14995	-4.44488	0.0868816	0.0799671	0.214777	1.22683	0.213781	0.0563301	0.0459152
chr14_JGVv83_34_t01	VIT_14s0083g00400	Skin	Leaf senescence protein	Development.Senescence	14.2452	13.821	13.1052	11.5789	11.33	11.307	-0.424153	-0.715829	-2.66625	-2.49102	-1.79823	-2.93822	-2.51406	0.157535	0.17788	0.287527	0.745276	0.608855	0.130469	0.175062
chr14_JGVv83_5_t01	VIT_14s0083g00050	Skin	DDT domain-containing protein	Regulation overview.Regulation of gene expression.Regulation of transcription.Transcription factor.DDT family transcription factor	5.24351	7.32418	5.31702	3.97766	4.80645	4.21594	2.08067	-2.00716	-1.26586	-2.51773	-1.10107	-1.02757	-3.10824	0.415853	0.174617	0.466169	4.23003	0.248762	0.490536	0.115965
chr14_JGVv83_59_t01	VIT_14s0083g00670	Pulp	No hit	No hit	7.10685	8.06858	9.3461	11.0009	10.3878	10.957	0.961723	1.27752	3.89404	2.31922	1.61087	3.85011	2.88839	14.867	4.99062	3.05435	1.94763	2.42422	14.4211	7.40441
chr14_JGVv83_80_t01	VIT_14s0083g00910	Seed	Auxin-independent growth promoter	Unknown	11.5991	11.3262	10.9788	9.04409	9.04632	8.77704	-0.272867	-0.347434	-2.55498	-2.27988	-2.20173	-2.82203	-2.54917	0.170167	0.205914	0.217377	0.827673	0.785981	0.141411	0.170854
chr14_JGVv83_82_t01	VIT_14s0083g00940	Pulp	Auxin-independent growth promoter	Unknown	11.1251	11.2506	12.8677	14.4948	14.3948	14.6096	0.125479	1.61705	3.36969	3.14421	1.74191	3.48444	3.35897	10.3366	8.84097	3.34479	1.09087	3.06747	11.1924	10.26
chr14_JGVv83_90_t01	VIT_14s0083g01020	Seed	Regulator of chromosome condensation (RCC1)	Transport overview.Nucleocytoplasmic transport.Nuclear pore complex	9.81493	10.2505	10.6144	9.562	9.62512	9.72522	0.435613	0.36388	-0.252927	-0.625422	-0.889193	-0.0897008	-0.525313	0.839192	0.64823	0.539916	1.35248	1.28688	0.939718	0.694808
chr14_JGVv83_90_t01	VIT_14s0083g01020	Pulp	Regulator of chromosome condensation (RCC1)	Transport overview.Nucleocytoplasmic transport.Nuclear pore complex	11.4045	11.3262	10.7518	9.46502	9.55461	9.53762	-0.0783035	-0.57441	-1.93948	-1.77159	-1.21418	-1.86689	-1.78859	0.26071	0.292885	0.431019	0.947171	0.671561	0.274164	0.289456
chr14_JGVv83_96_t01	VIT_14s0083g01100	Pulp	Alpha-1,4-glucan-protein synthase 1	Metabolism.Primary metabolism.Carbohydrate metabolism.Polysaccharide metabolism.Starch and sucrose metabolism	11.4535	10.8834	10.285	11.2449	10.8953	10.8256	-0.57009	-0.598364	-0.20853	0.0119255	0.540599	-0.627856	-0.0577657	0.865418	1.0083	1.45458	0.673575	0.660502	0.647138	0.960751
chr14_JGVv83_96_t01	VIT_14s0083g01100	Skin	Alpha-1,4-glucan-protein synthase 1	Metabolism.Primary metabolism.Carbohydrate metabolism.Polysaccharide metabolism.Starch and sucrose metabolism	12.2681	11.995	10.745	10.0481	10.1921	10.0309	-0.273098	-1.25004	-2.21998	-1.80297	-0.714112	-2.23725	-1.96415	0.214645	0.286585	0.60958	0.82754	0.420437	0.21209	0.25629
chr14_PDVv30_119_t01	VIT_14s0030g00920	Pulp	Alcohol dehydrogenase	Metabolism.Primary metabolism.Carbohydrate metabolism.Glycolysis Gluconeogenesis	10.1738	9.7082	8.57089	9.41799	9.17367	9.31497	-0.465555	-1.13731	-0.755768	-0.534532	0.744075	-0.858792	-0.393236	0.592231	0.690383	1.6749	0.724192	0.454606	0.551414	0.76142
chr14_PDVv30_88_t01	VIT_14s0030g01430	Skin	GCN5 N-acetyltransferase (GNAT)	Regulation overview.Regulation of gene expression.Regulation of transcription.Transcription factor.GNAT	4.71595	5.86082	8.06052	7.25192	7.09827	8.07101	1.14487	2.1997	2.53596	1.23745	0.0104854	3.35506	2.21019	5.79965	2.35781	1.00729	2.21126	4.59385	10.2323	4.62736
chr15_GSVIVT00018192001_t01	VIT_15s0021g02400	Skin	Unknown	Unknown	11.3447	11.8193	10.9274	11.5205	11.5093	11.3962	0.474577	-0.891925	0.175757	-0.309946	0.468858	0.0515103	-0.423066	1.12956	0.806672	1.38401	1.38951	0.538895	1.03635	0.745838
chr15_GSVIVT00027134001_t01	VIT_15s0046g00600	Pulp	No hit	No hit	6.50149	6.4486	4.38016	4.54475	3.70578	4.4628	-0.0528856	-2.06844	-1.95674	-2.74283	0.0826353	-2.03869	-1.98581	0.25761	0.149392	1.05895	0.964006	0.238417	0.243384	0.252472
chr15_GSVIVT00027646001_t01	VIT_15s0048g00570	Seed	No hit	No hit	7.90795	8.28223	9.29048	14.0882	13.84	14.2899	0.374281	1.00826	6.18024	5.5578	4.9994	6.38194	6.00766	72.5169	47.1046	31.9868	1.29619	2.01148	83.3982	64.3408
chr15_GSVIVT00027646001_t01	VIT_15s0048g00570	Skin	No hit	No hit	7.36311	8.10046	8.71055	10.1089	10.2992	10.9385	0.737341	0.610095	2.74575	2.19877	2.2279	3.57534	2.838	6.70738	4.59089	4.68453	1.6671	1.52636	11.9202	7.15028
chr15_GSVIVT00027646001_t01	VIT_15s0048g00570	Pulp	No hit	No hit	8.24404	8.95697	11.1663	10.7157	10.707	10.8882	0.712931	2.20929	2.47166	1.75	-0.278023	2.6442	1.93127	5.54681	3.36359	0.82472	1.63913	4.62449	6.2515	3.81391
chr15_GSVIVT00027703001_t01	VIT_15s0048g00090	Skin	No hit	No hit	9.42761	8.70876	7.77193	7.88912	7.85566	7.426	-0.718858	-0.936826	-1.53849	-0.853097	-0.345927	-2.00161	-1.28275	0.344245	0.553595	0.786802	0.607578	0.522381	0.249721	0.41101
chr15_JGVv107_18_t01	VIT_15s0107g00270	Pulp	Mechanosensitive ion channel	Transport overview.Channels and pores.a-Type channels.Small Conductance Mechanosensitive Ion Channel	6.88234	6.37225	4.98589	5.4958	5.4448	4.85066	-0.510095	-1.38636	-1.38654	-0.927446	-0.135222	-2.03168	-1.52158	0.38248	0.525788	0.91053	0.702176	0.382529	0.244571	0.348304
chr15_JGVv107_42_t01	VIT_15s0107g00550	Pulp	Tetratricopeptide repeat domain male sterility MS5	Unknown	12.3443	11.6454	11.3778	11.3149	11.3897	11.6034	-0.698894	-0.267633	-1.02943	-0.255666	0.225572	-0.740955	-0.0420612	0.489904	0.837601	1.16924	0.616044	0.830681	0.598343	0.971266
chr15_JGVv107_7_t01	VIT_15s0107g00150	Pulp	Glutathione S-transferase 8 GSTU8	Metabolism.Primary metabolism.Coenzyme and prosthetic group metabolism.Peptide derived compounds biosynthesis.Glutathione metabolism	10.6253	10.3595	9.53992	10.5602	10.2982	10.2854	-0.265829	-0.819596	-0.0651517	-0.0612946	0.745523	-0.339902	-0.0740728	0.955845	0.958404	1.67658	0.83172	0.566601	0.790095	0.949952
chr15_JGVv21_117_t01	VIT_15s0021g01500	Skin	RWD domain-containing protein	Unknown	9.84515	9.23976	10.317	11.0801	10.9672	11.2079	-0.605397	1.07729	1.23497	1.72745	0.890889	1.36278	1.96818	2.35376	3.31142	1.85432	0.65729	2.11007	2.5718	3.91273
chr15_JGVv21_127_t01	VIT_15s0021g01390	Pulp	Uclacyanin 3	Cellular process.Cellular homeostasis.Cell redox homeostasis	8.34244	7.5953	6.70757	8.48889	7.85107	8.59904	-0.747148	-0.887722	0.146449	0.255771	1.89147	0.256601	1.00375	1.10684	1.19397	3.71013	0.59578	0.540467	1.19466	2.0052
chr15_JGVv21_176_t01	VIT_15s0021g00830	Pulp	Chaperonin 10, Chloroplast	Metabolism.Primary metabolism.Protein metabolism and modification.Protein folding.Chaperone-mediated protein folding	14.2034	13.7902	13.4073	14.1206	14.1086	14.0851	-0.413219	-0.382906	-0.0828315	0.318365	0.677829	-0.118296	0.294923	0.944203	1.24692	1.59973	0.750946	0.766891	0.921275	1.22682
chr15_JGVv21_176_t01	VIT_15s0021g00830	Skin	Chaperonin 10, Chloroplast	Metabolism.Primary metabolism.Protein metabolism and modification.Protein folding.Chaperone-mediated protein folding	14.2084	14.0369	13.432	14.2571	14.3133	13.9009	-0.171442	-0.604886	0.0487772	0.27635	0.468904	-0.307424	-0.135982	1.03439	1.21113	1.38406	0.887955	0.657523	0.808083	0.91005
chr15_JGVv21_182_t01	VIT_15s0021g00760	Pulp	Ribosomal protein L13a 60S	Metabolism.Primary metabolism.Protein metabolism and modification.Protein synthesis.Ribosome	13.3758	13.0776	12.882	13.814	13.6083	13.6116	-0.298132	-0.195601	0.438213	0.530676	0.729505	0.235772	0.533903	1.35493	1.44461	1.65807	0.813305	0.873209	1.17754	1.44784
chr15_JGVv21_197_t01	VIT_15s0021g00540	Skin	Invertase/pectin methylesterase inhibitor	Cellular process.Cellular component organization and biogenesis.Cell wall organization and biogenesis	7.69712	8.64883	9.41291	10.0523	10.2539	10.2141	0.951712	0.764084	2.35515	1.60504	0.801205	2.517	1.56529	5.11648	3.04204	1.74256	1.93417	1.69829	5.72391	2.95937
chr15_JGVv21_215_t01	VIT_15s0021g00310	Seed	Ent-kaurenoic acid oxidase	Metabolism.Secondary metabolism.Terpenoid metabolism.Diterpenoid metabolism.Diterpenoid biosynthesis	8.29033	6.06821	4.63116	6.38552	6.70105	7.34493	-2.22212	-1.43705	-1.90481	0.632841	2.71377	-0.945395	1.27672	0.267052	1.55061	6.56035	0.214326	0.369322	0.519287	2.42288
chr15_JGVv21_49_t01	VIT_15s0021g02270	Skin	Unknown protein	Unknown	11.7572	11.2215	10.1573	11.5234	11.5057	11.3368	-0.535671	-1.06423	-0.233849	0.284197	1.17953	-0.420368	0.115303	0.850363	1.21773	2.26504	0.689838	0.478228	0.747234	1.0832
chr15_JGVv21_49_t01	VIT_15s0021g02270	Pulp	Unknown protein	Unknown	11.1096	10.127	9.95105	10.4386	10.294	10.3334	-0.982572	-0.175941	-0.671012	0.166983	0.382321	-0.776192	0.20638	0.628066	1.12271	1.30344	0.506077	0.88519	0.583906	1.15379
chr15_JGVv24_138_t01	VIT_15s0024g00040	Seed	LHCA3 (Photosystem I light harvesting complex gene 3)	Metabolism.Primary metabolism.Generation of metabolite precursors and energy.Photosynthesis.Antenna proteins	12.2661	11.7367	10.2516	9.23745	9.61528	9.6008	-0.52944	-1.4851	-3.02866	-2.12139	-0.650772	-2.66531	-2.13588	0.122541	0.229825	0.636939	0.692824	0.357223	0.157638	0.227529
chr15_JGVv24_138_t01	VIT_15s0024g00040	Pulp	LHCA3 (Photosystem I light harvesting complex gene 3)	Metabolism.Primary metabolism.Generation of metabolite precursors and energy.Photosynthesis.Antenna proteins	14.1077	13.352	12.2654	8.96501	9.11445	9.08315	-0.755718	-1.08658	-5.14272	-4.23755	-3.18227	-5.02458	-4.26886	0.0283066	0.0530114	0.110164	0.592251	0.470875	0.0307222	0.0518736
chr15_JGVv24_22_t01	VIT_15s0024g01650	Skin	Glutathione S-transferase 8 GSTU8	Metabolism.Primary metabolism.Coenzyme and prosthetic group metabolism.Peptide derived compounds biosynthesis.Glutathione metabolism	13.7096	13.6863	13.0479	12.835	12.746	12.5769	-0.0232435	-0.638411	-0.874586	-0.940349	-0.47106	-1.13271	-1.10947	0.54541	0.521107	0.721434	0.984018	0.64242	0.456057	0.463464
chr15_JGVv24_22_t01	VIT_15s0024g01650	Pulp	Glutathione S-transferase 8 GSTU8	Metabolism.Primary metabolism.Coenzyme and prosthetic group metabolism.Peptide derived compounds biosynthesis.Glutathione metabolism	13.8896	13.4926	12.9715	12.8472	12.7371	12.7362	-0.39694	-0.521156	-1.04233	-0.755526	-0.235252	-1.15335	-0.756408	0.485543	0.59233	0.849537	0.759468	0.696813	0.449581	0.591969
chr15_JGVv24_24_t01	VIT_15s0024g01630	Pulp	Glutathione S-transferase 8 GSTU8	Metabolism.Primary metabolism.Coenzyme and prosthetic group metabolism.Peptide derived compounds biosynthesis.Glutathione metabolism	13.7799	13.4545	12.8828	12.984	12.6362	12.9555	-0.325307	-0.571743	-0.795824	-0.818366	0.0727261	-0.824325	-0.499017	0.576014	0.567084	1.0517	0.798128	0.672803	0.564746	0.707589
chr15_JGVv24_24_t01	VIT_15s0024g01630	Skin	Glutathione S-transferase 8 GSTU8	Metabolism.Primary metabolism.Coenzyme and prosthetic group metabolism.Peptide derived compounds biosynthesis.Glutathione metabolism	13.4643	13.2802	12.8025	12.6694	12.6187	12.2323	-0.184116	-0.477688	-0.794849	-0.661476	-0.570117	-1.23192	-1.0478	0.576404	0.632231	0.673562	0.880188	0.718128	0.42575	0.483704
chr15_JGVv24_49_t01	VIT_15s0024g01240	Skin	Small nuclear ribonucleoprotein D3	Metabolism.Primary metabolism.Nucleobase, nucleoside, nucleotide, nucleic acid metabolism.Nucleic acid metabolism.RNA metabolism.RNA processing.mRNA processing.mRNA splicing	12.0466	11.9626	11.5413	12.1209	12.0245	11.8793	-0.0840167	-0.421286	0.0742582	0.0619171	0.337957	-0.167345	-0.0833286	1.05282	1.04385	1.26397	0.943427	0.746759	0.89048	0.943877
chr15_JGVv24_84_t01	VIT_15s0024g00770	Skin	No hit	No hit	9.73926	8.72143	8.23016	7.75882	7.33397	7.84167	-1.01783	-0.491269	-1.98044	-1.38746	-0.388485	-1.89758	-0.879755	0.253412	0.382238	0.763931	0.493859	0.711399	0.268393	0.54346
chr15_JGVv24_9_t01	VIT_15s0024g01830	Seed	CYP706A12	Metabolism.Cellular metabolism.Oxidation reduction.Cytochrome P450 oxidoreductase	5.14435	7.3142	8.45219	6.65536	5.73257	6.57932	2.16985	1.13799	1.51101	-1.58164	-1.87287	1.43497	-0.734877	2.85009	0.334103	0.27303	4.49976	2.20074	2.70377	0.600869
chr15_JGVv45_24_t01	VIT_15s0045g00310	Pulp	Cyclin dependent kinase A CDKA1	Cellular process.Cell growth and death	14.6037	14.438	13.9841	13.2529	13.3635	13.2046	-0.165768	-0.453831	-1.35084	-1.07446	-0.779515	-1.39911	-1.23335	0.392065	0.474848	0.582563	0.891454	0.730102	0.379162	0.42533
chr15_JGVv45_24_t01	VIT_15s0045g00310	Skin	Cyclin dependent kinase A CDKA1	Cellular process.Cell growth and death	14.3645	14.2423	13.8364	13.1596	13.0526	12.6525	-0.122154	-0.405908	-1.20492	-1.1897	-1.1839	-1.71196	-1.58981	0.433794	0.438395	0.440159	0.918815	0.754761	0.305244	0.332215
chr15_JGVv45_38_t01	VIT_15s0045g00500	Pulp	DNA mismatch repair protein Mlh1	Metabolism.Primary metabolism.Nucleobase, nucleoside, nucleotide, nucleic acid metabolism.Nucleic acid metabolism.DNA metabolism.DNA recombination and repair.repair.Mismatch repair	9.23347	9.51493	7.88459	7.47867	8.02945	7.99738	0.281452	-1.63033	-1.75481	-1.48548	0.112789	-1.23609	-1.51754	0.296312	0.357129	1.08132	1.21542	0.323014	0.424521	0.34928
chr15_JGVv45_8_t01	VIT_15s0045g00110	Skin	Ribosomal protein L4e RPL4D	Metabolism.Primary metabolism.Protein metabolism and modification.Protein synthesis.Ribosome	14.9134	14.5839	14.3982	14.0319	13.9388	14.0744	-0.329552	-0.185654	-0.881531	-0.645065	-0.323783	-0.838989	-0.509437	0.542791	0.639464	0.798972	0.795783	0.879251	0.559035	0.702497
chr15_JGVv45_95_t01	VIT_15s0045g01340	Pulp	Ribosomal protein L18 50S	Metabolism.Primary metabolism.Protein metabolism and modification.Protein synthesis.Ribosome	9.49008	8.52003	8.24027	9.69204	9.86995	10.0107	-0.970051	-0.279758	0.201958	1.34992	1.77046	0.520654	1.4907	1.15026	2.54899	3.41163	0.510488	0.823729	1.43461	2.81026
chr15_JGVv45_95_t01	VIT_15s0045g01340	Skin	Ribosomal protein L18 50S	Metabolism.Primary metabolism.Protein metabolism and modification.Protein synthesis.Ribosome	9.60334	8.88617	8.28258	9.06677	9.41569	8.98551	-0.717176	-0.603589	-0.53657	0.529519	0.702929	-0.617836	0.0993393	0.689408	1.44345	1.62781	0.608287	0.658115	0.651647	1.07128
chr15_JGVv46_107_t01	VIT_15s0046g02500	Pulp	Unknown protein	Unknown	9.68376	10.2835	10.7605	10.3426	10.4488	10.6344	0.599723	0.477065	0.658888	0.165325	-0.126195	0.950594	0.350871	1.57886	1.12142	0.916245	1.51543	1.39191	1.93267	1.27533
chr15_JGVv46_117_t01	VIT_15s0046g02400	Pulp	Glycerol-3-phosphate acyltransferase 8	Metabolism.Primary metabolism.Lipid metabolism.Glycerolipid metabolism.Glycerophospholipid metabolism.Glycerophospholipid biosynthesis	11.5983	12.4134	13.9844	14.5337	14.4785	14.5133	0.815075	1.57107	2.93537	2.06511	0.528873	2.91502	2.09994	7.64955	4.18465	1.4428	1.75939	2.97125	7.54236	4.28692
chr15_JGVv46_119_t01	VIT_15s0046g02380	Skin	CYP86A8	Metabolism.Cellular metabolism.Oxidation reduction.Cytochrome P450 oxidoreductase	10.2703	10.9186	11.4795	9.94339	9.95838	9.8609	0.648228	0.560935	-0.326944	-0.960181	-1.6186	-0.409434	-1.05766	0.797223	0.513992	0.325652	1.56724	1.47523	0.752919	0.48041
chr15_JGVv46_15_t01	VIT_15s0046g03610	Seed	No hit	No hit	9.04769	7.15811	4.92333	7.19184	6.84395	6.24693	-1.88958	-2.23478	-1.85585	-0.314167	1.3236	-2.80076	-0.91118	0.276269	0.804315	2.50291	0.269886	0.212453	0.143512	0.53175
chr15_JGVv46_153_t01	VIT_15s0046g02000	Pulp	Polygalacturonase GH28	Cellular process.Cellular component organization and biogenesis.Cell wall organization and biogenesis.Cell wall metabolism.Cell wall modification.Pectin modification	9.55378	9.13218	7.68594	8.02887	7.82291	7.42381	-0.421608	-1.44624	-1.52491	-1.30927	-0.262122	-2.12997	-1.70836	0.347501	0.403525	0.833861	0.746592	0.366977	0.228463	0.306008
chr15_JGVv46_16_t01	VIT_15s0046g03600	Pulp	(+)-neomenthol dehydrogenase	Metabolism.Secondary metabolism.Terpenoid metabolism.Monoterpenoid metabolism.Monoterpenoid biosynthesis	12.8424	13.12	13.5561	13.1845	13.0749	13.1514	0.27757	0.436158	0.342094	-0.0451026	-0.404778	0.30895	0.0313801	1.2676	0.969221	0.755353	1.21215	1.353	1.23881	1.02199
chr15_JGVv46_166_t01	VIT_15s0046g01860	Pulp	Embryo sac development arrest 8	Regulation overview.Regulation of gene expression.Regulation of transcription.Transcription factor.WRC	11.4657	11.6392	12.0872	12.0453	12.0483	12.0973	0.173473	0.447961	0.579513	0.409087	0.0101556	0.63159	0.458117	1.49434	1.32785	1.00706	1.12777	1.36411	1.54927	1.37375
chr15_JGVv46_186_t01	VIT_15s0046g01660	Seed	Unknown protein	Unknown	13.0052	13.1809	13.6908	14.8417	14.7409	14.8367	0.175676	0.509977	1.83653	1.56001	1.14584	1.83149	1.65582	3.5715	2.94855	2.21275	1.12949	1.42403	3.55905	3.15102
chr15_JGVv46_187_t01	VIT_15s0046g01650	Pulp	Unknown	Unknown	13.0229	12.6832	12.1333	12.617	12.5619	12.8541	-0.339705	-0.549912	-0.405918	-0.121376	0.720809	-0.168809	0.170897	0.754756	0.91931	1.64811	0.790203	0.683062	0.889577	1.12576
chr15_JGVv46_19_t01	VIT_15s0046g03570	Pulp	(+)-neomenthol dehydrogenase	Metabolism.Secondary metabolism.Terpenoid metabolism.Monoterpenoid metabolism.Monoterpenoid biosynthesis	12.9849	12.5695	12.1706	11.5584	11.5343	11.7115	-0.415445	-0.398857	-1.42655	-1.03521	-0.45917	-1.27347	-0.858028	0.37202	0.487945	0.727405	0.749788	0.758459	0.413663	0.551706
chr15_JGVv46_190_t01	VIT_15s0046g01620	Skin	Glycosyl transferase family 1 protein	Metabolism.Primary metabolism.Carbohydrate metabolism.Glycosyl transference	11.9029	11.9322	12.5289	11.6288	11.8361	11.9465	0.0292955	0.596724	-0.274114	-0.096152	-0.582487	0.0435326	0.0142371	0.826958	0.935525	0.667812	1.02051	1.51228	1.03063	1.00992
chr15_JGVv46_198_t01	VIT_15s0046g01540	Pulp	F-box family protein	Metabolism.Primary metabolism.Protein metabolism and modification.Proteolysis.cytoplasmic and nuclear protein degradation.Ubiquitin-mediated proteolysis	11.3843	11.6916	12.1829	13.3624	13.5371	13.4927	0.30725	0.491377	1.9781	1.84554	1.30974	2.10837	1.80112	3.93974	3.59388	2.47897	1.23735	1.40579	4.31202	3.4849
chr15_JGVv46_199_t01	VIT_15s0046g01530	Pulp	Intracellular protein transport protein USO1	Unclear	10.4681	10.9203	11.207	11.24	11.2196	11.2707	0.452215	0.286646	0.771853	0.299289	0.0637275	0.802588	0.350373	1.70746	1.23054	1.04516	1.36814	1.2198	1.74423	1.27489
chr15_JGVv46_201_t01	VIT_15s0046g01510	Pulp	BTB/POZ domain-containing protein	Regulation overview.Regulation of gene expression.Regulation of transcription.Transcription factor.TRAF	13.3046	13.6629	14.1993	14.137	14.2817	14.0934	0.358342	0.536399	0.832485	0.618849	-0.105866	0.788876	0.430533	1.78075	1.53565	0.929247	1.28195	1.45035	1.72773	1.34773
chr15_JGVv46_205_t01	VIT_15s0046g01470	Pulp	Unknown protein	Unknown	11.8733	11.4043	10.9681	11.1852	10.9245	10.957	-0.468929	-0.436186	-0.688092	-0.479795	-0.0111709	-0.916286	-0.447357	0.620674	0.71708	0.992287	0.722501	0.739086	0.529871	0.733385
chr15_JGVv46_207_t01	VIT_15s0046g01450	Seed	Alpha-L-fucosidase	Metabolism.Primary metabolism.Carbohydrate metabolism.Oligosaccharide metabolism.N-Glycan metabolism.N-Glycan catabolism	7.03734	5.18392	4.73558	6.75497	6.22969	5.75386	-1.85342	-0.448333	-0.282367	1.04577	1.01827	-1.28348	0.569938	0.822241	2.06447	2.02549	0.276735	0.732889	0.410803	1.48446
chr15_JGVv46_211_t01	VIT_15s0046g01410	Seed	Unknown protein	Unknown	12.8685	12.6327	12.0176	10.1828	10.1682	10.0402	-0.23576	-0.615142	-2.68565	-2.46445	-1.97734	-2.82824	-2.59248	0.155431	0.181186	0.253957	0.849238	0.652866	0.140804	0.1658
chr15_JGVv46_215_t01	VIT_15s0046g01370	Skin	Carrier protein, Mitochondrial	Transport overview.Electrochemical Potential-driven Transporters.Porters.Mitochondrial Carrier	10.1355	10.3193	10.9033	11.805	11.9175	11.9926	0.18378	0.584065	1.66946	1.59826	1.08923	1.85708	1.6733	3.18096	3.02778	2.12761	1.13586	1.49907	3.62273	3.18943
chr15_JGVv46_215_t01	VIT_15s0046g01370	Pulp	Carrier protein, Mitochondrial	Transport overview.Electrochemical Potential-driven Transporters.Porters.Mitochondrial Carrier	10.5217	10.8153	11.0676	11.489	11.5844	11.6109	0.293564	0.252374	0.967331	0.769155	0.543235	1.08917	0.795609	1.95522	1.70427	1.45724	1.22566	1.19117	2.12752	1.73581
chr15_JGVv46_217_t01	VIT_15s0046g01350	Pulp	Tubulin gamma-2 chain	Cellular process.Cellular component organization and biogenesis.Cytoskeleton organization and biogenesis.Microtubule organization and biogenesis	12.4095	12.2617	11.7513	11.2631	11.2048	11.2969	-0.147826	-0.510364	-1.14643	-1.0569	-0.454462	-1.11265	-0.964826	0.451743	0.480663	0.729782	0.90261	0.702045	0.462443	0.51234
chr15_JGVv46_218_t01	VIT_15s0046g01340	Pulp	Unknown protein	Unknown	13.1894	12.1798	11.489	8.66868	8.34825	8.48948	-1.00957	-0.690861	-4.52071	-3.83157	-2.99948	-4.69991	-3.69034	0.0435644	0.0702396	0.125045	0.496694	0.619484	0.0384757	0.0774636
chr15_JGVv46_23_t01	VIT_15s0046g03520	Pulp	Phosphomannomutase	Metabolism.Primary metabolism.Carbohydrate metabolism.Monosaccharide metabolism.Fructose and mannose metabolism	14.1137	13.9748	13.5968	12.7139	12.5075	12.5433	-0.138837	-0.378062	-1.39976	-1.46732	-1.05346	-1.57036	-1.43152	0.378992	0.361653	0.481811	0.908251	0.769471	0.336724	0.370739
chr15_JGVv46_23_t01	VIT_15s0046g03520	Skin	Phosphomannomutase	Metabolism.Primary metabolism.Carbohydrate metabolism.Monosaccharide metabolism.Fructose and mannose metabolism	14.0267	14.2399	13.5915	12.5611	12.536	12.455	0.213208	-0.64843	-1.46561	-1.70388	-1.13646	-1.57168	-1.78489	0.362081	0.30696	0.454874	1.15926	0.637974	0.336416	0.290198
chr15_JGVv46_233_t01	VIT_15s0046g01150	Seed	Leucoanthocyanidin reductase	Metabolism.Secondary metabolism.Phenylpropanoid metabolism.Flavonoid metabolism.Flavonoid biosynthesis	6.55417	4.84853	4.28356	11.0501	10.6737	10.4471	-1.70564	-0.564963	4.49594	5.82516	6.1635	3.8929	5.59854	22.5638	56.6953	71.68	0.306585	0.675973	14.8552	48.4537
chr15_JGVv46_234_t01	VIT_15s0046g01140	Pulp	WRKY DNA-binding protein 53	Regulation overview.Regulation of gene expression.Regulation of transcription.Transcription factor.WRKY family transcription factor	9.89101	9.58402	8.16578	8.26201	8.10305	8.52547	-0.306994	-1.41823	-1.629	-1.48097	0.359685	-1.36554	-1.05855	0.323311	0.358249	1.28315	0.808324	0.374171	0.388089	0.480116
chr15_JGVv46_235_t01	VIT_15s0046g01130	Skin	Myb Triptychon	Cellular process.Cell growth and death	9.14379	9.34296	7.59392	7.02332	6.45717	7.01809	0.199173	-1.74904	-2.12046	-2.8858	-0.575836	-2.1257	-2.32488	0.229973	0.135297	0.670897	1.14804	0.2975	0.229139	0.199592
chr15_JGVv46_247_t01	VIT_15s0046g01010	Pulp	DEAD box RNA helicase (RH26)	Metabolism.Primary metabolism.Nucleobase, nucleoside, nucleotide, nucleic acid metabolism.Nucleic acid metabolism.RNA metabolism.RNA processing.mRNA processing.mRNA splicing	11.2941	10.7882	10.0855	10.4456	10.3498	10.5566	-0.505976	-0.702619	-0.848539	-0.438326	0.471084	-0.737511	-0.231535	0.555347	0.73799	1.38615	0.704184	0.614456	0.599773	0.851728
chr15_JGVv46_247_t01	VIT_15s0046g01010	Skin	DEAD box RNA helicase (RH26)	Metabolism.Primary metabolism.Nucleobase, nucleoside, nucleotide, nucleic acid metabolism.Nucleic acid metabolism.RNA metabolism.RNA processing.mRNA processing.mRNA splicing	12.0786	11.4336	11.2741	10.668	10.6541	10.8165	-0.645026	-0.159494	-1.41063	-0.779496	-0.457628	-1.26215	-0.617122	0.376148	0.58257	0.728183	0.639481	0.895339	0.416923	0.65197
chr15_JGVv46_261_t01	VIT_15s0046g00850	Skin	Unknown	Unknown	10.0889	10.1401	10.8512	11.1535	11.1066	11.1265	0.0512384	0.711126	1.0646	0.966473	0.275277	1.03764	0.986403	2.09159	1.95406	1.21023	1.03615	1.63708	2.05287	1.98124
chr15_JGVv46_267_t01	VIT_15s0046g00740	Skin	Tetratricopeptide repeat (TPR)-containing	Unknown	12.8443	12.78	13.5505	14.0365	14.057	14.3871	-0.0642723	0.770503	1.19223	1.27701	0.836542	1.54277	1.60705	2.28505	2.42337	1.78576	0.956428	1.70586	2.91354	3.04627
chr15_JGVv46_274_t01	VIT_15s0046g00660	Pulp	Wax synthase	Metabolism.single reactions	8.81973	7.56621	5.02235	4.23175	3.68423	3.97117	-1.25352	-2.54385	-4.58798	-3.88198	-1.05118	-4.84856	-3.59504	0.0415796	0.0678278	0.482572	0.419424	0.171484	0.0347087	0.0827533
chr15_JGVv46_283_t01	VIT_15s0046g00480	Pulp	Wax synthase	Metabolism.single reactions	9.04124	8.52132	6.9921	6.18735	5.92647	5.71734	-0.519919	-1.52923	-2.85389	-2.59485	-1.27475	-3.3239	-2.80398	0.138323	0.165528	0.413296	0.697411	0.346463	0.0998636	0.143192
chr15_JGVv46_293_t01	VIT_15s0046g00370	Pulp	Unknown protein	Unknown	12.1718	12.363	12.7819	12.9446	12.956	13.0312	0.191232	0.418859	0.772808	0.592959	0.249357	0.859449	0.668216	1.70859	1.50834	1.18868	1.14174	1.33687	1.81434	1.58911
chr15_JGVv46_301_t01	VIT_15s0046g00290	Skin	Auxin response factor 18	Signaling.Hormone Signaling.Auxin Signaling.Auxin-mediated Signaling pathway	8.92156	7.78547	8.32949	10.5432	10.7429	11.1853	-1.13608	0.544019	1.62164	2.95745	2.85586	2.26379	3.39988	3.07725	7.76752	7.23933	0.454993	1.45803	4.80252	10.5552
chr15_JGVv46_301_t01	VIT_15s0046g00290	Pulp	Auxin response factor 18	Signaling.Hormone Signaling.Auxin Signaling.Auxin-mediated Signaling pathway	10.059	9.62525	9.37936	10.2079	10.313	10.601	-0.433742	-0.245892	0.148862	0.687763	1.22161	0.541975	0.975717	1.10869	1.61078	2.33207	0.740339	0.843294	1.45596	1.96662
chr15_JGVv46_301_t01	VIT_15s0046g00290	Seed	Auxin response factor 18	Signaling.Hormone Signaling.Auxin Signaling.Auxin-mediated Signaling pathway	12.9426	12.6524	12.261	11.0943	10.8874	11.1191	-0.290195	-0.391428	-1.8483	-1.76497	-1.14189	-1.82351	-1.53332	0.27772	0.294233	0.453166	0.817792	0.762375	0.282532	0.345482
chr15_JGVv46_311_t01	VIT_15s0046g00190	Skin	Laccase	Metabolism.single reactions	8.417	8.73957	9.49414	9.95455	10.2248	10.6765	0.322572	0.754568	1.53755	1.48525	1.18237	2.25951	1.93693	2.90301	2.79966	2.26949	1.25056	1.68713	4.78827	3.82891
chr15_JGVv46_315_t01	VIT_15s0046g00150	Pulp	DOF affecting germination 1	Regulation overview.Regulation of gene expression.Regulation of transcription.Transcription factor.C2C2-DOF family transcription factor	12.3906	12.6876	13.1301	14.1115	13.9127	13.781	0.296958	0.442476	1.72089	1.22513	0.650901	1.39033	1.09338	3.2964	2.33776	1.57015	1.22855	1.35893	2.6214	2.13373
chr15_JGVv46_319_t01	VIT_15s0046g00110	Skin	GHMP kinase	Unclear	12.2221	12.4845	12.8405	12.1478	12.3102	11.8584	0.262402	0.355921	-0.0743089	-0.174347	-0.982079	-0.363756	-0.626158	0.949797	0.886169	0.50625	1.19947	1.2798	0.777139	0.6479
chr15_JGVv46_36_t01	VIT_15s0046g03370	Skin	LIM domain containing protein	Regulation overview.Regulation of gene expression.Regulation of transcription.Transcription factor.LIM family transcription factor	6.85423	3.93444	5.56912	5.77708	5.748	6.35499	-2.91979	1.63467	-1.07715	1.81356	0.785875	-0.499241	2.42055	0.473964	3.51507	1.72414	0.132147	3.10517	0.707479	5.35374
chr15_JGVv46_37_t01	VIT_15s0046g03360	Pulp	Unknown protein	Unknown	10.7776	11.1319	11.4728	12.0749	12.106	12.1915	0.354282	0.340942	1.29734	0.974162	0.718691	1.41392	1.05963	2.45775	1.9645	1.64569	1.27835	1.26658	2.66459	2.0844
chr15_JGVv46_38_t01	VIT_15s0046g03350	Skin	Cleavage and polyadenylation specificity factor 5	Metabolism.Primary metabolism.Nucleobase, nucleoside, nucleotide, nucleic acid metabolism.Nucleic acid metabolism.RNA metabolism.RNA processing	12.9371	12.8285	12.4544	12.6397	12.4416	12.3254	-0.108586	-0.374076	-0.297406	-0.386854	-0.129046	-0.611708	-0.503122	0.813714	0.764796	0.914436	0.927497	0.771599	0.654422	0.705578
chr15_JGVv46_58_t01	VIT_15s0046g03090	Seed	DTA2 (downstream target of AGL15 2)	Unknown	8.73274	9.2402	10.0086	11.8431	11.8871	11.7315	0.507462	0.768349	3.11035	2.64687	1.7229	2.99871	2.49125	8.63591	6.26306	3.301	1.42155	1.70332	7.99286	5.62265
chr15_JGVv46_58_t01	VIT_15s0046g03090	Pulp	DTA2 (downstream target of AGL15 2)	Unknown	11.4907	12.8268	13.7386	13.2742	13.3825	13.3207	1.33613	0.911762	1.78352	0.555728	-0.417876	1.83002	0.493886	3.44264	1.46991	0.748526	2.52474	1.88134	3.55542	1.40823
chr15_JGVv46_66_t01	VIT_15s0046g03010	Pulp	Barwin endoglucanase	Response to stimulus.Stress response.Biotic stress response	9.44024	8.66415	8.05749	10.2774	9.28695	9.17045	-0.776086	-0.606659	0.837156	0.622797	1.11295	-0.269791	0.506294	1.78652	1.53986	2.16288	0.583949	0.656716	0.829439	1.4204
chr15_JGVv46_92_t01	VIT_15s0046g02690	Pulp	Ribosomal protein L36 (RPL36C) 60S	Metabolism.Primary metabolism.Protein metabolism and modification.Protein synthesis.Ribosome	14.3036	13.9695	13.668	13.5272	13.1727	13.3497	-0.33408	-0.301505	-0.776434	-0.796862	-0.318297	-0.953882	-0.619802	0.583808	0.5756	0.802016	0.79329	0.811405	0.516242	0.65076
chr15_JGVv46_92_t01	VIT_15s0046g02690	Skin	Ribosomal protein L36 (RPL36C) 60S	Metabolism.Primary metabolism.Protein metabolism and modification.Protein synthesis.Ribosome	14.3244	14.0851	13.6679	13.3074	13.2903	13.0325	-0.239275	-0.417285	-1.01697	-0.794846	-0.63536	-1.29192	-1.05265	0.494154	0.576405	0.64378	0.847171	0.748833	0.408407	0.482084
chr15_JGVv48_121_t01	VIT_15s0048g01730	Pulp	Aurora kinase 3	Cellular process.Cell growth and death	5.60846	6.95645	7.75185	8.15532	8.39139	8.75806	1.34799	0.795402	2.54685	1.43494	1.00621	3.1496	1.80161	5.84358	2.70371	2.00863	2.54556	1.73556	8.87408	3.48609
chr15_JGVv48_125_t01	VIT_15s0048g01690	Pulp	CYP86A1	Metabolism.Cellular metabolism.Oxidation reduction.Cytochrome P450 oxidoreductase	5.14016	6.88719	6.10905	6.23786	6.03744	5.49651	1.74704	-0.778144	1.0977	-0.84975	-0.612543	0.35635	-1.39069	2.14013	0.554881	0.654043	3.35668	0.583116	1.28018	0.381383
chr15_JGVv48_13_t01	VIT_15s0048g02870	Seed	Homeobox-leucine zipper protein HB-7	Regulation overview.Regulation of gene expression.Regulation of transcription.Transcription factor.Homeobox domain family transcription factor	10.5293	11.1373	11.9315	11.6643	11.7967	11.8085	0.608057	0.794125	1.135	0.659319	-0.123007	1.27918	0.671118	2.19618	1.57934	0.918272	1.52421	1.73403	2.427	1.59231
chr15_JGVv48_148_t01	VIT_15s0048g01430	Pulp	24-sterol C-methyltransferase	Metabolism.Primary metabolism.Lipid metabolism.Steroid metabolism.Steroid biosynthesis.Sterol biosynthesis	10.909	11.3335	12.3197	12.5953	12.2851	12.2866	0.424452	0.986228	1.68629	0.951637	-0.033083	1.3776	0.953145	3.21827	1.93407	0.97733	1.34206	1.981	2.59835	1.93609
chr15_JGVv48_148_t01	VIT_15s0048g01430	Skin	24-sterol C-methyltransferase	Metabolism.Primary metabolism.Lipid metabolism.Steroid metabolism.Steroid biosynthesis.Sterol biosynthesis	10.4407	10.9147	11.7522	11.4842	11.5736	11.3466	0.474065	0.837502	1.04351	0.658867	-0.405621	0.905946	0.431881	2.06124	1.57884	0.754911	1.38902	1.78695	1.87377	1.34899
chr15_JGVv48_15_t01	VIT_15s0048g02850	Pulp	Xyloglucan endotransglycosylase/hydrolase precursor XTH-39	Cellular process.Cellular component organization and biogenesis.Cell wall organization and biogenesis.Cell wall metabolism.Cell wall modification.Xyloglucan modification	4.30715	5.46435	6.78797	5.96231	5.22701	5.53773	1.1572	1.32362	1.65516	-0.237343	-1.25024	1.23058	0.0733775	3.14958	0.848306	0.420378	2.23024	2.50293	2.34661	1.05218
chr15_JGVv48_17_t01	VIT_15s0048g02830	Skin	Rac GTPase activating protein	Transport overview.Incompletely characterized transport systems.Recognized transporters of unknown biochemical mechanism.Non ABC Multidrug Exporter	8.83626	7.38401	8.12436	9.37621	9.24519	9.25927	-1.45225	0.740347	0.539945	1.86117	1.13491	0.423007	1.87526	1.45392	3.63303	2.19605	0.365452	1.67058	1.34072	3.66867
chr15_JGVv48_172_t01	VIT_15s0048g01180	Skin	Subtilisin serine protease	Metabolism.Primary metabolism.Protein metabolism and modification.Proteolysis.Peptidase-mediated proteolysis.Subtilase-mediated proteolysis	4.58863	4.24995	6.75607	4.50372	4.84094	4.65552	-0.338682	2.50611	-0.0849115	0.590989	-2.10054	0.066887	0.405569	0.942842	1.50628	0.23317	0.790764	5.68088	1.04745	1.32461
chr15_JGVv48_190_t01	VIT_15s0048g00990	Pulp	2'-hydroxy isoflavone/dihydroflavonol reductase	Metabolism.Secondary metabolism.Phenylpropanoid metabolism.Flavonoid metabolism.Isoflavonoid metabolism.Isoflavonoid biosynthesis	7.88352	7.79929	5.74278	7.6365	8.1754	7.20537	-0.0842301	-2.05652	-0.247022	0.37611	1.46259	-0.678153	-0.593923	0.842634	1.29784	2.75604	0.943288	0.240396	0.624965	0.662539
chr15_JGVv48_195_t01	VIT_15s0048g00940	Pulp	ATP-dependent DNA helicase 2 subunit 2	Metabolism.Primary metabolism.Nucleobase, nucleoside, nucleotide, nucleic acid metabolism.Nucleic acid metabolism.DNA metabolism.Non homologous end joining	8.23163	7.86054	6.66702	8.18677	8.16947	8.53101	-0.371093	-1.19352	-0.0448662	0.308927	1.86398	0.299371	0.670464	0.96938	1.23879	3.64012	0.773196	0.437235	1.23061	1.59159
chr15_JGVv48_20_t01	VIT_15s0048g02780	Pulp	Unknown protein	Unknown	9.58673	9.17067	10.4293	13.3881	13.4106	13.7478	-0.416053	1.25866	3.80134	4.23995	3.31846	4.16106	4.57712	13.9418	18.8953	9.976	0.749472	2.39273	17.8898	23.8698
chr15_JGVv48_201_t01	VIT_15s0048g00880	Skin	No hit	No hit	6.16365	7.03678	7.58879	10.509	10.7661	10.3823	0.873125	0.552014	4.34532	3.72936	2.79349	4.21863	3.3455	20.327	13.2633	6.93303	1.83163	1.46613	18.618	10.1647
chr15_JGVv48_202_t01	VIT_15s0048g00870	Skin	AT-hook protein 1 (AHP1)	Regulation overview.Regulation of gene expression.Regulation of transcription.Transcription factor.HMG family transcription factor	11.8766	12.1832	12.4508	12.0249	11.9	12.0832	0.306594	0.267646	0.148317	-0.283225	-0.367588	0.206653	-0.0999411	1.10828	0.821752	0.775077	1.23678	1.20384	1.15401	0.933071
chr15_JGVv48_206_t01	VIT_15s0048g00830	Skin	LOB domain-containing 18 (Asymmetric leaves 2-like protein 20)	Regulation overview.Regulation of gene expression.Regulation of transcription.Transcription factor.AS2 family transcription factor	8.88251	8.75235	10.0524	13.6991	13.2336	13.811	-0.130161	1.30002	4.81655	4.48126	3.75862	4.92849	5.05865	28.1791	22.3354	13.535	0.913729	2.46233	30.4524	33.3276
chr15_JGVv48_206_t01	VIT_15s0048g00830	Pulp	LOB domain-containing 18 (Asymmetric leaves 2-like protein 20)	Regulation overview.Regulation of gene expression.Regulation of transcription.Transcription factor.AS2 family transcription factor	10.1649	10.1256	12.6792	15.1074	14.9533	15.0609	-0.0392382	2.55358	4.94254	4.82761	2.3817	4.89605	4.93528	30.7506	28.3959	5.21151	0.973169	5.8709	29.7753	30.5963
chr15_JGVv48_213_t01	VIT_15s0048g00750	Skin	Dihydrodipicolinate synthase	Metabolism.Primary metabolism.Amino acid metabolism.Lysine metabolism	13.9713	13.6402	13.2701	13.1106	12.9402	12.9736	-0.331101	-0.37012	-0.860661	-0.700015	-0.29647	-0.997691	-0.66659	0.5507	0.615566	0.814242	0.79493	0.773718	0.500801	0.629994
chr15_JGVv48_213_t01	VIT_15s0048g00750	Pulp	Dihydrodipicolinate synthase	Metabolism.Primary metabolism.Amino acid metabolism.Lysine metabolism	13.7455	13.5076	12.6997	11.5109	11.7928	11.681	-0.237903	-0.807866	-2.23458	-1.71479	-1.01872	-2.06449	-1.82659	0.212483	0.304648	0.493554	0.847977	0.571226	0.239071	0.281931
chr15_JGVv48_220_t01	VIT_15s0048g00670	Skin	Ribosomal protein S13 (RPS13A) 40S	Metabolism.Primary metabolism.Protein metabolism and modification.Protein synthesis.Ribosome	15.1939	15.0508	14.8353	14.905	14.9453	15.1179	-0.143067	-0.215486	-0.288904	-0.105546	0.282581	-0.0759716	0.0670957	0.818524	0.929453	1.21637	0.905592	0.861256	0.948703	1.04761
chr15_JGVv48_224_t01	VIT_15s0048g00630	Skin	Protease inhibitor/seed storage/lipid transfer protein (LTP)	Transport overview.Macromolecule transport.Lipid transport	5.15908	8.5149	6.46234	5.49407	5.07394	5.18777	3.35582	-2.05256	0.334986	-3.44096	-1.27458	0.0286821	-3.32713	1.26137	0.0920803	0.413347	10.2377	0.241056	1.02008	0.0996399
chr15_JGVv48_236_t01	VIT_15s0048g00500	Skin	Pectinesterase family	Cellular process.Cellular component organization and biogenesis.Cell wall organization and biogenesis.Cell wall metabolism.Cell wall modification.Pectin modification	8.7753	9.67072	10.7387	12.4238	12.7262	12.8457	0.895422	1.06797	3.64854	3.05551	2.107	4.07039	3.17497	12.5407	8.31383	4.30795	1.86015	2.09648	16.8	9.03151
chr15_JGVv48_236_t01	VIT_15s0048g00500	Pulp	Pectinesterase family	Cellular process.Cellular component organization and biogenesis.Cell wall organization and biogenesis.Cell wall metabolism.Cell wall modification.Pectin modification	11.2967	11.3658	13.1306	15.1224	15.1167	15.1859	0.0691073	1.76478	3.82572	3.7509	2.05531	3.88919	3.82009	14.1794	13.4627	4.15634	1.04907	3.39821	14.8171	14.1241
chr15_JGVv48_248_t01	VIT_15s0048g00370	Pulp	Transketolase, chloroplast precursor	Metabolism.Primary metabolism.Carbohydrate metabolism.Monosaccharide metabolism.Monosaccharide catabolism.Pentose-phosphate shunt	12.0633	12.0153	10.8005	9.06827	9.27641	9.42855	-0.0479934	-1.21476	-2.99501	-2.73888	-1.37199	-2.63474	-2.58675	0.125433	0.149801	0.386357	0.967281	0.430846	0.161014	0.166461
chr15_JGVv48_3_t01	VIT_15s0048g02980	Pulp	Unknown protein	Unknown	11.4878	10.4863	9.66662	7.9091	7.90575	8.40938	-1.00153	-0.819629	-3.57868	-2.5805	-1.25724	-3.0784	-2.07687	0.0836972	0.167184	0.418344	0.49947	0.566588	0.118389	0.237029
chr15_JGVv48_37_t01	VIT_15s0048g02610	Pulp	Ribosomal protein P1 acidic 60S	Metabolism.Primary metabolism.Protein metabolism and modification.Protein synthesis.Ribosome	14.4865	14.3132	13.7899	13.7398	13.639	13.6144	-0.173327	-0.523253	-0.746696	-0.674205	-0.175555	-0.872135	-0.698808	0.595967	0.626678	0.885427	0.886795	0.695801	0.546338	0.616081
chr15_JGVv48_37_t01	VIT_15s0048g02610	Skin	Ribosomal protein P1 acidic 60S	Metabolism.Primary metabolism.Protein metabolism and modification.Protein synthesis.Ribosome	14.7181	14.5862	14.0193	13.6488	13.7587	13.5493	-0.131904	-0.56696	-1.06931	-0.827524	-0.469921	-1.16879	-1.03688	0.476548	0.563495	0.722004	0.912626	0.675037	0.444796	0.48738
chr15_JGVv48_48_t01	VIT_15s0048g02500	Seed	Thylakoid membrane phosphoprotein 14 kda, chloroplast precursor	Unknown	11.9032	10.9462	10.3137	12.2877	12.93	13.018	-0.956986	-0.63255	0.384531	1.98378	2.70435	1.11481	2.0718	1.30544	3.95527	6.51764	0.515132	0.645035	2.16567	4.20411
chr15_JGVv48_48_t01	VIT_15s0048g02500	Pulp	Thylakoid membrane phosphoprotein 14 kda, chloroplast precursor	Unknown	10.4032	9.50625	7.93674	4.58056	5.82507	4.5025	-0.896942	-1.5695	-5.82263	-3.68118	-3.43424	-5.90069	-5.00374	0.0176691	0.0779568	0.0925103	0.537024	0.336925	0.0167385	0.031169
chr15_JGVv48_65_t01	VIT_15s0048g02300	Seed	NAC transcription factor-like 9	Regulation overview.Regulation of gene expression.Regulation of transcription.Transcription factor.NAC family transcription factor	7.15114	5.04867	6.32206	7.06616	7.15252	7.14808	-2.10247	1.27339	-0.0849751	2.10386	0.826025	-0.00305611	2.09941	0.942801	4.29857	1.77279	0.232859	2.41729	0.997884	4.28535
chr15_PDVv21_4_t01	VIT_15s0021g02870	Pulp	Elongation factor EF-G	Metabolism.Primary metabolism.Protein metabolism and modification.Protein synthesis.Translation.Translational elongation	11.5019	11.5995	10.7173	10.1702	10.3735	10.417	0.0976204	-0.88224	-1.33168	-1.22596	-0.300209	-1.08483	-1.18245	0.397305	0.427513	0.812135	1.07001	0.542525	0.471448	0.440603
chr15_PDVv24_33_t01	VIT_15s0024g01590	Pulp	No hit	No hit	6.27289	4.01093	6.78953	6.20192	6.66167	6.4574	-2.26196	2.77861	-0.0709758	2.65074	-0.332132	0.18451	2.44647	0.951994	6.2799	0.794362	0.208488	6.86189	1.13643	5.45082
chr16_GSVIVT00024377001_t01	VIT_16s0039g01830	Seed	No hit	No hit	6.60129	7.91287	8.37088	10.7752	10.7153	11.0161	1.31158	0.458003	4.17389	2.80248	2.6452	4.41478	3.1032	18.0496	6.97636	6.25582	2.48214	1.37364	21.3296	8.59324
chr16_GSVIVT00024377001_t01	VIT_16s0039g01830	Skin	No hit	No hit	6.32993	7.98012	8.79767	9.35213	9.04504	9.68921	1.6502	0.817552	3.02221	1.06492	0.891534	3.35928	1.70909	8.12411	2.09205	1.85515	3.13876	1.76241	10.2623	3.26954
chr16_JGVv100_100_t01	VIT_16s0100g00270	Seed	Peptidoglycan-binding LysM domain-containing protein	Signaling.Signaling pathway.Protein kinase	11.308	11.8004	12.2589	14.0733	14.0002	14.0422	0.492314	0.458596	2.76531	2.1999	1.78322	2.73413	2.24182	6.79893	4.59446	3.44194	1.4067	1.3742	6.65358	4.72992
chr16_JGVv100_53_t01	VIT_16s0100g00740	Pulp	Unknown	Unknown	8.49984	6.6002	6.08614	9.80207	9.85217	9.6767	-1.89965	-0.514057	1.30223	3.25198	3.59057	1.17686	3.07651	2.4661	9.52671	12.0467	0.268009	0.70025	2.26084	8.4357
chr16_JGVv100_57_t01	VIT_16s0100g00700	Pulp	TFL1 (Terminal flower 1)	Development.Reproductive development.Flower development	8.0302	9.26436	10.2674	13.3645	13.4739	13.3687	1.23415	1.00305	5.33433	4.20952	3.10126	5.33847	4.10431	40.3453	18.5009	8.58167	2.35243	2.00424	40.4611	17.1997
chr16_JGVv100_6_t01	VIT_16s0100g01260	Skin	Methyl-CpG-binding domain 13 MBD13	Cellular process.Cellular component organization and biogenesis.Nucleus.Chromosome organization and biogenesis.Chromatin organization	12.5439	12.7307	13.2322	13.0902	13.1097	13.1343	0.186849	0.501479	0.546331	0.378918	-0.0979197	0.590408	0.403559	1.46037	1.30037	0.934379	1.13828	1.41566	1.50567	1.32277
chr16_JGVv100_70_t01	VIT_16s0100g00570	Seed	Dehydration-responsive protein	Response to stimulus.Stress response.Abiotic stress response.Drought stress response	9.8676	10.7184	12.0749	14.5923	14.329	14.5635	0.850773	1.35656	4.72467	3.61064	2.48861	4.69594	3.84517	26.4404	12.2155	5.61237	1.80347	2.56074	25.9191	14.3718
chr16_JGVv100_70_t01	VIT_16s0100g00570	Skin	Dehydration-responsive protein	Response to stimulus.Stress response.Abiotic stress response.Drought stress response	10.4645	11.2006	12.1368	12.886	12.8507	12.9785	0.736042	0.936203	2.4215	1.65015	0.841736	2.51398	1.77794	5.35729	3.13866	1.79221	1.6656	1.91349	5.71194	3.42936
chr16_JGVv100_96_t01	VIT_16s0100g00310	Pulp	Unknown protein	Unknown	12.6278	12.3137	11.9441	11.3706	11.2586	11.3002	-0.314095	-0.369658	-1.25718	-1.05513	-0.643876	-1.32763	-1.01353	0.418362	0.481254	0.639991	0.804355	0.773966	0.398422	0.495332
chr16_JGVv100_97_t01	VIT_16s0100g00300	Skin	Sorbitol dehydrogenase	Metabolism.Primary metabolism.Carbohydrate metabolism.Monosaccharide metabolism.Fructose and mannose metabolism	13.7934	13.9185	14.5836	14.6715	14.827	14.8685	0.12508	0.665132	0.878153	0.90858	0.284949	1.07516	0.950081	1.83802	1.8772	1.21837	1.09057	1.58571	2.10696	1.93198
chr16_JGVv115_2_t01	VIT_16s0115g00030	Skin	Unknown	Unknown	7.68111	4.89307	6.3016	6.16847	7.4169	5.79382	-2.78805	1.40853	-1.51265	2.52384	-0.507778	-1.8873	0.900752	0.350468	5.75109	0.703305	0.144782	2.65467	0.270313	1.86704
chr16_JGVv13_142_t01	VIT_16s0013g02130	Skin	Protein kinase	Signaling.Signaling pathway.Protein kinase	12.6284	12.8489	13.216	13.2639	13.1716	13.211	0.220509	0.367091	0.635472	0.322647	-0.00502197	0.582578	0.362069	1.55345	1.25062	0.996525	1.16514	1.28975	1.49752	1.28527
chr16_JGVv13_144_t01	VIT_16s0013g02170	Pulp	Protein kinase	Signaling.Signaling pathway.Protein kinase	10.9178	10.8039	9.10747	5.44032	5.59191	5.62477	-0.113839	-1.69646	-5.47746	-5.21203	-3.4827	-5.29301	-5.17917	0.0224451	0.0269789	0.0894545	0.924125	0.308541	0.0255062	0.0276004
chr16_JGVv13_18_t01	VIT_16s0013g00190	Pulp	Pectinesterase PPME1	Cellular process.Cellular component organization and biogenesis.Cell wall organization and biogenesis.Cell wall metabolism.Cell wall modification.Pectin modification	6.95871	5.01534	7.54554	6.11981	7.43467	7.20338	-1.94337	2.5302	-0.838904	2.41934	-0.342162	0.244669	2.18804	0.559068	5.34925	0.788858	0.260008	5.77654	1.18482	4.55687
chr16_JGVv13_72_t01	VIT_16s0013g00950	Skin	Ethylene-responsive transcription factor ERF105	Signaling.Hormone Signaling.Ethylene Signaling.Ethylene-mediated Signaling pathway	11.8187	10.8304	10.4777	11.164	10.7982	10.3035	-0.988349	-0.352645	-0.654769	-0.0321647	-0.174201	-1.5152	-0.526846	0.635177	0.977952	0.886258	0.504054	0.783147	0.349849	0.69407
chr16_JGVv13_74_t01	VIT_16s0013g00980	Skin	Ethylene-responsive transcription factor ERF105	Signaling.Hormone Signaling.Ethylene Signaling.Ethylene-mediated Signaling pathway	11.4318	10.3448	9.833	10.8725	10.5491	9.92601	-1.08705	-0.51177	-0.559302	0.204337	0.0930068	-1.50582	-0.418763	0.67863	1.15216	1.06659	0.470722	0.701362	0.352131	0.748066
chr16_JGVv13_77_t01	VIT_16s0013g01030	Pulp	Ethylene-responsive transcription factor ERF105	Signaling.Hormone Signaling.Ethylene Signaling.Ethylene-mediated Signaling pathway	11.4671	10.66	10.0493	10.2027	9.69038	9.83453	-0.807055	-0.610764	-1.26442	-0.969645	-0.214732	-1.63255	-0.825496	0.416266	0.510632	0.861706	0.571548	0.65485	0.322517	0.564288
chr16_JGVv13_80_t01	VIT_16s0013g01070	Skin	Ethylene-responsive transcription factor ERF105	Signaling.Hormone Signaling.Ethylene Signaling.Ethylene-mediated Signaling pathway	10.6768	9.46383	8.98728	9.79028	9.64734	9.25171	-1.21301	-0.476553	-0.886556	0.183512	0.264437	-1.42512	-0.212116	0.540904	1.13564	1.20117	0.431368	0.718693	0.372387	0.86327
chr16_JGVv148_16_t01	VIT_16s0148g00220	Skin	Ser/Thr receptor-like kinase1	Signaling.Signaling pathway.Protein kinase	8.16113	5.6325	6.30461	7.32742	7.74015	7.45379	-2.52864	0.672115	-0.833711	2.10766	1.14918	-0.707344	1.82129	0.561084	4.30991	2.21788	0.173302	1.59341	0.612447	3.53398
chr16_JGVv148_23_t01	VIT_16s0148g00300	Seed	Receptor serine/threonine kinase	Signaling.Signaling pathway.Protein kinase	6.23374	7.00037	8.77072	11.4228	10.8334	10.6738	0.766627	1.77035	5.18907	3.83307	1.90306	4.44004	3.67341	36.4809	14.2518	3.74005	1.70129	3.41138	21.7063	12.7587
chr16_JGVv148_27_t01	VIT_16s0148g00370	Seed	Receptor serine/threonine kinase	Signaling.Signaling pathway.Protein kinase	7.42954	8.70667	10.0417	12.1051	11.6206	11.5994	1.27713	1.33507	4.67557	2.91388	1.55765	4.16985	2.89272	25.5556	7.53644	2.94373	2.42357	2.52288	17.9991	7.42669
chr16_JGVv22_118_t01	VIT_16s0022g01140	Pulp	Chalcone synthase [Vitis vinifera]	Metabolism.Secondary metabolism.Phenylpropanoid metabolism.Flavonoid metabolism.Flavonoid biosynthesis	5.08927	4.09274	6.35845	4.63067	4.94674	4.8234	-0.996528	2.26571	-0.4586	0.853999	-1.53505	-0.265871	0.730656	0.727692	1.8075	0.345067	0.501205	4.8089	0.831696	1.65939
chr16_JGVv22_138_t01	VIT_16s0022g00890	Skin	Invertase/pectin methylesterase inhibitor	Cellular process.Cellular component organization and biogenesis.Cell wall organization and biogenesis	12.0508	11.3047	10.3499	8.25208	8.38701	7.75452	-0.746138	-0.954777	-3.79875	-2.91769	-2.5954	-4.29631	-3.55017	0.0718559	0.132339	0.165466	0.596198	0.515921	0.0508958	0.0853673
chr16_JGVv22_140_t01	VIT_16s0022g00870	Skin	Invertase/pectin methylesterase inhibitor	Cellular process.Cellular component organization and biogenesis.Cell wall organization and biogenesis	14.1161	12.9647	12.4307	13.9375	13.9365	14.0662	-1.15134	-0.534025	-0.178541	0.971819	1.63554	-0.0498236	1.10151	0.883596	1.96131	3.10703	0.450208	0.690625	0.966054	2.1458
chr16_JGVv22_157_t01	VIT_16s0022g00680	Skin	Multi-copper oxidase (SKU5)	Transport overview.Incompletely characterized transport systems.Recognized transporters of unknown biochemical mechanism.Iron/Lead Transporter.Oxidase-dep Fe2+ Transporter	10.4423	9.89033	8.95849	9.51761	9.43586	9.42307	-0.55201	-0.931841	-0.924725	-0.454468	0.464588	-1.01926	-0.467253	0.526781	0.729779	1.37992	0.682069	0.524189	0.493368	0.723341
chr16_JGVv22_157_t01	VIT_16s0022g00680	Seed	Multi-copper oxidase (SKU5)	Transport overview.Incompletely characterized transport systems.Recognized transporters of unknown biochemical mechanism.Iron/Lead Transporter.Oxidase-dep Fe2+ Transporter	10.9637	10.1028	9.53663	7.59739	7.79292	7.25163	-0.860832	-0.566199	-3.36627	-2.30991	-2.285	-3.71203	-2.8512	0.096973	0.201673	0.205186	0.550635	0.675394	0.0763076	0.138581
chr16_JGVv22_158_t01	VIT_16s0022g00670	Seed	Vacuolar invertase 1, GIN1	Metabolism.Primary metabolism.Carbohydrate metabolism.Monosaccharide metabolism.Galactose metabolism	9.31521	8.41108	7.71304	7.68312	7.40929	7.28616	-0.904133	-0.698044	-1.63209	-1.00179	-0.426877	-2.02905	-1.12492	0.32262	0.49938	0.74387	0.534354	0.616407	0.245016	0.458527
chr16_JGVv22_158_t01	VIT_16s0022g00670	Pulp	Vacuolar invertase 1, GIN1	Metabolism.Primary metabolism.Carbohydrate metabolism.Monosaccharide metabolism.Galactose metabolism	14.739	14.5076	13.059	8.81174	8.96582	8.63789	-0.231401	-1.44863	-5.92728	-5.5418	-4.42111	-6.10114	-5.86974	0.0164327	0.0214661	0.0466782	0.851808	0.36637	0.0145672	0.0171015
chr16_JGVv22_176_t01	VIT_16s0022g00440	Seed	Dynein light chain LC8-type	Cellular process.Cellular component organization and biogenesis.Cytoskeleton organization and biogenesis.Microtubule organization and biogenesis.Microtubule-driven movement	9.57055	10.5559	10.855	11.0469	11.1332	11.0047	0.985351	0.299087	1.47635	0.57734	0.149744	1.43418	0.448831	2.78244	1.4921	1.10937	1.97979	1.23037	2.70229	1.36493
chr16_JGVv22_187_t01	VIT_16s0022g00290	Skin	Zinc finger (C3HC4-type ring finger)	Regulation overview.Regulation of gene expression.Regulation of transcription.Transcription factor.Zinc finger C3HC4 family transcription factor	9.1402	8.59935	9.92466	9.79003	9.85657	9.88651	-0.54085	1.32531	0.649829	1.25722	-0.0381477	0.746313	1.28716	1.56898	2.39034	0.973905	0.687366	2.50587	1.6775	2.44048
chr16_JGVv22_201_t01	VIT_16s0022g00080	Seed	HcrVf2 protein	Diverse functions.Gene family with diverse functions.NBS-LRR superfamily	7.7797	7.23663	6.11304	8.29525	8.29771	7.9185	-0.543067	-1.12359	0.515547	1.06108	1.80546	0.138795	0.681862	1.42954	2.08649	3.4954	0.68631	0.458949	1.10098	1.60421
chr16_JGVv22_28_t01	VIT_16s0022g02200	Pulp	Subtilase	Metabolism.Primary metabolism.Protein metabolism and modification.Proteolysis.Peptidase-mediated proteolysis.Subtilase-mediated proteolysis	8.99616	6.99018	7.103	5.01926	5.32004	5.55163	-2.00599	0.11282	-3.97691	-1.67014	-1.55136	-3.44453	-1.43854	0.0635085	0.314222	0.341187	0.248965	1.08134	0.0918529	0.36894
chr16_JGVv22_39_t01	VIT_16s0022g02080	Skin	Exostosin family protein	Metabolism.Primary metabolism.Carbohydrate metabolism.Oligosaccharide metabolism.Glycan metabolism.Glycan structures-biosynthesis1	10.3609	10.634	11.3075	10.9607	10.9395	11.2715	0.273141	0.673531	0.599808	0.305512	-0.036067	0.910604	0.637464	1.51552	1.23586	0.97531	1.20844	1.59497	1.87983	1.55559
chr16_JGVv22_4_t01	VIT_16s0022g02470	Seed	Cationic peroxidase	Metabolism.Primary metabolism.Amino acid metabolism.Aromatic amino acid metabolism.Phenylalanine metabolism.Phenylalanine biosynthesis	5.20546	5.60091	8.21392	5.88049	5.70179	6.48826	0.395454	2.61301	0.675034	0.100878	-1.72566	1.28281	0.887353	1.59663	1.07243	0.302361	1.31536	6.11779	2.43312	1.84978
chr16_JGVv22_43_t01	VIT_16s0022g02040	Pulp	PBS2 (PPHB susceptible 2)	Response to stimulus.Stress response.Biotic stress response.Plant-pathogen interaction	13.1168	12.8459	12.6436	12.5505	12.476	12.4141	-0.270857	-0.202305	-0.566288	-0.369903	-0.229544	-0.702706	-0.431849	0.675352	0.773835	0.852905	0.828827	0.869161	0.614419	0.741311
chr16_JGVv22_60_t01	VIT_16s0022g01840	Pulp	Clp amino terminal domain-containing protein	Metabolism.Primary metabolism.Protein metabolism and modification.Proteolysis.Peptidase proteins	13.6547	13.4479	13.1123	13.121	13.2484	13.1424	-0.206792	-0.335558	-0.533685	-0.199484	0.0300957	-0.512254	-0.305462	0.690788	0.870862	1.02108	0.866462	0.792478	0.701126	0.809183
chr16_JGVv22_60_t01	VIT_16s0022g01840	Skin	Clp amino terminal domain-containing protein	Metabolism.Primary metabolism.Protein metabolism and modification.Proteolysis.Peptidase proteins	13.735	13.5824	13.1433	13.4233	13.2693	13.1979	-0.152599	-0.439137	-0.31169	-0.313086	0.054608	-0.537129	-0.384529	0.805697	0.804918	1.03858	0.899628	0.737575	0.689141	0.766029
chr16_JGVv22_95_t01	VIT_16s0022g01430	Pulp	Phosphate-induced protein 1	Unclear	14.074	12.7785	11.6966	10.2584	9.88459	9.60151	-1.29546	-1.08195	-3.81555	-2.89393	-2.09505	-4.47246	-3.177	0.0710238	0.134537	0.234059	0.407407	0.472391	0.0450459	0.110567
chr16_JGVv22_95_t01	VIT_16s0022g01430	Skin	Phosphate-induced protein 1	Unclear	13.9348	12.772	11.0721	8.75682	8.26492	8.72011	-1.16276	-1.69994	-5.17797	-4.50711	-2.35199	-5.21468	-4.05193	0.0276232	0.0439768	0.195876	0.446659	0.307799	0.0269292	0.0602904
chr16_JGVv39_1_t01	VIT_16s0039g00010	Pulp	ABC transporter G member 7	Transport overview.Macromolecule transport.Multidrug transport.Multidrug ABC transport	9.45393	9.08355	8.32238	7.69095	8.22097	8.02896	-0.370382	-0.761171	-1.76299	-0.862583	-0.293421	-1.42497	-1.05459	0.294638	0.549967	0.815965	0.773578	0.590017	0.372426	0.481434
chr16_JGVv39_111_t01	VIT_16s0039g01710	Pulp	Myb domain protein 9	Regulation overview.Regulation of gene expression.Regulation of transcription.Transcription factor.MYB family transcription factor	7.3478	5.53989	6.4327	5.66328	7.05602	6.29997	-1.80791	0.892812	-1.68452	1.51613	-0.132738	-1.04783	0.760073	0.311106	2.86022	0.912099	0.285605	1.85679	0.483694	1.69358
chr16_JGVv39_115_t01	VIT_16s0039g01770	Skin	Major pollen allergen Car b 1 isoforms 1A and 1B	Response to stimulus.Stress response.Biotic stress response	4.95331	7.655	4.62479	4.89627	3.98572	5.27663	2.70169	-3.03021	-0.0570398	-3.66928	0.651838	0.323318	-2.37837	0.961234	0.0786024	1.57117	6.50564	0.12241	1.25121	0.192326
chr16_JGVv39_118_t01	VIT_16s0039g01810	Skin	GCN5 N-acetyltransferase (GNAT)	Regulation overview.Regulation of gene expression.Regulation of transcription.Transcription factor.GNAT	10.8512	11.0367	11.5159	11.9819	12.1113	11.9169	0.185564	0.479136	1.13077	1.07456	0.401065	1.06576	0.8802	2.18976	2.10608	1.32048	1.13726	1.39391	2.09328	1.84063
chr16_JGVv39_129_t01	VIT_16s0039g01980	Skin	Unknown	Unknown	12.3926	12.1754	11.725	12.4935	12.66	12.5806	-0.217264	-0.450369	0.100883	0.484645	0.8556	0.187968	0.405232	1.07243	1.39924	1.80951	0.860195	0.731856	1.13916	1.3243
chr16_JGVv39_148_t01	VIT_16s0039g02230	Seed	UDP-glucose:flavonoid 3-O-glucosyltransferase	Metabolism.Secondary metabolism.Phenylpropanoid metabolism.Flavonoid metabolism.Flavonoid biosynthesis.Flavonoid-glycoside biosynthesis	6.84585	6.73484	9.50701	9.49938	9.64969	9.28197	-0.111009	2.77218	2.65354	2.91486	-0.225046	2.43612	2.54713	6.29208	7.54152	0.855568	0.92594	6.83138	5.41185	5.84471
chr16_JGVv39_148_t01	VIT_16s0039g02230	Pulp	UDP-glucose:flavonoid 3-O-glucosyltransferase	Metabolism.Secondary metabolism.Phenylpropanoid metabolism.Flavonoid metabolism.Flavonoid biosynthesis.Flavonoid-glycoside biosynthesis	9.23434	11.0418	11.9123	10.8488	10.5028	10.5863	1.80743	0.870513	1.61449	-0.538967	-1.32598	1.35196	-0.455465	3.06203	0.688263	0.398879	3.50017	1.82831	2.55259	0.729275
chr16_JGVv39_148_t01	VIT_16s0039g02230	Skin	UDP-glucose:flavonoid 3-O-glucosyltransferase	Metabolism.Secondary metabolism.Phenylpropanoid metabolism.Flavonoid metabolism.Flavonoid biosynthesis.Flavonoid-glycoside biosynthesis	13.5502	15.0863	15.2575	14.7665	14.4313	14.332	1.53606	0.171244	1.21631	-0.655	-0.925574	0.781734	-0.75433	2.32352	0.635075	0.526471	2.90002	1.12603	1.7192	0.592822
chr16_JGVv39_15_t01	VIT_16s0039g00240	Pulp	U6 snRNA-associated Sm-like protein LSm8	Metabolism.Primary metabolism.Nucleobase, nucleoside, nucleotide, nucleic acid metabolism.Nucleic acid metabolism.RNA metabolism.RNA catabolism	11.5972	11.033	10.9119	11.1532	11.0101	10.9443	-0.564189	-0.121066	-0.443992	-0.0228866	0.0323847	-0.65287	-0.0886811	0.735098	0.984261	1.0227	0.676336	0.919508	0.636014	0.940382
chr16_JGVv39_168_t01	VIT_16s0039g02500	Seed	Shikimate kinase	Metabolism.Primary metabolism.Amino acid metabolism.Aromatic amino acid metabolism.Aromatic amino acid biosynthesis	12.3246	12.8025	13.2741	13.855	13.6017	13.8224	0.477884	0.47155	1.53039	0.799188	0.548362	1.4978	1.01991	2.88864	1.74012	1.46242	1.3927	1.3866	2.82411	2.02779
chr16_JGVv39_169_t01	VIT_16s0039g02510	Skin	Cell division cycle 20, cofactor of APC complex	Metabolism.Primary metabolism.Protein metabolism and modification.Proteolysis.cytoplasmic and nuclear protein degradation.Ubiquitin-mediated proteolysis	8.21353	7.52014	8.95434	8.9965	9.05548	9.18184	-0.693393	1.4342	0.78297	1.53534	0.227507	0.96831	1.6617	1.72067	2.89857	1.17081	0.618398	2.70232	1.95655	3.1639
chr16_JGVv39_171_t01	VIT_16s0039g02540	Seed	Rubredoxin	Metabolism.Primary metabolism.Lipid metabolism.Fatty acid metabolism	10.8314	10.2771	9.13715	8.62069	8.68615	8.19793	-0.554285	-1.13993	-2.21068	-1.59094	-0.939223	-2.63344	-2.07916	0.216032	0.331955	0.521514	0.680994	0.45378	0.161159	0.236653
chr16_JGVv39_172_t01	VIT_16s0039g02550	Skin	Seed specific protein Bn15D1B	Development.Reproductive development.Seed development	11.4205	10.8638	10.3115	9.96527	10.2408	10.4345	-0.55668	-0.552384	-1.45526	-0.623024	0.122986	-0.986078	-0.429398	0.364689	0.649308	1.08899	0.679865	0.681892	0.504848	0.742572
chr16_JGVv39_172_t01	VIT_16s0039g02550	Pulp	Seed specific protein Bn15D1B	Development.Reproductive development.Seed development	11.624	10.3783	9.90924	10.4934	10.0553	10.1454	-1.2457	-0.469088	-1.13067	-0.322985	0.236138	-1.47865	-0.23295	0.456704	0.799414	1.17784	0.421703	0.722421	0.358824	0.850893
chr16_JGVv39_195_t01	VIT_16s0039g02930	Skin	Unknown	Unknown	6.3684	7.63661	5.14521	11.7663	12.0415	11.7806	1.26822	-2.49141	5.39787	4.40493	6.63534	5.41216	4.14394	42.1619	21.1844	99.4118	2.40864	0.177833	42.5816	17.6787
chr16_JGVv39_20_t01	VIT_16s0039g00300	Skin	Unknown protein	Unknown	12.793	12.6554	12.0112	11.9861	12.1485	11.9199	-0.137542	-0.644189	-0.8069	-0.506916	-0.0912833	-0.873015	-0.735473	0.571609	0.703725	0.938687	0.909067	0.639852	0.546005	0.600621
chr16_JGVv39_20_t01	VIT_16s0039g00300	Pulp	Unknown protein	Unknown	12.5297	12.2317	11.7873	11.7505	11.6025	11.5103	-0.29806	-0.444397	-0.779208	-0.629209	-0.276967	-1.01942	-0.721364	0.582687	0.646531	0.825324	0.813345	0.734891	0.493313	0.606524
chr16_JGVv39_23_t01	VIT_16s0039g00340	Skin	Harpin-induced protein-related	Response to stimulus.Stress response.Biotic stress response.Virus stress response	9.39091	8.98846	9.81292	10.4568	10.6069	11.0319	-0.402451	0.824458	1.06584	1.61841	1.21899	1.64099	2.04344	2.09339	3.07036	2.32783	0.756572	1.77087	3.1188	4.12228
chr16_JGVv39_23_t01	VIT_16s0039g00340	Pulp	Harpin-induced protein-related	Response to stimulus.Stress response.Biotic stress response.Virus stress response	9.71694	10.1586	10.5778	10.7161	10.5837	10.8633	0.441677	0.419161	0.999134	0.425095	0.285512	1.14635	0.704673	1.9988	1.34266	1.21884	1.35818	1.33715	2.21353	1.62978
chr16_JGVv39_28_t01	VIT_16s0039g00480	Pulp	No hit	No hit	8.27566	7.94533	6.43592	6.70128	6.78924	7.15156	-0.330332	-1.50941	-1.57438	-1.15609	0.715637	-1.1241	-0.793771	0.335788	0.448727	1.64221	0.795354	0.351255	0.458787	0.576834
chr16_JGVv39_38_t01	VIT_16s0039g00720	Skin	Folate-biopterin transporter	Transport overview.Electrochemical Potential-driven Transporters.Porters.Folate-Biopterin Transporter	13.0271	13.1949	13.8598	13.5197	13.6903	13.7342	0.167836	0.664926	0.492666	0.495356	-0.125598	0.707164	0.539328	1.40704	1.40967	0.916624	1.12337	1.58549	1.63259	1.4533
chr16_JGVv39_52_t01	VIT_16s0039g00920	Pulp	CYP89A28	Metabolism.Cellular metabolism.Oxidation reduction.Cytochrome P450 oxidoreductase	11.1057	10.6905	10.3329	10.9605	10.8828	10.7657	-0.415201	-0.357588	-0.145195	0.192357	0.432859	-0.339931	0.0752707	0.904257	1.14263	1.34991	0.749915	0.780468	0.790079	1.05356
chr16_JGVv39_56_t01	VIT_16s0039g00990	Pulp	Glutathione S-transferase 8 GSTU8	Metabolism.Primary metabolism.Coenzyme and prosthetic group metabolism.Peptide derived compounds biosynthesis.Glutathione metabolism	13.0908	12.6864	12.2593	10.3065	10.6392	10.2445	-0.404332	-0.427151	-2.78432	-2.0472	-2.0148	-2.84629	-2.44195	0.145157	0.241953	0.247448	0.755586	0.743729	0.139054	0.184034
chr16_JGVv39_89_t01	VIT_16s0039g01480	Skin	PHD finger transcription factor	Regulation overview.Regulation of gene expression.Regulation of transcription.Transcription factor.PHD family transcription factor	12.9099	12.6745	13.3926	13.5548	13.6954	13.9804	-0.235382	0.718071	0.644882	1.02085	0.587789	1.07048	1.30586	1.56361	2.02912	1.50294	0.84946	1.64498	2.10013	2.47231
chr16_JGVv39_89_t01	VIT_16s0039g01480	Pulp	PHD finger transcription factor	Regulation overview.Regulation of gene expression.Regulation of transcription.Transcription factor.PHD family transcription factor	13.2165	13.3636	13.7445	13.723	13.7151	13.9925	0.147127	0.38089	0.50653	0.351468	0.248056	0.776073	0.628946	1.42063	1.27586	1.18761	1.10736	1.30214	1.71246	1.54643
chr16_JGVv50_106_t01	VIT_16s0050g01600	Skin	UDP-glycosyltransferase 88A4	Metabolism.Primary metabolism.Carbohydrate metabolism.Glycosyl transference	12.487	11.9052	11.5578	11.7612	11.5851	11.3864	-0.581898	-0.347339	-0.725826	-0.320059	-0.171453	-1.10069	-0.518792	0.604651	0.801037	0.887948	0.668084	0.786033	0.466293	0.697956
chr16_JGVv50_107_t01	VIT_16s0050g01590	Pulp	UDP-glucose: anthocyanidin 5,3-O-glucosyltransferase	Metabolism.Secondary metabolism.Phenylpropanoid metabolism.Flavonoid metabolism.Flavonoid biosynthesis.Anthocyanin biosynthesis.Anthocyanin-glycoside biosynthesis	13.6367	13.1325	12.4108	13.2548	13.2979	13.5221	-0.504163	-0.72175	-0.381917	0.16539	1.11135	-0.114557	0.389605	0.767417	1.12147	2.16048	0.70507	0.606362	0.923666	1.31003
chr16_JGVv50_107_t01	VIT_16s0050g01590	Skin	UDP-glucose: anthocyanidin 5,3-O-glucosyltransferase	Metabolism.Secondary metabolism.Phenylpropanoid metabolism.Flavonoid metabolism.Flavonoid biosynthesis.Anthocyanin biosynthesis.Anthocyanin-glycoside biosynthesis	13.5581	12.9138	12.0045	11.4519	11.3969	11.1162	-0.644307	-0.909298	-2.10626	-1.51691	-0.888327	-2.44193	-1.79763	0.232248	0.349433	0.54024	0.6398	0.532444	0.184037	0.287648
chr16_JGVv50_108_t01	VIT_16s0050g01580	Pulp	UDP-glucose: anthocyanidin 5,3-O-glucosyltransferase	Metabolism.Secondary metabolism.Phenylpropanoid metabolism.Flavonoid metabolism.Flavonoid biosynthesis.Anthocyanin biosynthesis.Anthocyanin-glycoside biosynthesis	14.8448	14.4555	13.7516	14.722	14.6	14.8775	-0.389256	-0.703946	-0.122818	0.144491	1.12586	0.0326616	0.421917	0.918392	1.10534	2.18232	0.763523	0.613891	1.0229	1.33971
chr16_JGVv50_108_t01	VIT_16s0050g01580	Skin	UDP-glucose: anthocyanidin 5,3-O-glucosyltransferase	Metabolism.Secondary metabolism.Phenylpropanoid metabolism.Flavonoid metabolism.Flavonoid biosynthesis.Anthocyanin biosynthesis.Anthocyanin-glycoside biosynthesis	14.4811	13.9894	13.1788	12.6599	12.79	12.4783	-0.491744	-0.810568	-1.82122	-1.19937	-0.700578	-2.00289	-1.51115	0.282981	0.435466	0.615325	0.711165	0.570157	0.2495	0.350832
chr16_JGVv50_12_t01	VIT_16s0050g02670	Skin	Spermine synthase	Metabolism.Primary metabolism.Amino acid metabolism.Arginine and proline metabolism.Urea cycle	12.8345	13.0068	13.3095	13.8295	13.9047	13.8351	0.172222	0.302731	0.99496	0.897939	0.525611	1.00056	0.828342	1.99303	1.8634	1.43954	1.12679	1.23348	2.00078	1.77564
chr16_JGVv50_12_t01	VIT_16s0050g02670	Pulp	Spermine synthase	Metabolism.Primary metabolism.Amino acid metabolism.Arginine and proline metabolism.Urea cycle	12.9353	13.371	13.4949	13.7028	13.7876	13.7401	0.435733	0.123856	0.767588	0.416623	0.245229	0.804818	0.369086	1.70242	1.3348	1.18528	1.3526	1.08964	1.74693	1.29153
chr16_JGVv50_131_t01	VIT_16s0050g01310	Pulp	C2 domain-containing protein	Signaling.Signaling pathway.Protein kinase	10.3483	9.75486	8.73176	8.99939	8.76089	8.63488	-0.593482	-1.02311	-1.34895	-0.993972	-0.0968801	-1.71347	-1.11999	0.392577	0.502093	0.935053	0.662742	0.492056	0.304926	0.460098
chr16_JGVv50_168_t01	VIT_16s0050g00910	Pulp	MATE efflux family protein	Transport overview.Electrochemical Potential-driven Transporters.Porters.Multidrug/Oligosaccharidyl-lipid/Polysaccharide Flippase.Multi Antimicrobial Extrusion	11.4263	12.5727	14.1122	13.2602	13.3981	13.0872	1.14638	1.53953	1.83384	0.825409	-1.02499	1.66092	0.51454	3.56485	1.77204	0.491414	2.21357	2.907	3.16218	1.42854
chr16_JGVv50_169_t01	VIT_16s0050g00900	Pulp	AnthoMATE3, anthocyanin permease AM3	Transport overview.Electrochemical Potential-driven Transporters.Porters.Multidrug/Oligosaccharidyl-lipid/Polysaccharide Flippase.Multi Antimicrobial Extrusion	11.0243	11.1449	12.2591	12.2451	12.2055	12.0197	0.120618	1.11417	1.22087	1.06063	-0.239374	0.99541	0.874792	2.33087	2.08584	0.847113	1.0872	2.1647	1.99365	1.83374
chr16_JGVv50_17_t01	VIT_16s0050g02620	Skin	Abscisic acid receptor PYL8 RCAR3	Signaling.Hormone Signaling.ABA Signaling.ABA-mediated Signaling pathway	12.7378	13.3198	13.7392	13.3549	13.5075	13.5885	0.581954	0.419475	0.617069	0.187716	-0.150729	0.8507	0.268746	1.53376	1.13896	0.900795	1.49687	1.33744	1.80338	1.20476
chr16_JGVv50_171_t01	VIT_16s0050g00870	Pulp	Acyltransferase	Unknown	10.3601	9.72147	8.56852	7.74273	7.65822	7.96037	-0.638642	-1.15294	-2.61738	-2.06325	-0.608155	-2.39974	-1.7611	0.162963	0.239276	0.656035	0.642317	0.449706	0.189498	0.295023
chr16_JGVv50_182_t01	VIT_16s0050g00760	Pulp	Short-chain dehydrogenase/reductase (SDR)	Unclear	10.9382	10.5833	10.1752	8.99708	8.84563	8.97394	-0.354992	-0.408029	-1.94117	-1.73763	-1.20129	-1.96431	-1.60931	0.260405	0.299862	0.434888	0.781874	0.753652	0.256262	0.327754
chr16_JGVv50_188_t01	VIT_16s0050g00700	Skin	Zinc finger (C2H2 type) family	Regulation overview.Regulation of gene expression.Regulation of transcription.Transcription factor.C2H2 family transcription factor	11.2394	11.4823	11.9328	11.6081	11.8572	11.9283	0.242945	0.450466	0.368681	0.374877	-0.0044847	0.688927	0.445982	1.29117	1.29673	0.996896	1.18341	1.36648	1.61208	1.36224
chr16_JGVv50_197_t01	VIT_16s0050g00610	Pulp	Ribosomal protein L36 (RPL36C) 60S	Metabolism.Primary metabolism.Protein metabolism and modification.Protein synthesis.Ribosome	14.2293	13.9159	13.4895	14.0159	14.0993	13.921	-0.313404	-0.426455	-0.213401	0.183363	0.43151	-0.308349	0.00505487	0.862501	1.13553	1.34864	0.804741	0.744088	0.807565	1.00351
chr16_JGVv50_197_t01	VIT_16s0050g00610	Skin	Ribosomal protein L36 (RPL36C) 60S	Metabolism.Primary metabolism.Protein metabolism and modification.Protein synthesis.Ribosome	14.4727	14.4566	13.7144	13.9837	14.1378	14.105	-0.0160706	-0.742246	-0.488971	-0.318834	0.39064	-0.367677	-0.351606	0.712533	0.801718	1.31097	0.988923	0.597808	0.77503	0.783711
chr16_JGVv50_218_t01	VIT_16s0050g00390	Seed	4-coumarate-CoA ligase	Metabolism.Secondary metabolism.Phenylpropanoid metabolism.Phenylpropanoid biosynthesis	13.1568	13.4113	13.9597	14.5335	14.9708	14.7584	0.254474	0.548365	1.37673	1.5595	0.798789	1.60163	1.34715	2.5968	2.94753	1.73964	1.1929	1.46243	3.03486	2.5441
chr16_JGVv50_218_t01	VIT_16s0050g00390	Skin	4-coumarate-CoA ligase	Metabolism.Secondary metabolism.Phenylpropanoid metabolism.Phenylpropanoid biosynthesis	13.4934	13.6759	14.3323	13.9706	13.8143	14.141	0.18251	0.656369	0.477201	0.138451	-0.191309	0.64757	0.46506	1.39204	1.10072	0.87581	1.13486	1.57611	1.56653	1.38037
chr16_JGVv50_221_t01	VIT_16s0050g00350	Seed	Tubulin beta-8	Cellular process.Cellular component organization and biogenesis.Cytoskeleton organization and biogenesis.Microtubule organization and biogenesis	12.854	12.4283	11.8811	11.1064	11.2552	11.5698	-0.425642	-0.547279	-1.74756	-1.17311	-0.31121	-1.28413	-0.85849	0.297805	0.443463	0.805965	0.744507	0.684309	0.410618	0.55153
chr16_JGVv50_224_t01	VIT_16s0050g00280	Seed	Tubulin beta-8	Cellular process.Cellular component organization and biogenesis.Cytoskeleton organization and biogenesis.Microtubule organization and biogenesis	12.772	12.2998	11.7383	10.7435	10.8651	11.1932	-0.472167	-0.561582	-2.0285	-1.43471	-0.545035	-1.57878	-1.10662	0.245109	0.36992	0.685375	0.720881	0.677559	0.334764	0.464382
chr16_JGVv50_226_t01	VIT_16s0050g00260	Seed	Tubulin beta-8	Cellular process.Cellular component organization and biogenesis.Cytoskeleton organization and biogenesis.Microtubule organization and biogenesis	12.4558	11.7115	11.2088	10.2592	10.4918	10.6433	-0.744284	-0.502714	-2.19663	-1.2197	-0.565512	-1.81251	-1.06823	0.218146	0.429371	0.675716	0.596964	0.705778	0.284695	0.476905
chr16_JGVv50_228_t01	VIT_16s0050g00240	Skin	UDP-glycosyltransferase 88A4	Metabolism.Primary metabolism.Carbohydrate metabolism.Glycosyl transference	12.0432	11.6409	11.0537	8.88845	8.7624	8.70731	-0.40238	-0.587104	-3.15478	-2.87845	-2.34644	-3.33593	-2.93355	0.112284	0.135988	0.19663	0.756609	0.665678	0.0990344	0.130892
chr16_JGVv50_232_t01	VIT_16s0050g00200	Pulp	HcrVf3 protein	Response to stimulus.Stress response.Biotic stress response.Plant-pathogen interaction	7.43232	6.00005	5.083	5.07834	5.02798	4.37057	-1.43227	-0.917057	-2.35398	-0.972068	-0.71243	-3.06175	-1.62949	0.195606	0.509775	0.610291	0.370548	0.529588	0.119762	0.323203
chr16_JGVv50_232_t01	VIT_16s0050g00200	Skin	HcrVf3 protein	Response to stimulus.Stress response.Biotic stress response.Plant-pathogen interaction	10.3303	9.33889	8.529	5.85546	5.68849	4.95924	-0.991414	-0.809893	-4.47485	-3.6504	-3.56976	-5.37106	-4.37965	0.0449714	0.079638	0.0842163	0.502984	0.570424	0.0241629	0.048039
chr16_JGVv50_239_t01	VIT_16s0050g00130	Pulp	Pentatricopeptide (PPR) repeat-containing protein	Diverse functions.Gene family with diverse functions.Pentatricopeptide domain family	11.1598	11.3511	11.7474	11.2432	11.4711	11.3491	0.191346	0.396301	0.0834173	0.120015	-0.398285	0.189362	-0.00198417	1.05952	1.08675	0.758759	1.14183	1.31613	1.14026	0.998626
chr16_JGVv50_25_t01	VIT_16s0050g02540	Skin	Nodulin MtN3 family	Development.Root development	7.76328	4.8687	9.35939	8.69232	6.72765	7.42206	-2.89458	4.49069	0.929034	1.85895	-1.93733	-0.341223	2.55336	1.904	3.62745	0.261099	0.134476	22.4819	0.789372	5.87
chr16_JGVv50_26_t01	VIT_16s0050g02530	Skin	Myb Triptychon	Cellular process.Cell growth and death	9.87586	8.1621	7.68742	6.51411	5.47308	6.20526	-1.71377	-0.474673	-3.36176	-2.68902	-1.48217	-3.67061	-1.95684	0.0972771	0.155069	0.357951	0.304863	0.71963	0.0785302	0.257592
chr16_JGVv50_26_t01	VIT_16s0050g02530	Pulp	Myb Triptychon	Cellular process.Cell growth and death	10.0374	9.0288	7.92153	6.67275	6.80495	5.8504	-1.00858	-1.10727	-3.36463	-2.22385	-2.07113	-4.18698	-3.1784	0.0970836	0.214069	0.237972	0.497036	0.464172	0.0549027	0.11046
chr16_JGVv50_27_t01	VIT_16s0050g02520	Seed	RNA polymerase sigma subunit SigE (sigE)	Metabolism.Primary metabolism.Nucleobase, nucleoside, nucleotide, nucleic acid metabolism.Nucleic acid metabolism.RNA metabolism.RNA polymerase	13.3429	13.3723	12.7737	12.8992	13.0408	12.8489	0.029374	-0.598566	-0.44369	-0.331536	0.0751794	-0.494013	-0.523387	0.735252	0.79469	1.05349	1.02057	0.66041	0.710047	0.695737
chr16_JGVv50_27_t01	VIT_16s0050g02520	Pulp	RNA polymerase sigma subunit SigE (sigE)	Metabolism.Primary metabolism.Nucleobase, nucleoside, nucleotide, nucleic acid metabolism.Nucleic acid metabolism.RNA metabolism.RNA polymerase	14.4306	14.3083	13.8412	13.2372	13.1495	13.2364	-0.122241	-0.467169	-1.19341	-1.15886	-0.604803	-1.19421	-1.07197	0.437267	0.447866	0.657561	0.918759	0.723383	0.437025	0.475668
chr16_JGVv50_31_t01	VIT_16s0050g02480	Pulp	ABC transporter C member 15	Transport overview.Macromolecule transport.Multidrug transport.Multidrug ABC transport	14.3307	14.258	13.5989	13.3347	13.2836	13.41	-0.0726934	-0.659167	-0.996025	-0.974408	-0.188905	-0.920766	-0.848072	0.50138	0.508949	0.877271	0.950861	0.633244	0.528229	0.555527
chr16_JGVv50_59_t01	VIT_16s0050g02180	Skin	Pyruvate kinase isozyme G, chloroplast precursor	Metabolism.Primary metabolism.Carbohydrate metabolism.Glycolysis Gluconeogenesis.Glycolysis	14.7672	14.9329	15.1512	14.8148	14.874	14.7581	0.165734	0.218252	0.0476137	-0.058941	-0.393058	-0.00907257	-0.174807	1.03355	0.959969	0.761514	1.12174	1.16332	0.993731	0.885886
chr16_JGVv50_61_t01	VIT_16s0050g02160	Skin	Timeless ATIM	Signaling.Signaling pathway.Circadian clock Signaling	4.32708	5.0735	6.22227	7.50044	7.48581	8.01014	0.746421	1.14877	3.17336	2.41231	1.78787	3.68305	2.93663	9.02142	5.32325	3.45304	1.67763	2.21724	12.8443	7.65622
chr16_JGVv50_73_t01	VIT_16s0050g01990	Skin	Unknown	Unknown	11.7628	11.3651	10.3196	10.4078	10.5092	10.3493	-0.397749	-1.04547	-1.35503	-0.855866	0.0296869	-1.41353	-1.01578	0.390925	0.552533	1.02079	0.759042	0.484486	0.375391	0.494559
chr16_JGVv50_8_t01	VIT_16s0050g02710	Pulp	RPK1 (receptor-like protein kinase 1)	Signaling.Signaling pathway.Protein kinase	7.67595	6.87047	5.20239	5.9242	6.30823	5.01524	-0.805479	-1.66809	-1.75175	-0.562237	-0.187142	-2.66071	-1.85523	0.296942	0.677251	0.878344	0.572172	0.314671	0.158142	0.276389
chr16_JGVv50_81_t01	VIT_16s0050g01890	Pulp	Unknown	Unknown	5.55198	6.69131	7.3261	8.40936	8.01084	7.64807	1.13933	0.634784	2.85738	1.31953	0.321976	2.09609	0.95676	7.24696	2.49584	1.25004	2.20279	1.55271	4.27549	1.94095
chr16_JGVv50_86_t01	VIT_16s0050g01840	Pulp	Nucleoside triphosphatase	Metabolism.Primary metabolism.Nucleobase, nucleoside, nucleotide, nucleic acid metabolism.Nucleotide metabolism.Purine metabolism	11.5601	11.4857	10.8315	11.1502	10.9245	10.9839	-0.0744592	-0.654129	-0.409966	-0.561156	0.152402	-0.576186	-0.501726	0.752641	0.677759	1.11142	0.949698	0.635459	0.670735	0.706261
chr16_JGVv50_97_t01	VIT_16s0050g01710	Pulp	Receptor serine/threonine kinase PR5K	Signaling.Signaling pathway.Protein kinase	9.08225	9.09314	7.1746	5.86403	6.70039	5.20982	0.010891	-1.91854	-3.21822	-2.39276	-1.96478	-3.87243	-3.88332	0.107453	0.190418	0.256178	1.00758	0.264522	0.0682782	0.0677647
chr16_JGVv98_105_t01	VIT_16s0098g00860	Pulp	Flavanone 3-hydroxylase	Metabolism.Secondary metabolism.Phenylpropanoid metabolism.Flavonoid metabolism.Flavonoid biosynthesis	10.6478	11.3157	12.7182	13.8475	13.6136	13.5374	0.667925	1.40244	3.19973	2.29789	0.819246	2.88962	2.22169	9.18789	4.91737	1.76448	1.58879	2.64349	7.41073	4.66439
chr16_JGVv98_114_t01	VIT_16s0098g00770	Pulp	Auxin-amidohydrolase precursor	Signaling.Hormone Signaling.Auxin Signaling.Auxin metabolism.Auxin activation by conjugation hydrolysis	11.022	10.6503	9.8651	7.06485	7.35614	5.95511	-0.371656	-0.785238	-3.95714	-3.2942	-3.90999	-5.06689	-4.69523	0.0643847	0.101941	0.0665235	0.772895	0.580256	0.0298343	0.0386007
chr16_JGVv98_121_t01	VIT_16s0098g00700	Skin	No hit	No hit	8.23464	9.04459	9.68518	10.7379	10.6557	11.1817	0.809953	0.640594	2.50327	1.61114	1.49656	2.9471	2.13715	5.6697	3.05493	2.82168	1.75315	1.55897	7.71199	4.39892
chr16_JGVv98_121_t01	VIT_16s0098g00700	Pulp	No hit	No hit	8.35171	8.57827	9.36334	10.1389	9.71611	9.88065	0.22656	0.785064	1.78719	1.13784	0.517313	1.52894	1.30238	3.45141	2.20051	1.43129	1.17004	1.72317	2.88573	2.46635
chr16_JGVv98_122_t01	VIT_16s0098g00690	Pulp	Major Facilitator Superfamily	Transport overview.Electrochemical Potential-driven Transporters.Porters.Major Facilitator Superfamily	13.0014	13.3111	13.927	13.3294	13.0675	12.7936	0.309721	0.615802	0.327994	-0.24368	-1.13333	-0.207803	-0.517525	1.25527	0.844588	0.455863	1.23947	1.53241	0.865855	0.698569
chr16_JGVv98_123_t01	VIT_16s0098g00680	Skin	DNA mismatch repair protein MutS2	Metabolism.Primary metabolism.Nucleobase, nucleoside, nucleotide, nucleic acid metabolism.Nucleic acid metabolism.DNA metabolism.DNA recombination and repair.repair.Mismatch repair	8.9208	8.43679	9.50747	9.78749	9.94237	10.3841	-0.484004	1.07068	0.866695	1.50558	0.87662	1.46329	1.9473	1.82348	2.83938	1.83607	0.714991	2.10042	2.75737	3.85651
chr16_JGVv98_14_t01	VIT_16s0098g01810	Skin	Histone H2B , member E	Cellular process.Cellular component organization and biogenesis.Nucleus.Chromosome organization and biogenesis.Chromatin assembly	9.31235	8.91596	9.70585	9.25112	9.28006	9.48636	-0.396395	0.789895	-0.0612339	0.364099	-0.219491	0.174009	0.570404	0.958444	1.28708	0.858869	0.759754	1.72895	1.12819	1.48494
chr16_JGVv98_145_t01	VIT_16s0098g00460	Skin	Lipase class 3	Unclear	6.99876	4.67731	5.6971	9.13959	8.57023	8.40327	-2.32146	1.01979	2.14083	3.89293	2.70617	1.40451	3.72596	4.41017	14.8555	6.52589	0.200065	2.02762	2.64727	13.232
chr16_JGVv98_17_t01	VIT_16s0098g01780	Skin	Soluble starch synthase 1, chloroplast precursor	Metabolism.Primary metabolism.Carbohydrate metabolism.Polysaccharide metabolism.Starch and sucrose metabolism.Starch biosynthesis catabolism.Starch biosynthesis	13.5633	13.4824	14.0141	14.3887	14.3187	14.5939	-0.0809524	0.531773	0.825407	0.836353	0.579768	1.03059	1.11154	1.77203	1.78553	1.49461	0.945433	1.44571	2.04286	2.16076
chr16_JGVv98_17_t01	VIT_16s0098g01780	Pulp	Soluble starch synthase 1, chloroplast precursor	Metabolism.Primary metabolism.Carbohydrate metabolism.Polysaccharide metabolism.Starch and sucrose metabolism.Starch biosynthesis catabolism.Starch biosynthesis	13.9323	14.1977	14.554	14.5212	14.6582	14.6236	0.265397	0.356211	0.588832	0.460457	0.0696089	0.691217	0.42582	1.50403	1.37598	1.04943	1.20197	1.28006	1.61465	1.34334
chr16_JGVv98_170_t01	VIT_16s0098g00190	Seed	Receptor kinase homolog LRK10	Signaling.Signaling pathway.Protein kinase	6.57291	6.90723	8.11306	11.6305	11.3606	11.4275	0.334314	1.20583	5.05761	4.45337	3.31441	4.85456	4.52025	33.3036	21.9077	9.94805	1.26078	2.30671	28.9314	22.9472
chr16_JGVv98_21_t01	VIT_16s0098g01740	Skin	Unknown protein	Unknown	5.55731	7.27626	6.90529	7.19602	8.2716	7.44544	1.71896	-0.370972	1.63871	0.995336	0.540146	1.88813	0.169174	3.11387	1.99354	1.45412	3.29198	0.773261	3.70155	1.12441
chr16_JGVv98_23_t01	VIT_16s0098g01720	Pulp	Abl interactor 2 (ABIL2)	Cellular process	13.3602	13.0406	12.0815	10.2483	10.1185	9.98866	-0.319693	-0.959085	-3.11195	-2.92207	-2.09281	-3.37159	-3.05189	0.115667	0.131938	0.234424	0.80124	0.514383	0.0966164	0.120584
chr16_JGVv98_40_t01	VIT_16s0098g01550	Pulp	No hit	No hit	9.3742	9.02204	7.79011	8.54539	8.36728	8.75829	-0.352167	-1.23193	-0.828814	-0.654759	0.968178	-0.615913	-0.263747	0.562992	0.635181	1.95637	0.783407	0.425749	0.652517	0.832922
chr16_JGVv98_41_t01	VIT_16s0098g01540	Pulp	Thylakoid lumenal 17.4 kDa protein, chloroplast	Unknown	10.1991	9.82369	8.91357	9.16612	9.27936	9.24285	-0.375407	-0.910113	-1.03298	-0.544327	0.329275	-0.956246	-0.580839	0.488701	0.685711	1.25638	0.770888	0.532143	0.515396	0.668575
chr16_JGVv98_60_t01	VIT_16s0098g01350	Skin	Oligopeptide transporter 6	Transport overview.Electrochemical Potential-driven Transporters.Porters.Oligopeptide Transporter	8.39205	7.83283	9.60649	9.0815	9.06384	9.45084	-0.559218	1.77366	0.689453	1.23101	-0.155645	1.0588	1.61802	1.61267	2.34732	0.897731	0.67867	3.4192	2.08319	3.06952
chr16_JGVv98_65_t01	VIT_16s0098g01290	Seed	Major Facilitator Superfamily protein	Unclear	14.3893	14.0798	13.5398	11.3463	11.39	11.3819	-0.309494	-0.540036	-3.04298	-2.68989	-2.15788	-3.00741	-2.69792	0.121331	0.154976	0.224085	0.806925	0.687754	0.124359	0.154115
chr16_JGVv98_66_t01	VIT_16s0098g01280	Pulp	Rhodanese domain-containing protein	Unclassified	10.0815	9.59305	8.43018	8.72668	8.11482	8.33492	-0.48845	-1.16287	-1.35481	-1.47823	-0.0952604	-1.74658	-1.25813	0.390985	0.35893	0.936103	0.71279	0.446624	0.298008	0.418086
chr16_JGVv98_66_t01	VIT_16s0098g01280	Seed	Rhodanese domain-containing protein	Unclassified	8.78858	7.77706	7.34033	6.65725	6.23431	6.17256	-1.01152	-0.436728	-2.13132	-1.54275	-1.16777	-2.61602	-1.6045	0.228248	0.343232	0.445108	0.496024	0.738809	0.163117	0.32885
chr16_JGVv98_69_t01	VIT_16s0098g01250	Skin	Metal-nicotianamine transporter YSL3	Transport overview.Electrochemical Potential-driven Transporters.Porters.Oligopeptide Transporter	13.9478	14.0465	14.7328	14.5781	14.518	14.451	0.0986872	0.686235	0.630228	0.471466	-0.281747	0.503176	0.404488	1.54781	1.38652	0.822595	1.0708	1.60908	1.41733	1.32362
chr16_JGVv98_69_t01	VIT_16s0098g01250	Pulp	Metal-nicotianamine transporter YSL3	Transport overview.Electrochemical Potential-driven Transporters.Porters.Oligopeptide Transporter	14.0791	14.2564	14.9295	14.6706	14.5862	14.4952	0.177299	0.67305	0.591535	0.329757	-0.434205	0.416144	0.238845	1.50685	1.2568	0.740102	1.13076	1.59444	1.33436	1.18005
chr16_JGVv98_77_t01	VIT_16s0098g01170	Seed	Homeobox-leucine zipper protein HB-12	Regulation overview.Regulation of gene expression.Regulation of transcription.Transcription factor.Homeobox domain family transcription factor	7.03091	7.88407	9.41332	9.40568	9.25722	10.6286	0.853157	1.52925	2.37476	1.37315	1.21532	3.59773	2.74457	5.18651	2.59035	2.32192	1.80645	2.88636	12.1066	6.7019
chr16_JGVv98_79_t01	VIT_16s0098g01150	Skin	Auxin-responsive SAUR29	Signaling.Hormone Signaling.Auxin Signaling.Auxin-mediated Signaling pathway	13.2246	13.6369	14.05	14.9247	14.9231	15.2868	0.4123	0.413153	1.70017	1.28619	1.23677	2.06223	1.64993	3.24939	2.43883	2.35671	1.33081	1.33159	4.1763	3.13817
chr16_JGVv98_97_t01	VIT_16s0098g00970	Pulp	Subtilisin serine protease	Transport overview.Channels and pores.ß-Barrel porins.Autotransporter	8.83295	8.6709	6.72064	6.06572	7.03742	5.06918	-0.162053	-1.95026	-2.76723	-1.63348	-1.65146	-3.76377	-3.60172	0.146886	0.322309	0.318318	0.893752	0.25877	0.0736194	0.0823711
chr16_PDVv115_10_t01	VIT_16s0115g00120	Skin	transformation/transcription domain-associated protein	Signaling.Signaling pathway.Protein kinase	8.39946	7.4123	6.65855	9.59914	9.55712	9.62693	-0.987163	-0.753742	1.19968	2.14483	2.96837	1.22747	2.21463	2.29689	4.42239	7.82653	0.504469	0.593063	2.34156	4.64163
chr16_PDVv148_9_t01	VIT_16s0148g00100	Seed	Brassinosteroid insensitive 1-associated receptor kinase 1	Signaling.Hormone Signaling.Brassinosteroid Signaling.Brassinosteroid-mediated Signaling pathway	11.2969	12.2543	13.1988	14.3818	14.0101	13.9905	0.957361	0.944527	3.08487	1.7558	0.791649	2.69354	1.73618	8.48471	3.37714	1.73105	1.94175	1.92456	6.46897	3.33151
chr16_PDVv22_139_t01	VIT_16s0022g00940	Seed	Pectinesterase PME3	Cellular process.Cellular component organization and biogenesis.Cell wall organization and biogenesis.Cell wall metabolism.Cell wall modification.Pectin modification	7.50209	8.54952	9.50969	8.15061	7.85541	7.54015	1.04743	0.960174	0.648527	-0.694109	-1.96954	0.0380649	-1.00936	1.56757	0.618091	0.255335	2.06684	1.94554	1.02674	0.496765
chr16_PDVv39_168_t01	VIT_16s0039g02530	Seed	No hit	No hit	11.9803	11.7522	10.8578	9.35408	9.61292	9.58525	-0.22814	-0.894406	-2.62625	-2.13928	-1.27254	-2.39509	-2.16695	0.161964	0.226994	0.41393	0.853735	0.537968	0.190111	0.222681
chr16_PDVv50_38_t01	VIT_16s0050g02400	Pulp	Ethylene-responsive transcription factor cytokinin response factor 4	Signaling.Hormone Signaling.Cytokinin Signaling.Cytokinin-mediated Signaling pathway	9.14336	8.56067	7.70437	8.25732	8.20146	8.21573	-0.582691	-0.856303	-0.886037	-0.359213	0.51136	-0.927633	-0.344942	0.541098	0.77959	1.42539	0.667717	0.552366	0.52572	0.787339
chr16_random_JGVv196_2_t01	VIT_16s0039g00030	Pulp	AAA-type ATPase	Diverse functions.Gene family with diverse functions.AAA-type ATPase domain family	10.3497	10.6984	11.0144	11.2444	11.454	11.5256	0.348674	0.31601	0.894639	0.75558	0.511187	1.17587	0.827197	1.85914	1.68831	1.42522	1.27339	1.24488	2.25929	1.77423
chr16_random_JGVv196_9_t01	VIT_16s0039g00470	Pulp	Beta-galactosidase	Metabolism.Primary metabolism.Carbohydrate metabolism.Monosaccharide metabolism.Galactose metabolism	10.2182	9.90366	8.45419	7.48816	8.32254	8.35267	-0.314574	-1.44946	-2.73007	-1.58112	-0.101528	-1.86557	-1.55099	0.150719	0.334222	0.932045	0.804089	0.366158	0.274416	0.341275
chr16_random_JGVv196_9_t01	VIT_16s0039g00470	Skin	Beta-galactosidase	Metabolism.Primary metabolism.Carbohydrate metabolism.Monosaccharide metabolism.Galactose metabolism	10.4386	9.62329	8.53707	7.37418	6.77976	7.50951	-0.815266	-1.08622	-3.06437	-2.84353	-1.02757	-2.92905	-2.11379	0.119545	0.139319	0.490536	0.568304	0.470995	0.131301	0.23104
chr16_random_JGVv300_7_t01	VIT_16s0039g00650	Skin	Beta-galactosidase	Metabolism.Primary metabolism.Carbohydrate metabolism.Monosaccharide metabolism.Galactose metabolism	10.9763	10.0655	9.02382	7.60857	8.05889	7.52268	-0.910771	-1.04172	-3.36774	-2.00665	-1.50114	-3.45363	-2.54286	0.0968742	0.248849	0.353274	0.531901	0.485749	0.0912755	0.171603
chr17_GSVIVT00007533001_t01	VIT_17s0000g10290	Pulp	No hit	No hit	11.4146	11.2024	10.7831	11.3389	11.2168	11.1518	-0.21219	-0.419248	-0.0756541	0.0144465	0.368635	-0.262803	-0.0506132	0.948912	1.01006	1.29113	0.863226	0.747814	0.833467	0.965526
chr17_GSVIVT00007533001_t01	VIT_17s0000g10290	Skin	No hit	No hit	11.5196	11.0989	10.7314	11.0183	10.9295	10.7605	-0.420681	-0.367483	-0.501302	-0.169362	0.0291533	-0.75901	-0.33833	0.706469	0.889236	1.02041	0.747072	0.775134	0.590902	0.790957
chr17_GSVIVT00008069001_t01	VIT_17s0000g05580	Seed	Isopiperitenol dehydrogenase	Metabolism.Secondary metabolism.Terpenoid metabolism.Monoterpenoid metabolism.Monoterpenoid biosynthesis	13.7848	14.1899	14.837	13.0509	12.5541	12.7023	0.405093	0.647044	-0.733918	-1.63578	-2.13471	-1.08258	-1.48767	0.601269	0.321796	0.227713	1.32417	1.56596	0.472185	0.356588
chr17_GSVIVT00008512001_t01	VIT_17s0000g01670	Skin	WD40	Unknown	7.45228	7.09257	5.53064	4.20922	4.3049	5.06547	-0.359711	-1.56193	-3.24306	-2.78768	-0.465172	-2.38682	-2.02711	0.105619	0.144819	0.724385	0.779321	0.338697	0.191204	0.245347
chr17_GSVIVT00008577001_t01	VIT_17s0000g01060	Skin	No hit	No hit	12.2614	11.3449	9.88947	6.70377	6.99313	7.31359	-0.916476	-1.45545	-5.55763	-4.35178	-2.57588	-4.9478	-4.03133	0.0212318	0.0489759	0.167719	0.529802	0.364642	0.0324014	0.0611575
chr17_JGVv0_141_t01	VIT_17s0000g08800	Pulp	No hit	No hit	8.53782	9.03779	10.2034	11.2926	11.1028	11.3051	0.499967	1.16561	2.75479	2.065	1.10167	2.76725	2.26728	6.74953	4.18435	2.14604	1.41418	2.24327	6.80807	4.81415
chr17_JGVv0_141_t01	VIT_17s0000g08800	Skin	No hit	No hit	8.244	7.41225	9.05686	9.33876	9.35364	9.90257	-0.831755	1.64462	1.09476	1.94139	0.845704	1.65856	2.49032	2.13577	3.84076	1.79714	0.561845	3.12665	3.15702	5.61903
chr17_JGVv0_144_t01	VIT_17s0000g08770	Seed	Cysteine-rich receptor-like protein kinase 2	Signaling.Signaling pathway.Protein kinase	7.72192	8.61032	8.91951	11.1517	11.0346	11.3266	0.888402	0.309194	3.42983	2.42432	2.40704	3.60464	2.71624	10.7766	5.36776	5.30386	1.85112	1.23902	12.1648	6.57156
chr17_JGVv0_15_t01	VIT_17s0000g10280	Skin	Nucleotide diphosphate kinase II, chloroplast (NDPK2)	Metabolism.Primary metabolism.Nucleobase, nucleoside, nucleotide, nucleic acid metabolism.Nucleotide metabolism.Purine metabolism	13.6519	13.4554	12.6711	13.2516	13.0796	13.1266	-0.196547	-0.784293	-0.40037	-0.375845	0.455501	-0.525339	-0.328792	0.757664	0.770654	1.37126	0.872637	0.580636	0.694796	0.796203
chr17_JGVv0_15_t01	VIT_17s0000g10280	Pulp	Nucleotide diphosphate kinase II, chloroplast (NDPK2)	Metabolism.Primary metabolism.Nucleobase, nucleoside, nucleotide, nucleic acid metabolism.Nucleotide metabolism.Purine metabolism	13.2378	12.9896	12.4744	12.443	12.6129	12.4306	-0.248201	-0.515244	-0.794776	-0.376669	-0.0437127	-0.807158	-0.558957	0.576433	0.770214	0.970155	0.841946	0.699675	0.571507	0.678793
chr17_JGVv0_181_t01	VIT_17s0000g08370	Pulp	RCD one 2 (SRO2)	Metabolism.Primary metabolism.Protein metabolism and modification.Protein synthesis.Translation	10.7549	10.9654	12.1393	13.1407	13.0297	13.1392	0.210569	1.17385	2.38584	2.06426	0.9999	2.38432	2.17375	5.22646	4.18218	1.99986	1.15714	2.25613	5.22098	4.51195
chr17_JGVv0_197_t01	VIT_17s0000g08150	Seed	Basic helix-loop-helix (bHLH) family	Regulation overview.Regulation of gene expression.Regulation of transcription.Transcription factor.bHLH family transcription factor	4.59956	6.21918	6.50986	11.4285	11.7643	11.5028	1.61962	0.290676	6.82894	5.54507	4.99292	6.90322	5.2836	113.688	46.691	31.8433	3.07294	1.22321	119.695	38.9512
chr17_JGVv0_204_t01	VIT_17s0000g08070	Skin	Aldehyde dehydrogenase 1 precursor	Metabolism.Primary metabolism.Carbohydrate metabolism.Glycolysis Gluconeogenesis	14.0568	13.6433	13.4024	13.6008	13.4503	13.5172	-0.413484	-0.240946	-0.456005	-0.192972	0.114842	-0.539587	-0.126104	0.729002	0.874802	1.08286	0.750808	0.84619	0.687968	0.916303
chr17_JGVv0_204_t01	VIT_17s0000g08070	Pulp	Aldehyde dehydrogenase 1 precursor	Metabolism.Primary metabolism.Carbohydrate metabolism.Glycolysis Gluconeogenesis	13.6531	12.5276	12.042	12.3495	12.4064	12.4156	-1.12548	-0.485594	-1.30358	-0.121221	0.373532	-1.23754	-0.112062	0.405119	0.919409	1.29552	0.458351	0.714203	0.424096	0.925264
chr17_JGVv0_216_t01	VIT_17s0000g07950	Seed	Unknown protein	Unknown	5.60814	6.93105	7.76846	11.3872	11.3261	11.2322	1.32291	0.837411	5.77909	4.39508	3.46377	5.62409	4.30118	54.9136	21.0403	11.0331	2.5017	1.78684	49.3196	19.7144
chr17_JGVv0_243_t01	VIT_17s0000g07650	Skin	Betaine aldehyde dehydrogenase	Metabolism.Primary metabolism.Amino acid metabolism.Glycine, serine, and threonine metabolism	13.6897	13.9414	14.2745	14.5826	14.6219	14.6891	0.251773	0.33309	0.892969	0.680513	0.414567	0.99943	0.747657	1.85699	1.60271	1.3329	1.19067	1.25971	1.99921	1.67906
chr17_JGVv0_252_t01	VIT_17s0000g07560	Skin	EDS1 (Enhanced disease susceptibility 1)	Signaling.Hormone Signaling.Jasmonate salicylate signaling.Jasmonate Signaling.Jasmonate-mediated Signaling pathway	11.2212	10.675	10.0098	10.2539	10.5291	10.3748	-0.546207	-0.665155	-0.967281	-0.145855	0.364977	-0.846386	-0.300179	0.511469	0.903844	1.28786	0.684818	0.630621	0.556176	0.812152
chr17_JGVv0_254_t01	VIT_17s0000g07540	Seed	paired amphipathic helix protein Sin3a	Regulation overview.Regulation of gene expression.Regulation of transcription.Transcription factor.PAH	9.76649	10.3855	10.9081	12.051	11.9144	11.8281	0.618974	0.522632	2.28455	1.52895	0.919986	2.06159	1.44262	4.87212	2.88576	1.8921	1.53578	1.43657	4.17447	2.71814
chr17_JGVv0_280_t01	VIT_17s0000g07210	Skin	flavonoid 3'-hydroxylase [Vitis vinifera]	Metabolism.Secondary metabolism.Phenylpropanoid metabolism.Flavonoid metabolism.Flavonoid biosynthesis	12.8317	13.6776	14.565	13.933	14.203	14.3871	0.845914	0.887307	1.10129	0.525316	-0.177845	1.55538	0.709462	2.14547	1.43925	0.884022	1.7974	1.84972	2.9391	1.63519
chr17_JGVv0_281_t01	VIT_17s0000g07200	Skin	Flavonoid-3'-hydroxylase	Metabolism.Secondary metabolism.Phenylpropanoid metabolism.Flavonoid metabolism.Flavonoid biosynthesis	11.7641	12.3296	13.347	12.8702	12.7551	13.2121	0.565539	1.01736	1.10611	0.425522	-0.134892	1.44801	0.882469	2.15265	1.34306	0.910738	1.47994	2.02421	2.72831	1.84353
chr17_JGVv0_296_t01	VIT_17s0000g07010	Skin	5-azacytidine resistance	Response to stimulus.Stress response.Biotic stress response	8.96047	9.20679	9.82494	9.88657	9.79408	9.71365	0.246318	0.618156	0.926104	0.587291	-0.111294	0.75318	0.506862	1.90014	1.50242	0.925758	1.18618	1.53491	1.6855	1.42096
chr17_JGVv0_309_t01	VIT_17s0000g06880	Pulp	Heparanase protein 2 precursor	Metabolism.Primary metabolism.Carbohydrate metabolism.Monosaccharide metabolism.Pentose glucuronate interconversion	13.4034	13.01	12.5833	12.1284	12.101	12.111	-0.393345	-0.426744	-1.27492	-0.909002	-0.47227	-1.29236	-0.899015	0.413249	0.532553	0.720829	0.761362	0.743939	0.408283	0.536253
chr17_JGVv0_338_t01	VIT_17s0000g06570	Pulp	Timing of CAB expression 1 protein	Signaling.Signaling pathway.Circadian clock Signaling	11.1486	11.3482	11.9133	12.3425	12.2875	12.5975	0.199617	0.56514	1.19396	0.939281	0.684108	1.44886	1.24925	2.28779	1.91757	1.60671	1.14839	1.47953	2.72993	2.37717
chr17_JGVv0_354_t01	VIT_17s0000g06380	Pulp	YGL010w	Unknown	13.5123	13.8207	14.6137	14.9783	15.3519	15.0712	0.308382	0.792993	1.46598	1.5312	0.457505	1.55888	1.2505	2.7625	2.89026	1.37316	1.23832	1.73267	2.94625	2.37923
chr17_JGVv0_354_t01	VIT_17s0000g06380	Skin	YGL010w	Unknown	13.7383	14.0963	14.645	15.1393	14.9946	15.1203	0.357959	0.548702	1.40103	0.898312	0.475324	1.38198	1.02403	2.64091	1.86388	1.39023	1.28161	1.46277	2.60627	2.03359
chr17_JGVv0_356_t01	VIT_17s0000g06360	Skin	Alpha-expansin 3	Signaling.Hormone Signaling.Auxin Signaling.Auxin-mediated Signaling pathway	14.4423	14.2399	13.552	15.0079	15.3335	15.0413	-0.202382	-0.68787	0.565658	1.09357	1.48931	0.599056	0.801438	1.48006	2.13401	2.80754	0.869115	0.62077	1.51473	1.74284
chr17_JGVv0_357_t01	VIT_17s0000g06350	Seed	LHCA4 (Photosystem I light harvesting complex gene 4)	Metabolism.Primary metabolism.Generation of metabolite precursors and energy.Photosynthesis.Antenna proteins	10.3766	9.71198	8.52014	10.4525	10.817	11.0335	-0.664632	-1.19185	0.075907	1.10504	2.51336	0.656877	1.32151	1.05402	2.15105	5.70946	0.63085	0.437742	1.57667	2.49927
chr17_JGVv0_357_t01	VIT_17s0000g06350	Skin	LHCA4 (Photosystem I light harvesting complex gene 4)	Metabolism.Primary metabolism.Generation of metabolite precursors and energy.Photosynthesis.Antenna proteins	14.7133	14.3017	13.5304	11.0659	10.9268	10.954	-0.411578	-0.771328	-3.64743	-3.37497	-2.57641	-3.75932	-3.34774	0.079802	0.0963902	0.167657	0.751801	0.585878	0.0738468	0.0982266
chr17_JGVv0_357_t01	VIT_17s0000g06350	Pulp	LHCA4 (Photosystem I light harvesting complex gene 4)	Metabolism.Primary metabolism.Generation of metabolite precursors and energy.Photosynthesis.Antenna proteins	13.7391	12.8831	12.0507	9.08721	9.3758	9.39278	-0.856002	-0.83243	-4.65188	-3.50729	-2.65787	-4.34631	-3.4903	0.0397781	0.087943	0.158453	0.552481	0.561582	0.0491622	0.0889843
chr17_JGVv0_358_t01	VIT_17s0000g06340	Pulp	MADS-box agamous-like 30	Regulation overview.Regulation of gene expression.Regulation of transcription.Transcription factor.MADS-box family transcription factor	11.7499	12.0499	12.3993	12.3816	12.5174	12.5308	0.299922	0.349456	0.631652	0.467563	0.131514	0.780892	0.48097	1.54934	1.38277	1.09544	1.23108	1.27408	1.71819	1.39568
chr17_JGVv0_364_t01	VIT_17s0000g06280	Seed	Geranylgeranyl reductase	Metabolism.Primary metabolism.Lipid metabolism.Steroid metabolism.Steroid biosynthesis	13.5123	13.0154	12.5683	9.03402	9.79822	9.41235	-0.496927	-0.44701	-4.47826	-3.21713	-3.15599	-4.09993	-3.603	0.0448651	0.107534	0.112189	0.708615	0.733562	0.0583173	0.0822977
chr17_JGVv0_391_t01	VIT_17s0000g05970	Pulp	Ribosomal protein S9 (RPS9C) 40S	Metabolism.Primary metabolism.Protein metabolism and modification.Protein synthesis.Ribosome	15.0411	14.8678	14.6885	15.0399	15.2345	15.0032	-0.17329	-0.179258	-0.00118655	0.366695	0.314699	-0.0378486	0.135441	0.999178	1.2894	1.24375	0.886818	0.883157	0.974107	1.09843
chr17_JGVv0_404_t01	VIT_17s0000g05820	Skin	Ubiquitin-conjugating enzyme E2 A	Metabolism.Primary metabolism.Protein metabolism and modification.Proteolysis.cytoplasmic and nuclear protein degradation.Ubiquitin-mediated proteolysis	13.8531	13.1581	12.5703	12.8543	12.9092	12.9702	-0.695032	-0.587744	-0.998793	-0.248827	0.399909	-0.882866	-0.187835	0.500419	0.841581	1.31942	0.617696	0.665383	0.542289	0.877922
chr17_JGVv0_404_t01	VIT_17s0000g05820	Pulp	Ubiquitin-conjugating enzyme E2 A	Metabolism.Primary metabolism.Protein metabolism and modification.Proteolysis.cytoplasmic and nuclear protein degradation.Ubiquitin-mediated proteolysis	14.2228	13.7389	13.186	13.3812	13.4951	13.3077	-0.483931	-0.552862	-0.841659	-0.243733	0.121701	-0.915092	-0.431161	0.558002	0.844557	1.08802	0.715027	0.681667	0.53031	0.741665
chr17_JGVv0_417_t01	VIT_17s0000g05680	Pulp	Band 7 family	Transport overview.Accessory factors involved in transport.Auxiliary transport proteins.Stomatin/Podocin/Band 7/Nephrosis_2/SPFH	14.4484	14.3372	13.9342	13.9179	14.0237	14.0721	-0.111187	-0.403018	-0.530531	-0.313567	0.137827	-0.376378	-0.265191	0.6923	0.80465	1.10025	0.925826	0.756274	0.770369	0.832088
chr17_JGVv0_42_t01	VIT_17s0000g10000	Pulp	Nitrate-responsive NOI protein	Unclear	10.1477	10.4564	11.4505	13.0345	12.9812	12.8479	0.308626	0.994135	2.88678	2.52485	1.39744	2.7002	2.39158	7.3962	5.75513	2.63434	1.23853	1.99189	6.49894	5.24731
chr17_JGVv0_428_t01	VIT_17s0000g05550	Pulp	Proton-dependent oligopeptide transport (POT) family protein	Transport overview.Electrochemical Potential-driven Transporters.Porters.Proton-dependent Oligopeptide Transporter	14.7079	14.613	13.3506	10.9515	11.1	10.7635	-0.0948408	-1.26243	-3.75642	-3.51303	-2.58709	-3.94435	-3.84951	0.0739953	0.0875939	0.166421	0.936376	0.416842	0.0649578	0.0693715
chr17_JGVv0_446_t01	VIT_17s0000g05370	Pulp	MYC ZCW32 (bigpetal, bigpetalub)	Regulation overview.Regulation of gene expression.Regulation of transcription.Transcription factor.bHLH family transcription factor	11.926	11.8193	11.1951	10.3148	10.4024	10.3	-0.106694	-0.624208	-1.61123	-1.41692	-0.89516	-1.62606	-1.51937	0.327318	0.37451	0.537688	0.928714	0.648776	0.323971	0.348839
chr17_JGVv0_457_t01	VIT_17s0000g05250	Pulp	Unknown protein	Unknown	12.8913	12.4313	11.9299	11.0131	10.7097	10.6989	-0.460016	-0.50138	-1.87823	-1.72164	-1.231	-2.19239	-1.73238	0.272018	0.303204	0.426023	0.726978	0.706431	0.218788	0.300956
chr17_JGVv0_492_t01	VIT_17s0000g04860	Skin	Unknown	Unknown	10.699	10.7976	11.6017	12.2792	12.409	12.6018	0.0986539	0.804051	1.58026	1.61133	1.00012	1.90282	1.80417	2.99024	3.05534	2.00016	1.07077	1.746	3.73944	3.49228
chr17_JGVv0_501_t01	VIT_17s0000g04760	Pulp	UDP-glycosyltransferase 89B2	Metabolism.Primary metabolism.Carbohydrate metabolism.Monosaccharide metabolism.Pentose glucuronate interconversion	5.90501	6.63637	8.43549	9.92015	10.2986	9.65672	0.731355	1.79912	4.01513	3.6622	1.22123	3.75171	3.02035	16.1687	12.66	2.33146	1.6602	3.48008	13.4703	8.11366
chr17_JGVv0_513_t01	VIT_17s0000g04640	Pulp	H/ACA ribonucleoprotein complex subunit 2	Metabolism.Primary metabolism.Nucleobase, nucleoside, nucleotide, nucleic acid metabolism.Nucleic acid metabolism.DNA metabolism	12.4371	12.1501	11.8335	12.7719	12.566	12.619	-0.286972	-0.316591	0.334776	0.415903	0.785525	0.181962	0.468934	1.26118	1.33413	1.72372	0.819621	0.802965	1.13443	1.38409
chr17_JGVv0_528_t01	VIT_17s0000g04470	Pulp	No hit	No hit	10.6514	11.2494	11.5986	10.8172	10.8687	10.8381	0.597993	0.349152	0.165805	-0.380747	-0.760508	0.186637	-0.411356	1.12179	0.76804	0.590288	1.51361	1.27381	1.13811	0.751916
chr17_JGVv0_528_t01	VIT_17s0000g04470	Skin	No hit	No hit	10.8932	11.3255	12.2011	10.7565	10.8256	10.8359	0.432219	0.875605	-0.136739	-0.499906	-1.36514	-0.0573119	-0.489531	0.909573	0.707153	0.388198	1.34931	1.83478	0.961053	0.712256
chr17_JGVv0_552_t01	VIT_17s0000g04210	Skin	Oleosin OLE-5	Cellular process.Cellular component organization and biogenesis.Oil body organization and biogenesis	10.8354	10.7613	9.34759	10.4957	10.2539	10.2161	-0.0741357	-1.41371	-0.339692	-0.50736	0.868513	-0.619334	-0.545198	0.79021	0.703509	1.82578	0.949911	0.375345	0.650972	0.685297
chr17_JGVv0_573_t01	VIT_17s0000g03990	Pulp	Aspartyl protease	Metabolism.Primary metabolism.Protein metabolism and modification.Proteolysis.Peptidase-mediated proteolysis	14.3252	13.5521	13.2568	10.464	10.2143	10.2465	-0.773104	-0.295329	-3.8612	-3.3378	-3.01028	-4.07871	-3.30561	0.068812	0.0989061	0.124113	0.585157	0.814886	0.0591815	0.101138
chr17_JGVv0_576_t01	VIT_17s0000g03960	Pulp	Fw2.2 ORFX	Unknown	10.0025	9.29436	8.03874	6.1028	6.93065	7.22752	-0.708145	-1.25561	-3.89971	-2.36371	-0.811219	-2.77498	-2.06683	0.0669995	0.194291	0.5699	0.612107	0.418815	0.146099	0.238683
chr17_JGVv0_577_t01	VIT_17s0000g03950	Pulp	SCD1 (Stomatal cytokinesis-defective 1)	Cellular process.Cell growth and death.Cell growth	14.0581	13.9105	13.3624	12.3525	12.2925	12.3194	-0.147563	-0.548093	-1.70562	-1.61798	-1.04301	-1.73867	-1.5911	0.30659	0.325791	0.485314	0.902774	0.683923	0.299646	0.331917
chr17_JGVv0_588_t01	VIT_17s0000g03820	Pulp	Unknown protein	Unknown	12.6066	12.1358	11.608	12.1634	12.1988	12.1559	-0.470811	-0.52775	-0.443198	0.0629618	0.547869	-0.450693	0.0201189	0.735502	1.04461	1.46192	0.721559	0.693636	0.731692	1.01404
chr17_JGVv0_588_t01	VIT_17s0000g03820	Skin	Unknown protein	Unknown	13.1687	12.8177	12.5278	12.6234	12.6126	12.1354	-0.351027	-0.289865	-0.545386	-0.205118	-0.392444	-1.03334	-0.68231	0.685208	0.867468	0.761838	0.784026	0.817978	0.488579	0.623167
chr17_JGVv0_589_t01	VIT_17s0000g03800	Pulp	Unknown protein	Unknown	14.5064	14.1495	13.6649	14.006	14.273	14.1046	-0.356893	-0.484595	-0.500356	0.123459	0.439662	-0.401827	-0.0449334	0.706932	1.08934	1.35629	0.780844	0.714698	0.756899	0.969335
chr17_JGVv0_589_t01	VIT_17s0000g03800	Skin	Unknown protein	Unknown	14.931	14.6491	13.987	14.7093	14.5972	14.1379	-0.281886	-0.662018	-0.22161	-0.0518387	0.150847	-0.793057	-0.511171	0.857608	0.964706	1.11022	0.822515	0.631994	0.57712	0.701653
chr17_JGVv0_597_t01	VIT_17s0000g03690	Pulp	Ribulose-1,5-bisphophate carboxylase/oxygenase small subunit	Metabolism.Primary metabolism.Carbon fixation	15.5982	15.1856	14.5797	13.1548	13.2053	13.0609	-0.412604	-0.605952	-2.44348	-1.98032	-1.51881	-2.53737	-2.12477	0.18384	0.253433	0.348972	0.751266	0.657038	0.172256	0.229288
chr17_JGVv0_604_t01	VIT_17s0000g03620	Skin	Chaperonin 21, Chloroplast	Metabolism.Primary metabolism.Protein metabolism and modification.Protein folding.Chaperone-mediated protein folding	12.357	11.9314	11.516	11.6588	11.7006	11.7364	-0.425655	-0.415365	-0.698197	-0.230739	0.22041	-0.62061	-0.194955	0.616342	0.852198	1.16507	0.744501	0.74983	0.650396	0.8736
chr17_JGVv0_604_t01	VIT_17s0000g03620	Pulp	Chaperonin 21, Chloroplast	Metabolism.Primary metabolism.Protein metabolism and modification.Protein folding.Chaperone-mediated protein folding	12.1529	11.6868	11.4066	11.5693	11.5473	11.4653	-0.466078	-0.280265	-0.583585	-0.139528	0.0587335	-0.687609	-0.221532	0.667304	0.907816	1.04155	0.72393	0.82344	0.620882	0.857654
chr17_JGVv0_619_t01	VIT_17s0000g03460	Pulp	Unknown protein	Unknown	8.04667	8.35281	9.43987	11.5896	11.724	11.7176	0.306137	1.08706	3.54291	3.37119	2.27774	3.67094	3.3648	11.6553	10.3473	4.84919	1.23639	2.1244	12.7369	10.3016
chr17_JGVv0_636_t01	VIT_17s0000g03270	Pulp	CYP77A5P	Metabolism.Cellular metabolism.Oxidation reduction.Cytochrome P450 oxidoreductase	13.7661	13.4685	12.9403	11.4085	11.3073	11.424	-0.297576	-0.528272	-2.35764	-2.1612	-1.51623	-2.34207	-2.0445	0.195111	0.22357	0.349599	0.813618	0.693385	0.197227	0.242407
chr17_JGVv0_640_t01	VIT_17s0000g03230	Pulp	Alpha-mannosidase	Metabolism.Primary metabolism.Carbohydrate metabolism.Oligosaccharide metabolism.N-Glycan metabolism.N-Glycan biosynthesis	9.19546	9.67796	7.63249	6.93868	6.79799	7.59418	0.482508	-2.04547	-2.25678	-2.87998	-0.0383141	-1.60128	-2.08379	0.209238	0.135844	0.973792	1.39717	0.242243	0.329585	0.235894
chr17_JGVv0_649_t01	VIT_17s0000g03130	Skin	Unknown protein	Unknown	12.1045	12.0007	11.3977	9.71235	9.61975	9.32706	-0.10379	-0.603054	-2.39216	-2.38096	-2.0706	-2.77745	-2.67366	0.190497	0.191981	0.23806	0.930585	0.658359	0.14585	0.156729
chr17_JGVv0_658_t01	VIT_17s0000g03010	Skin	Phosphatidyl serine synthase	Metabolism.Primary metabolism.Amino acid metabolism.Glycine, serine, and threonine metabolism	10.1364	10.3968	9.25715	7.68141	7.88649	6.83341	0.260416	-1.13965	-2.45497	-2.51031	-2.42374	-3.30297	-3.56339	0.182382	0.175518	0.186373	1.19782	0.45387	0.101323	0.0845889
chr17_JGVv0_66_t01	VIT_17s0000g09710	Skin	Leucine-rich repeat transmembrane protein kinase	Signaling.Signaling pathway.Protein kinase	13.1507	12.3503	12.1356	12.9964	12.933	12.9028	-0.80036	-0.214749	-0.154268	0.582726	0.767236	-0.247872	0.552488	0.898588	1.49768	1.70201	0.574206	0.861696	0.842138	1.46661
chr17_JGVv0_66_t01	VIT_17s0000g09710	Pulp	Leucine-rich repeat transmembrane protein kinase	Signaling.Signaling pathway.Protein kinase	11.5404	11.2306	10.401	10.0495	9.822	10.0867	-0.309828	-0.829641	-1.49095	-1.40862	-0.314244	-1.45371	-1.14389	0.355778	0.376671	0.804272	0.806738	0.562669	0.365081	0.452539
chr17_JGVv0_660_t01	VIT_17s0000g02990	Pulp	MATE efflux family protein	Transport overview.Electrochemical Potential-driven Transporters.Porters.Multidrug/Oligosaccharidyl-lipid/Polysaccharide Flippase.Multi Antimicrobial Extrusion	11.9096	11.4681	10.5438	9.20331	9.33584	9.59532	-0.441476	-0.924352	-2.70631	-2.1323	-0.948472	-2.3143	-1.87282	0.153221	0.228093	0.518181	0.736381	0.526917	0.20106	0.273039
chr17_JGVv0_662_t01	VIT_17s0000g02970	Pulp	MATE efflux family protein	Transport overview.Electrochemical Potential-driven Transporters.Porters.Multidrug/Oligosaccharidyl-lipid/Polysaccharide Flippase.Multi Antimicrobial Extrusion	12.1229	11.6639	10.6736	10.1247	10.0334	10.3843	-0.45905	-0.990248	-1.99824	-1.63045	-0.289285	-1.73858	-1.27953	0.250305	0.322988	0.818308	0.727465	0.503391	0.299664	0.411929
chr17_JGVv0_664_t01	VIT_17s0000g02950	Pulp	Glutathione S-transferase 25 GSTU7	Metabolism.Primary metabolism.Coenzyme and prosthetic group metabolism.Peptide derived compounds biosynthesis.Glutathione metabolism	10.7478	10.4508	9.57197	11.8377	11.7893	11.9084	-0.297031	-0.878785	1.08994	1.33859	2.33638	1.16056	1.4576	2.12866	2.52904	5.05034	0.813926	0.543825	2.23545	2.7465
chr17_JGVv0_671_t01	VIT_17s0000g02870	Pulp	S-adenosyl-L-methionine:salicylic acid carboxyl methyltransferase	Metabolism.Primary metabolism.Amino acid metabolism.Aromatic amino acid metabolism.Phenylalanine metabolism.Phenylalanine biosynthesis	9.38024	10.7233	11.8909	12.3128	12.1974	12.5468	1.34305	1.16765	2.93256	1.47411	0.655879	3.16659	1.82353	7.63463	2.77813	1.57558	2.53688	2.24646	8.97921	3.53947
chr17_JGVv0_671_t01	VIT_17s0000g02870	Skin	S-adenosyl-L-methionine:salicylic acid carboxyl methyltransferase	Metabolism.Primary metabolism.Amino acid metabolism.Aromatic amino acid metabolism.Phenylalanine metabolism.Phenylalanine biosynthesis	7.91967	9.23867	9.69379	10.0433	10.205	10.2617	1.319	0.455117	2.12367	0.966287	0.567927	2.34205	1.02304	4.358	1.95381	1.48239	2.49494	1.37089	5.07022	2.0322
chr17_JGVv0_682_t01	VIT_17s0000g02740	Pulp	No hit	No hit	11.517	11.7886	12.2928	13.448	13.321	13.4516	0.271557	0.504209	1.93096	1.53237	1.15876	1.93452	1.66297	3.81309	2.89261	2.23265	1.20711	1.41835	3.82252	3.16667
chr17_JGVv0_69_t01	VIT_17s0000g09680	Pulp	RNA-binding protein RBP31	Transport overview.Primary Active Transporters.P-P-bond hydrolysis-driven transporters.Nuclear mRNA Exporter	14.4145	14.179	13.7647	14.2351	14.3477	14.1321	-0.235468	-0.414277	-0.179357	0.168688	0.367389	-0.282356	-0.0468877	0.883097	1.12404	1.29002	0.849409	0.750395	0.822247	0.968022
chr17_JGVv0_710_t01	VIT_17s0000g02430	Pulp	Phosphoethanolamine N-methyltransferase	Metabolism.Primary metabolism.Lipid metabolism.Glycerolipid metabolism.Glycerophospholipid metabolism	12.171	12.9663	13.3686	12.909	12.9751	12.9088	0.795324	0.402285	0.737939	0.00875345	-0.459807	0.737802	-0.057522	1.66779	1.00609	0.727084	1.73547	1.3216	1.66763	0.960913
chr17_JGVv0_710_t01	VIT_17s0000g02430	Skin	Phosphoethanolamine N-methyltransferase	Metabolism.Primary metabolism.Lipid metabolism.Glycerolipid metabolism.Glycerophospholipid metabolism	12.8697	13.3273	13.7335	12.7032	12.7233	12.3849	0.45764	0.406186	-0.166489	-0.604002	-1.34862	-0.484793	-0.942434	0.891009	0.657926	0.392668	1.37329	1.32518	0.7146	0.520354
[truncated: 1,947 more rows]

## Sheet: B) Regressions for TSS and CI
Worksheet 2B: Work flow for calculating times for under-ripe berries to reach brix and color levels of the three reference stages times to reach reference stages
[truncated: 146 more rows]

## Sheet: C) Enriched motifs
Worksheet 2C: List of overrepresented words and motifs deteced by DREME
[truncated: 236 more rows]

## Sheet: D) Pulp Transcriptional modules
Worksheet 2D: Enriched modules of genes during different phases of ripening detected by DISTILLER in Pulp
[truncated: 168 more rows]
[truncated: 62 more columns]

[truncated: 2 more sheets: E) Skin Transcriptional modules, F) Seed Transcriptional modules]
