# Supplementary material for: A comparative study of ripening among berries of the grape cluster reveals an altered transcriptional programme and enhanced ripening rate in delayed berries
Source: J Exp Bot. 2014 Aug 18;65(20):5889–902. doi: 10.1093/jxb/eru329 (PMC4203125; doi:10.1093/jxb/eru329)
Supplement: Supplementary Data [file supp_eru329_jexbot125237_file002.xls]

## Sheet: A) DGE list-V
Worksheet 1A: List of Differentially Expressed Genes at véraison (V) (Log2 transformed values after normalization)
						Midvéraison (V)			Postvéraison (PostV)			véraison										Postvéraison (PostV)
NimbleGeneID	Gene ID	V1 annotation	Tissue	Functional annotation	Functionnal category	Green Soft	Pink Soft	Red Soft	Green Soft (PostV)	Pink Soft (PostV)	Red Soft(PostV)	F-test_ p-value	F-test_adjusted p value	p-value (GS vs PS)	adjusted p-value (GS vs PS)	Fold Change (PS/GS)	p-value (PS vs RS)	adjusted p-value (PS vsRS)	Fold Change (RS/PS)	p-value (GS vs RS)	adjusted p-value (GS vsRS)	Fold Change (RS/GS)	F-test_ p-value (PostV)	F-test_adjusted p value	p-value (GS vs PS)	adjusted p-value (GS vs PS)	Fold Change (PS/GS)	p-value (PS vs RS)	adjusted p-value (PS vs RS)	Fold Change (RS/PS)	p-value (GS vs RS)	adjusted p-value (GS vs RS)	Fold Change (RS/GS)
chr1_GSVIVT00010275001_t01	VIT_01s0010g02040	GSVIVG00010275001	Skin	Hydroxyproline-rich glycoprotein	Cellular process.Cellular component organization and biogenesis.Cell wall organization and biogenesis.Cell wall structural protein	5.36617	6.42539	7.59102	8.4125	7.87816	8.79377	0.00293042	0.0770565	0.0890266	0.84058	2.08379	0.0621708	0.444475	2.24332	0.000685141	0.0295661	1.88636	0.328993	0.999936	0.385135	0.999964	2.36725	0.13993	0.999564	3.47941	0.534592	0.999264	3.62202
chr1_GSVIVT00011993001_t01	VIT_01s0011g02590	GSVIVG00011993001	Skin	No hit	No hit	7.9022	7.60682	4.78974	5.37284	5.04287	5.32704	0.000273184	0.0181527	0.7034	0.999018	0.814861	0.000680165	0.0551502	0.141897	0.00021144	0.0142077	1.21772	0.898243	0.999936	0.670659	0.999964	0.880164	0.714123	0.999564	1.06197	0.952891	0.999264	2.30299
chr1_GSVIVT00012018001_t01	VIT_01s0011g02390	GSVIVG00012018001	Seed	Unknown	Unknown	7.67771	9.3228	10.5837	12.0283	9.83261	9.5572	3.52467e-05	0.00683932	0.0060561	0.633437	3.12769	0.032323	0.891607	2.39652	7.0105e-06	0.00161678	0.826217	0.00011116	0.312759	0.000379136	0.490332	5.63435	0.631677	0.999908	2.83807	8.40809e-05	0.27488	1.77104
chr1_GSVIVT00012123001_t01	VIT_01s0011g01430	GSVIVG00012123001	Skin	No hit	No hit	7.46979	6.26228	5.50752	7.53545	7.58733	7.28746	0.00613811	0.116454	0.0448597	0.721189	0.433014	0.203595	0.67053	0.592647	0.0016377	0.0497475	0.812322	0.860987	0.999936	0.929711	0.999964	0.818937	0.610694	0.999564	0.947447	0.67361	0.999264	1.69652
chr1_GSVIVT00012477001_t01	VIT_01s0113g00410	GSVIVG00012477001	Skin	Unknown	Unknown	8.3975	8.05575	6.79769	9.59171	9.70058	9.87172	0.000465209	0.025075	0.389676	0.999018	0.789087	0.00255818	0.110225	0.418104	0.000193276	0.0134341	1.12595	0.774109	0.999936	0.783244	0.999964	0.864579	0.665635	0.999564	1.23789	0.480308	0.999264	2.16222
chr1_JGVv10_1_t01	VIT_01s0010g00020	JGVv10.1	Seed	DNA-3-methyladenine glycosidase I	Metabolism.Primary metabolism.Nucleobase, nucleoside, nucleotide, nucleic acid metabolism.Nucleic acid metabolism.DNA metabolism.DNA recombination and repair.repair.Base excision repair	8.71786	9.51469	10.9287	11.8908	11.9633	12.1973	0.00114562	0.0778577	0.163621	0.999915	1.73728	0.0156624	0.704724	2.66478	0.000294985	0.0234455	1.1761	0.850727	1	0.897923	0.999923	1.66713	0.679418	0.999908	3.89076	0.588472	0.999998	2.22322
chr1_JGVv10_114_t01	VIT_01s0010g01680	JGVv10.114	Seed	Glutaredoxin	Response to stimulus.Stress response.Abiotic stress response.Oxidative stress response	11.9758	12.1924	13.0722	14.6323	14.5388	14.5421	3.43475e-07	0.000172571	0.230558	0.999915	1.162	1.17328e-05	0.0113833	1.84016	1.97542e-07	8.96457e-05	1.00233	0.838057	1	0.602217	0.999923	1.1189	0.98504	0.999908	3.55236	0.615282	0.999998	2.00311
chr1_JGVv10_116_t01	VIT_01s0010g01710	JGVv10.116	Pulp	Phytosulfokine receptor	Signaling.Signaling pathway.Signaling molecules.Signaling peptide.Ligand peptide	10.9024	11.0323	11.8702	12.8667	12.8797	12.8336	3.3296e-05	0.00299478	0.529538	0.999906	1.0942	0.000180748	0.0288551	1.78742	2.38253e-05	0.00171884	1.95578	0.9735	0.999971	0.949874	0.999906	1.00902	0.823189	0.999888	0.968574	0.872394	0.999826	0.977312
chr1_JGVv10_117_t01	VIT_01s0010g01720	JGVv10.117	Pulp	Aldose reductase	Metabolism.Primary metabolism.Lipid metabolism.Glycerolipid metabolism	13.2707	13.1013	12.6217	12.6286	12.674	12.7376	0.000808927	0.0287011	0.307994	0.999906	0.889228	0.0054923	0.187084	0.717205	0.000276526	0.0102496	0.637759	0.801452	0.999971	0.783367	0.999906	1.03199	0.700382	0.999888	1.04508	0.510186	0.999826	1.07851
chr1_JGVv10_124_t01	VIT_01s0010g01800	JGVv10.124	Pulp	Pentatricopeptide (PPR) repeat-containing protein	Diverse functions.Gene family with diverse functions.Pentatricopeptide domain family	9.17432	9.80372	9.97901	9.67852	9.86313	9.86872	0.0051584	0.0991319	0.0137873	0.786588	1.54692	0.478774	0.849463	1.12918	0.00203341	0.0409829	1.74676	0.679952	0.999971	0.455831	0.999906	1.13651	0.981935	0.999888	1.00388	0.442397	0.999826	1.14092
chr1_JGVv10_157_t01	VIT_01s0010g02200	JGVv10.157	Pulp	Zinc finger (C3HC4-type ring finger)	Regulation overview.Regulation of gene expression.Regulation of transcription.Transcription factor.Zinc finger C3HC4 family transcription factor	11.6259	12.1095	13.0955	12.3193	12.1918	11.986	5.1117e-06	0.000754626	0.0723254	0.999906	1.39829	0.000506283	0.0513939	1.98062	1.31168e-06	0.000203898	2.76948	0.447205	0.999971	0.62973	0.999906	0.915392	0.437679	0.999888	0.867087	0.211191	0.999826	0.793725
chr1_JGVv10_164_t01	VIT_01s0010g02280	JGVv10.164	Pulp	Unknown protein	Unknown	12.9004	12.7643	12.317	11.8232	11.7988	11.9133	0.000598201	0.0234089	0.354118	0.999906	0.909972	0.00357796	0.152787	0.733418	0.00022778	0.00896337	0.667389	0.710532	0.999971	0.867375	0.999906	0.983221	0.434987	0.999888	1.0826	0.538516	0.999826	1.06444
chr1_JGVv10_165_t01	VIT_01s0010g02290	JGVv10.165	Pulp	Heat shock protein 26a, chloroplast	Metabolism.Primary metabolism.Protein metabolism and modification.Protein folding.Chaperone-mediated protein folding.HSP-mediated protein folding	12.7054	12.3736	13.9786	12.7858	12.6782	12.2576	0.000352722	0.0158787	0.396281	0.999906	0.79453	0.000152147	0.0261271	3.04206	0.00199075	0.0404126	2.41701	0.362422	0.999971	0.782459	0.999906	0.928123	0.283428	0.999888	0.747098	0.17958	0.999826	0.693399
chr1_JGVv10_179_t01	VIT_01s0010g02480	JGVv10.179	Skin	Ankyrin repeat	Transport overview.Accessory factors involved in transport.Auxiliary transport proteins.Ankyrin	11.7637	11.8763	12.3168	12.5219	12.2986	12.5709	0.002022	0.0626552	0.469585	0.999018	1.08123	0.00659131	0.177197	1.35705	0.000847159	0.0339301	1.20774	0.182893	0.999936	0.155404	0.999964	1.05864	0.0848384	0.968228	2.26554	0.752375	0.999264	2.25606
chr1_JGVv10_184_t01	VIT_01s0010g02530	JGVv10.184	Skin	Extracellular ligand-gated ion channel	Transport overview.Incompletely characterized transport systems.Putative transport protein.Transporter unknown	9.68333	9.7593	10.9051	10.9537	10.8558	10.877	6.52649e-06	0.00150439	0.756288	0.999018	1.05407	2.4782e-05	0.00955161	2.21265	8.87739e-06	0.00164325	1.01479	0.914393	0.999936	0.689279	0.999964	1.0389	0.930989	0.999564	4.60468	0.753963	0.999264	2.01831
chr1_JGVv10_218_t01	VIT_01s0010g02910	JGVv10.218	Pulp	ATP binding protein	Unknown	8.22258	8.85468	9.37582	9.20234	9.08471	9.26317	0.00713027	0.121292	0.0752771	0.999906	1.54982	0.140235	0.612892	1.43509	0.00179256	0.0378929	2.22412	0.87258	0.999971	0.736216	0.999906	0.921702	0.609599	0.999888	1.13167	0.861638	0.999826	1.04307
chr1_JGVv10_250_t01	VIT_01s0010g03370	JGVv10.250	Pulp	Ribosomal protein L17-2 60S	Metabolism.Primary metabolism.Protein metabolism and modification.Protein synthesis.Ribosome	14.0701	13.6689	13.5045	13.6842	13.5504	13.5081	0.00100327	0.0333665	0.0080329	0.729388	0.757192	0.26165	0.733275	0.892338	0.00031075	0.0110395	0.675672	0.451574	0.999971	0.359424	0.999906	0.911396	0.771206	0.999888	0.971114	0.229429	0.999826	0.885069
chr1_JGVv10_250_t01	VIT_01s0010g03370	JGVv10.250	Skin	Ribosomal protein L17-2 60S	Metabolism.Primary metabolism.Protein metabolism and modification.Protein synthesis.Ribosome	14.1197	14.1032	13.4478	13.4787	13.3944	13.3215	1.88166e-05	0.00322819	0.909603	0.999018	0.988625	4.38386e-05	0.013225	0.634926	3.02841e-05	0.00363363	0.950777	0.55743	0.999936	0.562525	0.999964	0.992822	0.616872	0.999564	1.53869	0.282781	0.993626	1.92805
chr1_JGVv10_252_t01	VIT_01s0010g03390	JGVv10.252	Pulp	Gag-pol polyprotein	Transposable elements viral and plasmid proteins.Protein from transposable element	12.3202	12.7675	13.207	12.7507	12.7194	12.7393	0.00102747	0.0337831	0.0487375	0.983231	1.36349	0.0526626	0.444071	1.35608	0.000224961	0.0089148	1.849	0.989711	0.999971	0.887645	0.999906	0.978497	0.928416	0.999888	1.01392	0.95896	0.999826	0.992115
chr1_JGVv10_252_t01	VIT_01s0010g03390	JGVv10.252	Skin	Gag-pol polyprotein	Transposable elements viral and plasmid proteins.Protein from transposable element	12.14	12.7337	13.1947	12.5882	12.1579	12.3129	9.65408e-05	0.0089351	0.0100329	0.462765	1.50918	0.0425239	0.382376	1.37646	1.97666e-05	0.00266102	1.1134	0.154301	0.999936	0.0575779	0.999964	2.06539	0.486219	0.999564	1.99182	0.218802	0.982512	2.15956
chr1_JGVv10_257_t01	VIT_01s0010g03460	JGVv10.257	Skin	Caffeoyl-CoA O-methyltransferase	Metabolism.Secondary metabolism.Phenylpropanoid metabolism.Phenylpropanoid biosynthesis	13.4185	14.2552	14.0463	13.0613	13.1762	12.6772	5.51447e-06	0.00137305	2.09161e-06	0.00980824	1.78594	0.180197	0.642692	0.865236	0.000177694	0.0125934	0.70762	0.00577344	0.457581	0.457607	0.999964	3.42507	0.00218905	0.333372	1.16679	0.0160435	0.577236	1.61891
chr1_JGVv10_258_t01	VIT_01s0010g03470	JGVv10.258	Pulp	Caffeoyl-CoA O-methyltransferase	Metabolism.Secondary metabolism.Phenylpropanoid metabolism.Phenylpropanoid biosynthesis	4.59354	8.22551	8.8805	7.88348	7.82262	7.15945	1.62042e-09	1.1398e-06	8.51909e-08	0.00119847	12.3975	0.254533	0.727345	1.5746	1.72246e-09	9.31986e-07	19.5211	0.375319	0.999971	0.915061	0.999906	0.958691	0.248738	0.999888	0.631491	0.208586	0.999826	0.605405
chr1_JGVv10_258_t01	VIT_01s0010g03470	JGVv10.258	Seed	Caffeoyl-CoA O-methyltransferase	Metabolism.Secondary metabolism.Phenylpropanoid metabolism.Phenylpropanoid biosynthesis	4.30455	5.11198	6.62501	4.73233	5.791	4.85134	0.000690105	0.0554765	0.161734	0.999915	1.75008	0.0106626	0.603628	2.85409	0.000179954	0.0163857	0.521353	0.135806	1	0.0686992	0.999923	1.68199	0.104774	0.999908	4.75837	0.834824	0.999998	1.41909
chr1_JGVv10_260_t01	VIT_01s0010g03490	JGVv10.260	Pulp	Caffeoyl-CoA O-methyltransferase	Metabolism.Secondary metabolism.Phenylpropanoid metabolism.Phenylpropanoid biosynthesis	9.15648	10.9268	11.3313	9.93546	9.87494	10.0102	0.000119009	0.00729508	0.000763286	0.306327	3.41129	0.413131	0.820486	1.32361	5.89321e-05	0.00335651	4.5152	0.962444	0.999971	0.902176	0.999906	0.958919	0.783604	0.999888	1.0983	0.879344	0.999826	1.05318
chr1_JGVv10_260_t01	VIT_01s0010g03490	JGVv10.260	Skin	Caffeoyl-CoA O-methyltransferase	Metabolism.Secondary metabolism.Phenylpropanoid metabolism.Phenylpropanoid biosynthesis	13.1825	14.8468	14.9555	13.4136	13.5388	12.8737	0.000908434	0.0395348	0.00144	0.241165	3.16975	0.825379	0.964538	1.07822	0.000750836	0.0316131	0.630643	0.361124	0.999936	0.799223	0.999964	7.61362	0.181177	0.999564	1.08199	0.276133	0.993626	1.5147
chr1_JGVv10_260_t01	VIT_01s0010g03490	JGVv10.260	Seed	Caffeoyl-CoA O-methyltransferase	Metabolism.Secondary metabolism.Phenylpropanoid metabolism.Phenylpropanoid biosynthesis	6.84499	6.815	9.03434	7.40552	8.35463	7.71511	2.62743e-05	0.00547596	0.951426	0.999915	0.979426	4.39723e-05	0.0315918	4.65679	5.35656e-05	0.00717676	0.641927	0.153622	1	0.0589418	0.999923	0.985898	0.198206	0.999908	24.6788	0.530391	0.999998	1.55267
chr1_JGVv10_262_t01	VIT_01s0010g03510	JGVv10.262	Pulp	Caffeoyl-CoA O-methyltransferase	Metabolism.Secondary metabolism.Phenylpropanoid metabolism.Phenylpropanoid biosynthesis	9.00058	10.3917	11.393	9.44691	9.62676	8.95288	0.000214755	0.0111073	0.0118296	0.775282	2.62278	0.065308	0.480287	2.00184	4.64918e-05	0.00284988	5.25041	0.426966	0.999971	0.735855	0.999906	1.13276	0.210016	0.999888	0.626822	0.35612	0.999826	0.71004
chr1_JGVv10_262_t01	VIT_01s0010g03510	JGVv10.262	Skin	Caffeoyl-CoA O-methyltransferase	Metabolism.Secondary metabolism.Phenylpropanoid metabolism.Phenylpropanoid biosynthesis	13.1226	14.9753	15.049	13.77	13.7742	12.8541	0.00075811	0.0349103	0.00108459	0.218314	3.61157	0.889893	0.979748	1.05246	0.000718745	0.0308272	0.528477	0.147154	0.999936	0.993709	0.999964	10.5068	0.0893908	0.980188	1.05169	0.0908153	0.86895	1.41191
chr1_JGVv10_262_t01	VIT_01s0010g03510	JGVv10.262	Seed	Caffeoyl-CoA O-methyltransferase	Metabolism.Secondary metabolism.Phenylpropanoid metabolism.Phenylpropanoid biosynthesis	5.70965	6.97646	8.22238	7.22613	7.56033	6.96391	0.000112521	0.0155956	0.0211128	0.872291	2.40629	0.0232014	0.805428	2.3717	2.2244e-05	0.00372533	0.661394	0.533757	1	0.531383	0.999923	2.89587	0.266317	0.999908	2.96138	0.623075	0.999998	1.57753
chr1_JGVv10_271_t01	VIT_01s0010g03620	JGVv10.271	Pulp	LHCA2 (Photosystem I light harvesting complex gene 2)	Metabolism.Primary metabolism.Generation of metabolite precursors and energy.Photosynthesis.Antenna proteins	12.8974	12.0435	10.6477	7.58351	7.1025	7.17289	5.15584e-05	0.00419262	0.0673035	0.999906	0.553297	0.00369165	0.154497	0.380039	1.15775e-05	0.00102938	0.210275	0.526255	0.999971	0.296401	0.999906	0.716474	0.87781	0.999888	1.05	0.371926	0.999826	0.7523
chr1_JGVv10_293_t01	VIT_01s0010g03880	JGVv10.293	Pulp	Unknown protein	Unknown	13.6568	13.3803	13.005	13.5075	13.6581	13.7139	1.72382e-05	0.00179588	0.029292	0.911572	0.825569	0.00378734	0.156247	0.770967	3.41123e-06	0.000411395	0.636487	0.23137	0.999971	0.226414	0.999906	1.11003	0.651384	0.999888	1.03947	0.0996861	0.999826	1.15384
chr1_JGVv10_293_t01	VIT_01s0010g03880	JGVv10.293	Skin	Unknown protein	Unknown	14.2688	14.1706	13.641	13.8537	13.8841	13.9768	9.85395e-06	0.00203861	0.427742	0.999018	0.93416	8.88678e-05	0.0196881	0.692775	6.54644e-06	0.00133471	1.06641	0.582947	0.999936	0.805565	0.999964	0.956039	0.453868	0.999564	1.59448	0.321187	0.999264	2.09228
chr1_JGVv10_296_t01	VIT_01s0010g03910	JGVv10.296	Seed	Squamosa promoter-binding protein 13 (SPL13)	Regulation overview.Regulation of gene expression.Regulation of transcription.Transcription factor.SBP family transcription factor	6.94554	8.00043	8.44073	10.1439	10.6626	10.9197	0.00204947	0.116723	0.012794	0.779691	2.07757	0.284658	0.999868	1.35689	0.000634791	0.041122	1.19512	0.163067	1	0.208649	0.999923	2.45867	0.530292	0.999908	1.28077	0.0628406	0.999998	2.22529
chr1_JGVv10_305_t01	VIT_01s0010g04010	JGVv10.305	Skin	Unknown protein	Unknown	4.74904	7.65703	7.67529	5.60009	5.29639	7.27736	6.59509e-05	0.00712648	0.000112001	0.0768599	7.50573	0.978874	0.996606	1.01274	0.000102949	0.00839586	3.94759	0.012555	0.599739	0.660011	0.999964	172.311	0.00596906	0.494717	1.01124	0.0184964	0.592562	15.3396
chr1_JGVv10_37_t01	VIT_01s0010g00580	JGVv10.37	Pulp	Translin-associated factor X	Metabolism.Primary metabolism.Nucleobase, nucleoside, nucleotide, nucleic acid metabolism.Nucleic acid metabolism.DNA metabolism	12.1812	11.729	11.5877	11.538	11.5027	11.4203	0.00711806	0.121273	0.0193167	0.836147	0.730916	0.45208	0.838192	0.906703	0.00264113	0.0488585	0.662724	0.811162	0.999971	0.850533	0.999906	0.975828	0.66041	0.999888	0.944498	0.530725	0.999826	0.921667
chr1_JGVv10_60_t01	VIT_01s0010g00940	JGVv10.60	Pulp	Unknown protein	Unknown	9.205	8.10221	7.25833	5.99177	5.90698	4.70173	0.0080725	0.129787	0.0704607	0.999906	0.465615	0.163057	0.643537	0.557145	0.00207513	0.0415261	0.259415	0.063147	0.999971	0.887305	0.999906	0.942919	0.0488328	0.999888	0.433694	0.035546	0.999826	0.408938
chr1_JGVv11_103_t01	VIT_01s0011g05610	JGVv11.103	Pulp	Caleosin	Signaling.Hormone Signaling.ABA Signaling.ABA-mediated Signaling pathway	11.6337	11.7812	12.3079	14.1116	14.3159	14.1249	0.00562721	0.104997	0.480936	0.999906	1.10761	0.0147109	0.282336	1.44063	0.00221112	0.043505	1.59566	0.54939	0.999971	0.330143	0.999906	1.1521	0.362195	0.999888	0.876001	0.949293	0.999826	1.00924
chr1_JGVv11_12_t01	VIT_01s0011g06560	JGVv11.12	Seed	Potassium transporter (KUP1)	Transport overview.Electrochemical Potential-driven Transporters.Porters.K+ uptake porter (aka permease)	9.36118	9.89468	10.4408	10.865	10.9414	10.703	6.66685e-05	0.0109653	0.0194292	0.854768	1.44744	0.016896	0.727516	1.46013	1.29197e-05	0.00252437	0.847705	0.546471	1	0.730183	0.999923	1.50804	0.284333	0.999908	1.66165	0.465184	0.999998	1.79649
chr1_JGVv11_124_t01	VIT_01s0011g05390	JGVv11.124	Pulp	Invertase/pectin methylesterase inhibitor	Cellular process.Cellular component organization and biogenesis.Cell wall organization and biogenesis	9.17506	8.17165	6.62378	7.13846	7.05167	5.7535	0.00101065	0.0334536	0.123401	0.999906	0.498821	0.0195628	0.313635	0.342015	0.000242728	0.00936819	0.170604	0.062775	0.999971	0.892556	0.999906	0.941616	0.0481895	0.999888	0.406643	0.0355959	0.999826	0.382902
chr1_JGVv11_127_t01	VIT_01s0011g05360	JGVv11.127	Pulp	High mobility group protein HMGI/Y-1	Regulation overview.Regulation of gene expression.Regulation of transcription.Transcription factor.HMG family transcription factor	11.7615	11.9038	12.6468	13.6987	13.7404	13.8661	0.000789879	0.0284137	0.542045	0.999906	1.10363	0.00247773	0.128045	1.67369	0.000408398	0.0134551	1.84713	0.754523	0.999971	0.857825	0.999906	1.02934	0.589834	0.999888	1.09105	0.473351	0.999826	1.12306
chr1_JGVv11_133_t01	VIT_01s0011g05300	JGVv11.133	Skin	Armadillo/beta-catenin repeat	Unknown	11.2263	11.2465	12.0474	12.289	12.2417	12.126	0.000322989	0.019929	0.924769	0.999018	1.0141	0.000488341	0.0478259	1.74214	0.00036591	0.0200687	0.922938	0.734439	0.999936	0.825063	0.999964	1.01051	0.589237	0.999564	3.23623	0.447593	0.999264	1.86978
chr1_JGVv11_15_t01	VIT_01s0011g06530	JGVv11.15	Pulp	Galacturonic acid reductase [Vitis vinifera]	Cellular process.Cellular component organization and biogenesis.Cell wall organization and biogenesis	6.6645	5.0166	4.68043	4.65342	4.29305	4.62384	0.00457398	0.092386	0.00952858	0.742546	0.319105	0.583078	0.891118	0.792138	0.00212726	0.0422986	0.252775	0.806116	0.999971	0.556374	0.999906	0.778968	0.589114	0.999888	1.2577	0.961415	0.999826	0.979706
chr1_JGVv11_166_t01	VIT_01s0011g04970	JGVv11.166	Pulp	SEC12-like protein 2 STL2P	Transport overview.Macromolecule transport.Protein transport.Protein coat	12.4667	12.2583	11.9496	12.1195	12.1967	12.1812	0.00993311	0.146171	0.206323	0.999906	0.865519	0.0639468	0.475387	0.807373	0.00267099	0.0491989	0.698796	0.881453	0.999971	0.636795	0.999906	1.055	0.924443	0.999888	0.989317	0.705702	0.999826	1.04373
chr1_JGVv11_167_t01	VIT_01s0011g04960	JGVv11.167	Pulp	Unknown protein	Unknown	11.2011	11.4157	12.2276	12.5	12.3643	12.6263	0.000693401	0.0258747	0.415305	0.999906	1.16033	0.00325106	0.147771	1.75556	0.000291158	0.0105345	2.03702	0.607252	0.999971	0.605569	0.999906	0.910233	0.320722	0.999888	1.19913	0.630685	0.999826	1.09149
chr1_JGVv11_167_t01	VIT_01s0011g04960	JGVv11.167	Skin	Unknown protein	Unknown	10.0049	9.87367	10.9015	10.7391	10.939	11.2945	0.000458172	0.0247906	0.617522	0.999018	0.913071	0.000286502	0.0364752	2.03895	0.00129283	0.0433036	1.27948	0.109546	0.999936	0.447644	0.999964	0.942166	0.179814	0.999564	4.00688	0.0388564	0.726133	2.35574
chr1_JGVv11_172_t01	VIT_01s0011g04900	JGVv11.172	Seed	Serine carboxypeptidase-like 50 SCPL50 (	Metabolism.Primary metabolism.Protein metabolism and modification.Proteolysis.Peptidase-mediated proteolysis	13.0621	12.7731	12.1339	8.94778	8.9264	9.06309	0.000471947	0.0417767	0.199853	0.999915	0.8185	0.00612436	0.481327	0.642049	0.000135365	0.0132704	1.09938	0.803913	1	0.923716	0.999923	0.881837	0.54128	0.999908	1.11785	0.606106	0.999998	2.12301
chr1_JGVv11_177_t01	VIT_01s0011g04850	JGVv11.177	Pulp	Unknown protein	Unknown	12.6505	12.8882	13.4231	13.1754	13.1217	13.1826	0.000724188	0.0266002	0.220634	0.999906	1.17913	0.00764186	0.217772	1.44882	0.000211562	0.00855247	1.70834	0.941391	0.999971	0.78044	0.999906	0.963488	0.751717	0.999888	1.04313	0.969937	0.999826	1.00504
chr1_JGVv11_194_t01	VIT_01s0011g04680	JGVv11.194	Pulp	Glycosyltransferase family 14	Metabolism.Primary metabolism.Carbohydrate metabolism.Polysaccharide metabolism	12.6401	12.9617	13.4367	13.5405	13.663	13.6746	0.00118739	0.0372863	0.118451	0.999906	1.24969	0.0231812	0.333712	1.38996	0.000282402	0.0103594	1.73702	0.763945	0.999971	0.54724	0.999906	1.08862	0.954132	0.999888	1.00813	0.509877	0.999826	1.09747
chr1_JGVv11_194_t01	VIT_01s0011g04680	JGVv11.194	Skin	Glycosyltransferase family 14	Metabolism.Primary metabolism.Carbohydrate metabolism.Polysaccharide metabolism	12.2009	12.377	13.1167	13.9814	13.861	13.863	9.04662e-05	0.00868723	0.388027	0.999018	1.1298	0.000664071	0.0548209	1.66987	4.37849e-05	0.0047565	1.00144	0.79299	0.999936	0.553916	0.999964	1.09489	0.99187	0.999564	3.06321	0.56072	0.999264	1.9954
chr1_JGVv11_195_t01	VIT_01s0011g04670	JGVv11.195	Skin	ABC transporter G member 2	Transport overview.Macromolecule transport.Multidrug transport.Multidrug ABC transport	12.575	12.7779	13.1602	13.4222	13.3585	13.3788	0.00513334	0.105733	0.245103	0.977643	1.15099	0.0315942	0.343617	1.30344	0.00144709	0.0465318	1.01416	0.931142	0.999936	0.713155	0.999964	1.12767	0.906773	0.999564	1.94507	0.802049	0.999264	1.95562
chr1_JGVv11_203_t01	VIT_01s0011g04590	JGVv11.203	Pulp	Zinc finger (C3HC4-type ring finger)	Regulation overview.Regulation of gene expression.Regulation of transcription.Transcription factor.Zinc finger C3HC4 family transcription factor	9.302	9.11646	8.32245	9.24761	9.37835	9.87945	0.0030689	0.0722565	0.520018	0.999906	0.879322	0.00805551	0.223408	0.57674	0.00134306	0.0315165	0.50714	0.0770476	0.999971	0.64993	0.999906	1.09485	0.0867997	0.999888	1.4153	0.0324448	0.999826	1.54954
chr1_JGVv11_204_t01	VIT_01s0011g04570	JGVv11.204	Pulp	No hit	No hit	8.63554	8.94794	10.002	11.1704	10.8373	11.053	0.000108119	0.00685142	0.30513	0.999906	1.24177	0.00107305	0.0808036	2.07634	4.32743e-05	0.00269609	2.57832	0.537391	0.999971	0.274546	0.999906	0.793816	0.477418	0.999888	1.16131	0.698533	0.999826	0.921864
chr1_JGVv11_204_t01	VIT_01s0011g04570	JGVv11.204	Skin	No hit	No hit	8.12541	8.05466	9.17356	9.79237	9.79555	10.1713	0.000670445	0.0326102	0.815321	0.999018	0.952146	0.000565959	0.0512715	2.17181	0.00113625	0.0406442	1.29751	0.359506	0.999936	0.991624	0.999964	0.968033	0.218629	0.999564	4.34857	0.214824	0.982023	2.38975
chr1_JGVv11_213_t01	VIT_01s0011g04480	JGVv11.213	Pulp	Histone chaperone ASF1B (Anti-silencing 1b)	Metabolism.Primary metabolism.Nucleobase, nucleoside, nucleotide, nucleic acid metabolism.Nucleic acid metabolism.DNA metabolism.DNA replication	11.4347	10.9418	10.8212	11.1265	11.1029	11.1499	0.00425437	0.08821	0.010612	0.76378	0.710612	0.517112	0.867785	0.919797	0.00180263	0.0380487	0.653619	0.968274	0.999971	0.898929	0.999906	0.983779	0.800659	0.999888	1.03305	0.900089	0.999826	1.0163
chr1_JGVv11_213_t01	VIT_01s0011g04480	JGVv11.213	Skin	Histone chaperone ASF1B (Anti-silencing 1b)	Metabolism.Primary metabolism.Nucleobase, nucleoside, nucleotide, nucleic acid metabolism.Nucleic acid metabolism.DNA metabolism.DNA replication	11.1694	10.8765	10.4985	11.3303	11.5009	11.2785	0.00302834	0.0786753	0.11991	0.892479	0.816265	0.0466848	0.397077	0.769518	0.000727368	0.0310752	0.857114	0.458241	0.999936	0.360518	0.999964	0.948544	0.234851	0.999564	1.29454	0.780469	0.999264	1.77281
chr1_JGVv11_223_t01	VIT_01s0011g04380	JGVv11.223	Pulp	Acyl-(acyl carrier protein) thioesterase	Metabolism.Primary metabolism.Lipid metabolism.Fatty acid metabolism.Fatty acid biosynthesis	5.25786	6.66491	8.10784	11.5302	11.3048	11.4621	0.000216388	0.0111507	0.0302976	0.921572	2.65195	0.0265238	0.355281	2.71873	4.39589e-05	0.00273031	7.20992	0.934681	0.999971	0.721614	0.999906	0.855342	0.803506	0.999888	1.11525	0.914271	0.999826	0.953916
chr1_JGVv11_224_t01	VIT_01s0011g04370	JGVv11.224	Pulp	Phosphatidylserine synthase 2	Metabolism.Primary metabolism.Lipid metabolism.Glycerolipid metabolism.Glycerophospholipid metabolism.Glycerophospholipid biosynthesis	12.6837	13.2255	13.8277	14.7445	14.7428	14.9054	1.05377e-05	0.00127249	0.0127998	0.778395	1.45582	0.0060478	0.196491	1.51807	1.93559e-06	0.000276446	2.21003	0.672862	0.999971	0.993855	0.999906	0.99888	0.440578	0.999888	1.11924	0.44511	0.999826	1.11798
chr1_JGVv11_233_t01	VIT_01s0011g04280	JGVv11.233	Seed	Receptor-like kinase ARK1AS	Signaling.Signaling pathway.Protein kinase	4.96308	5.45063	6.16928	6.81134	6.79284	6.89602	0.000263783	0.0280507	0.0794007	0.999915	1.40206	0.0112217	0.617324	1.64564	5.8944e-05	0.00754265	1.07414	0.921308	1	0.945978	0.999923	1.32147	0.705743	0.999908	2.03964	0.756594	0.999998	2.09449
chr1_JGVv11_235_t01	VIT_01s0011g04260	JGVv11.235	Pulp	Zinc finger (CCCH-type) family protein	Regulation overview.Regulation of gene expression.Regulation of transcription.Transcription factor.C3H family transcription factor	5.9948	7.07397	9.87017	12.0162	12.3027	11.9944	8.91197e-07	0.000188532	0.0998209	0.999906	2.11282	7.77799e-05	0.0163315	6.94609	2.93862e-07	6.26371e-05	14.6758	0.866631	0.999971	0.657597	0.999906	1.21966	0.633496	0.999888	0.807626	0.973116	0.999826	0.985031
chr1_JGVv11_240_t01	VIT_01s0011g04210	JGVv11.240	Seed	Amino acid permease	Transport overview.Electrochemical Potential-driven Transporters.Porters.Amino Acid/Auxin Permease	12.7157	13.0037	13.3174	14.3108	14.2939	14.1133	0.00281511	0.141946	0.0861275	0.999915	1.22097	0.0624275	0.999868	1.24286	0.00065594	0.0419444	0.88236	0.417831	1	0.918211	0.999923	1.16559	0.277112	0.999908	1.18344	0.23512	0.999998	1.79057
chr1_JGVv11_243_t01	VIT_01s0011g04180	JGVv11.243	Skin	Phosphatidic acid phosphatase / PAP2	Metabolism.Primary metabolism.Lipid metabolism.Glycerolipid metabolism.Glycerophospholipid metabolism	11.0492	11.3952	11.831	12.0154	12.0278	12.0875	0.00168036	0.055951	0.0962438	0.855861	1.27096	0.0378078	0.367212	1.35268	0.000388024	0.0207108	1.04229	0.930788	0.999936	0.951731	0.999964	1.33339	0.770461	0.999564	1.97995	0.72469	0.999264	2.03013
chr1_JGVv11_258_t01	VIT_01s0011g04030	JGVv11.258	Pulp	Reticulon family protein (RTNLB9)	Unclear	5.95182	6.42054	8.00995	5.7628	6.65529	6.35833	0.0058982	0.108226	0.464072	0.999906	1.38388	0.0160255	0.289034	3.00926	0.00225406	0.0441952	4.16445	0.366906	0.999971	0.166625	0.999906	1.85637	0.642133	0.999888	0.813965	0.353148	0.999826	1.51102
chr1_JGVv11_261_t01	VIT_01s0011g04000	JGVv11.261	Seed	Unknown protein	Unknown	11.7002	11.9993	12.1758	13.7564	13.6794	13.8673	0.000425777	0.0387692	0.010238	0.71864	1.23039	0.120518	0.999868	1.13016	0.000103476	0.0109864	1.1391	0.248981	1	0.493378	0.999923	1.42578	0.099031	0.999908	1.09452	0.325459	0.999998	2.18572
chr1_JGVv11_27_t01	VIT_01s0011g06410	JGVv11.27	Skin	BRL2 (BRI1-like 2)	Signaling.Hormone Signaling.Brassinosteroid Signaling.Brassinosteroid-mediated Signaling pathway	8.4244	6.78033	7.93679	6.56439	6.08336	6.20027	0.000438723	0.0242037	0.000131919	0.0863182	0.319952	0.0051142	0.155722	2.22911	0.220663	0.604637	1.08441	0.448252	0.999936	0.226846	0.999964	1.17579	0.767191	0.999564	4.20874	0.358598	0.999264	1.39453
chr1_JGVv11_28_t01	VIT_01s0011g06400	JGVv11.28	Pulp	Indeterminate(ID)-domain 16	Regulation overview.Regulation of gene expression.Regulation of transcription.Transcription factor.C2H2 family transcription factor	11.1481	11.5259	12.4859	12.5509	12.4366	12.6781	0.00130754	0.0399011	0.286855	0.999906	1.29939	0.00884995	0.232616	1.94531	0.000416954	0.0136889	2.52773	0.789614	0.999971	0.746043	0.999906	0.923883	0.494526	0.999888	1.18216	0.718376	0.999826	1.09218
chr1_JGVv11_287_t01	VIT_01s0011g03730	JGVv11.287	Pulp	(myb domain protein 62	Regulation overview.Regulation of gene expression.Regulation of transcription.Transcription factor.MYB family transcription factor	7.82503	9.12627	9.80648	10.6617	10.9063	11.1194	0.000856106	0.0298481	0.0115157	0.775282	2.46441	0.175079	0.659346	1.60238	0.000227319	0.00895775	3.94891	0.652771	0.999971	0.622645	0.999906	1.18476	0.668006	0.999888	1.15918	0.35878	0.999826	1.37335
chr1_JGVv11_293_t01	VIT_01s0011g03670	JGVv11.293	Pulp	Bifunctional nuclease	Metabolism.Primary metabolism.Nucleobase, nucleoside, nucleotide, nucleic acid metabolism.Nucleic acid metabolism.DNA metabolism.DNA catabolism	12.2931	12.886	14.1373	15.2762	15.2894	15.1937	6.21392e-08	2.08137e-05	0.0320096	0.93504	1.50824	2.79065e-05	0.00853453	2.38055	1.63521e-08	5.61077e-06	3.59043	0.927814	0.999971	0.960998	0.999906	1.00917	0.722494	0.999888	0.935825	0.759363	0.999826	0.944405
chr1_JGVv11_293_t01	VIT_01s0011g03670	JGVv11.293	Skin	Bifunctional nuclease	Metabolism.Primary metabolism.Nucleobase, nucleoside, nucleotide, nucleic acid metabolism.Nucleic acid metabolism.DNA metabolism.DNA catabolism	10.8064	11.461	12.4454	14.6493	14.6088	14.6692	1.11653e-06	0.000514995	0.0185534	0.560523	1.57411	0.00063647	0.0540752	1.9786	2.20121e-07	0.000131773	1.04278	0.973903	0.999936	0.880392	0.999964	2.01893	0.822472	0.999564	3.79611	0.94106	0.999264	2.06
chr1_JGVv11_294_t01	VIT_01s0011g03660	JGVv11.294	Pulp	IMP dehydrogenase/GMP reductase	Metabolism.Primary metabolism.Nucleobase, nucleoside, nucleotide, nucleic acid metabolism.Nucleotide metabolism.Purine metabolism	10.5708	11.1865	11.5227	13.1707	13.2641	13.3235	0.0040214	0.0853372	0.0289697	0.911572	1.53227	0.224193	0.705382	1.26242	0.00110661	0.0276931	1.93438	0.852914	0.999971	0.73353	0.999906	1.06691	0.828505	0.999888	1.04205	0.57797	0.999826	1.11177
chr1_JGVv11_30_t01	VIT_01s0011g06380	JGVv11.30	Pulp	BPC2/BBR/BPC2/BPC2 (basic pentacysteine2)	Regulation overview.Regulation of gene expression.Regulation of transcription.Transcription factor.BBR family transcription factor	12.2583	12.5016	12.9306	12.4808	12.5166	12.5593	0.00023261	0.0118272	0.113987	0.999906	1.18377	0.00676836	0.207445	1.34622	5.67697e-05	0.00330015	1.59362	0.873343	0.999971	0.81354	0.999906	1.02514	0.778283	0.999888	1.03008	0.605274	0.999826	1.05597
chr1_JGVv11_30_t01	VIT_01s0011g06380	JGVv11.30	Skin	BPC2/BBR/BPC2/BPC2 (basic pentacysteine2)	Regulation overview.Regulation of gene expression.Regulation of transcription.Transcription factor.BBR family transcription factor	12.2041	12.5052	12.7661	12.8149	12.8334	12.8665	0.00238795	0.0684188	0.0522521	0.749763	1.23209	0.0909096	0.510342	1.19821	0.000554134	0.0257129	1.0232	0.94184	0.999936	0.902905	0.999964	1.397	0.827499	0.999564	1.61091	0.734046	0.999264	1.99652
chr1_JGVv11_301_t01	VIT_01s0011g03590	JGVv11.301	Pulp	Ribosomal protein L15, chloroplast (CL15) 50S	Metabolism.Primary metabolism.Protein metabolism and modification.Protein synthesis.Ribosome	12.9992	12.5821	12.4403	12.3338	12.3206	12.2447	0.000698595	0.0259853	0.0047013	0.627439	0.748933	0.316855	0.768869	0.906381	0.000245342	0.00944315	0.678818	0.790897	0.999971	0.925356	0.999906	0.990893	0.590516	0.999888	0.948734	0.527888	0.999826	0.940094
chr1_JGVv11_311_t01	VIT_01s0011g03490	JGVv11.311	Seed	3-ketoacyl-CoA synthase	Unclear	4.88492	6.42087	6.73736	6.25759	6.37961	6.31766	0.000918988	0.0666409	0.00297989	0.468392	2.8998	0.520493	0.999868	1.2453	0.000450976	0.0327873	0.957965	0.969317	1	0.803951	0.999923	5.39418	0.899671	0.999908	1.18545	0.90272	0.999998	1.89892
chr1_JGVv11_318_t01	VIT_01s0011g03420	JGVv11.318	Pulp	Unknown protein	Unknown	12.0417	12.3296	13.4288	14.2056	14.3174	14.2059	1.67541e-07	4.66725e-05	0.192345	0.999906	1.2208	7.93621e-06	0.00348896	2.14245	9.15843e-08	2.45411e-05	2.61551	0.839417	0.999971	0.609787	0.999906	1.08054	0.610626	0.999888	0.925629	0.99904	0.999826	1.00018
chr1_JGVv11_318_t01	VIT_01s0011g03420	JGVv11.318	Skin	Unknown protein	Unknown	12.0344	12.1574	12.8652	13.8782	14.003	14.0229	0.000749743	0.0347525	0.574645	0.999018	1.08894	0.00217579	0.101373	1.6333	0.00041219	0.0214328	1.01384	0.772098	0.999936	0.568836	0.999964	1.06432	0.92772	0.999564	2.89172	0.509319	0.999264	1.98951
chr1_JGVv11_350_t01	VIT_01s0011g03080	JGVv11.350	Pulp	Methionine aminopeptidase 1B, chloroplast precursor	Metabolism.Primary metabolism.Protein metabolism and modification.Proteolysis.Peptidase-mediated proteolysis	12.9424	12.7148	12.2632	11.5637	11.776	11.7508	0.000707706	0.0261343	0.179495	0.999906	0.854074	0.00962065	0.239214	0.731221	0.000190977	0.00793696	0.624516	0.388299	0.999971	0.209855	0.999906	1.15854	0.880585	0.999888	0.982677	0.26818	0.999826	1.13847
chr1_JGVv11_367_t01	VIT_01s0011g02890	JGVv11.367	Skin	Unknown protein	Unknown	10.6525	9.93106	8.25876	9.17249	9.30916	9.51625	0.00114769	0.0450369	0.24856	0.979887	0.606496	0.00953125	0.20627	0.313752	0.000344549	0.0193049	1.15436	0.854851	0.999936	0.82571	0.999964	0.771966	0.738727	0.999564	1.07735	0.580228	0.999264	2.19626
chr1_JGVv11_381_t01	VIT_01s0011g02740	JGVv11.381	Pulp	Phosphoenolpyruvate carboxylase	Metabolism.Primary metabolism.Carbohydrate metabolism.Monosaccharide metabolism.Pyruvate metabolism	12.6905	12.4794	11.8883	11.981	11.9874	12.0984	0.00468019	0.0937904	0.380983	0.999906	0.863826	0.0171673	0.295968	0.663878	0.00160811	0.0353482	0.573475	0.858649	0.999971	0.978819	0.999906	1.00443	0.644193	0.999888	1.07996	0.625344	0.999826	1.08474
chr1_JGVv11_387_t01	VIT_01s0011g02660	JGVv11.387	Skin	No hit	No hit	8.60205	7.547	4.77978	5.49087	5.08958	6.0642	1.0947e-06	0.000513339	0.106331	0.872482	0.481278	8.60497e-05	0.0195795	0.146888	3.65262e-07	0.000195543	1.96511	0.31931	0.999936	0.533874	0.999964	0.762493	0.134918	0.999564	1.09225	0.375189	0.999264	3.90391
chr1_JGVv11_391_t01	VIT_01s0011g02620	JGVv11.391	Skin	No hit	No hit	9.4958	9.01099	5.73451	5.38452	5.37538	4.42533	8.77255e-09	1.6455e-05	0.371239	0.999018	0.71459	2.32935e-07	0.000436924	0.1032	1.08775e-08	1.38653e-05	0.517615	0.133359	0.999936	0.986487	0.999964	0.821067	0.0835889	0.963342	1.07383	0.080756	0.847364	1.43157
chr1_JGVv11_393_t01	VIT_01s0011g02600	JGVv11.393	Skin	No hit	No hit	12.2194	11.7265	9.54031	6.94737	6.29348	6.20305	0.000199249	0.0148702	0.434821	0.999018	0.710602	0.00108893	0.0702711	0.219736	9.77036e-05	0.00810911	0.93924	0.436976	0.999936	0.301436	0.999964	0.8188	0.885678	0.999564	1.10916	0.240324	0.991693	1.90677
chr1_JGVv11_421_t01	VIT_01s0011g02260	JGVv11.421	Skin	Metal-nicotianamine transporter YSL7	Transport overview.Electrochemical Potential-driven Transporters.Porters.Oligopeptide Transporter	8.4641	6.95096	9.10682	9.39512	9.27057	9.82639	3.09398e-05	0.00444143	0.00101555	0.218119	0.350347	9.11181e-06	0.00578105	4.45635	0.142037	0.501269	1.47	0.405814	0.999936	0.773406	0.999964	1.09598	0.202793	0.999564	21.8653	0.321263	0.999264	1.95712
chr1_JGVv11_427_t01	VIT_01s0011g02200	JGVv11.427	Skin	Glutamine synthetase	Metabolism.Primary metabolism.Amino acid metabolism.Glutamate metabolism	13.8305	14.2891	14.7077	14.5028	14.4553	14.2726	1.90108e-05	0.00324175	0.00817971	0.432014	1.37414	0.0151024	0.257018	1.33666	3.54804e-06	0.000825022	0.881015	0.349011	0.999936	0.775655	0.999964	1.92135	0.275636	0.999564	2.11351	0.171318	0.958289	1.84062
chr1_JGVv11_427_t01	VIT_01s0011g02200	JGVv11.427	Seed	Glutamine synthetase	Metabolism.Primary metabolism.Amino acid metabolism.Glutamate metabolism	13.6553	13.8707	14.2767	12.7452	12.7074	12.637	0.00187297	0.10888	0.200035	0.999915	1.16102	0.0182175	0.737767	1.32501	0.000506304	0.0353483	0.952423	0.803542	1	0.820281	0.999923	1.11814	0.673078	0.999908	1.50238	0.516953	0.999998	1.88828
chr1_JGVv11_438_t01	VIT_01s0011g02080	JGVv11.438	Pulp	Ribosomal protein L36a/L44 (RPL36aB) 60S	Metabolism.Primary metabolism.Protein metabolism and modification.Protein synthesis.Ribosome	9.51846	9.80341	10.4159	11.5303	11.6294	11.5949	0.00126062	0.0389768	0.226412	0.999906	1.21837	0.0115083	0.255556	1.52887	0.000362051	0.0124609	1.86272	0.910675	0.999971	0.67179	0.999906	1.07109	0.88268	0.999888	0.976386	0.782229	0.999826	1.04579
chr1_JGVv11_438_t01	VIT_01s0011g02080	JGVv11.438	Seed	Ribosomal protein L36a/L44 (RPL36aB) 60S	Metabolism.Primary metabolism.Protein metabolism and modification.Protein synthesis.Ribosome	10.8067	11.635	12.5088	12.42	12.2773	12.531	2.32818e-08	2.11308e-05	0.000884787	0.30359	1.77568	0.000493077	0.133396	1.83249	3.69873e-09	3.7167e-06	1.19225	0.553475	1	0.54207	0.999923	2.77424	0.28068	0.999908	3.24697	0.635207	0.999998	2.28508
chr1_JGVv11_443_t01	VIT_01s0011g02030	JGVv11.443	Pulp	Serine carboxypeptidase S10	Metabolism.Primary metabolism.Protein metabolism and modification.Proteolysis.Peptidase-mediated proteolysis	11.861	11.1059	9.59023	7.10702	7.91878	6.26373	4.23973e-08	1.59052e-05	0.0242187	0.898968	0.592496	2.69556e-05	0.00833432	0.349742	1.05297e-08	4.09266e-06	0.207221	3.44555e-05	0.189736	0.0158548	0.999906	1.75535	6.52574e-06	0.161154	0.317527	0.012431	0.999826	0.557371
chr1_JGVv11_451_t01	VIT_01s0011g01940	JGVv11.451	Pulp	Unknown protein	Unknown	11.5824	12.0376	12.204	11.9805	11.9509	12.0142	0.00237847	0.0609862	0.0115138	0.775282	1.37099	0.340326	0.783512	1.12228	0.000799562	0.0219478	1.53864	0.935059	0.999971	0.864482	0.999906	0.979665	0.715747	0.999888	1.04484	0.846425	0.999826	1.02359
chr1_JGVv11_451_t01	VIT_01s0011g01940	JGVv11.451	Skin	Unknown protein	Unknown	11.2156	11.421	11.8798	11.8062	11.9247	12.2519	0.0012953	0.047965	0.240538	0.974929	1.15301	0.0109253	0.218475	1.37438	0.000380959	0.0206525	1.25463	0.0363465	0.872563	0.496141	0.999964	1.13138	0.064588	0.92568	2.22824	0.0132246	0.545584	2.35214
chr1_JGVv11_461_t01	VIT_01s0011g01830	JGVv11.461	Skin	Lecithine cholesterol acyltransferase	Metabolism.Primary metabolism.Lipid metabolism.Glycerolipid metabolism.Glycerophospholipid metabolism	11.3867	11.058	11.8747	12.1101	12.2936	12.2601	5.02263e-05	0.0059666	0.0518132	0.748578	0.796264	1.06829e-05	0.00588645	1.76136	0.0048309	0.0927308	0.976997	0.499066	0.999936	0.270495	0.999964	1.03361	0.83916	0.999564	3.37637	0.366854	0.999264	1.84583
chr1_JGVv11_479_t01	VIT_01s0011g01650	JGVv11.479	Pulp	Peptidylprolyl isomerase, FKBP-type	Metabolism.Primary metabolism.Protein metabolism and modification.Protein folding.Peptidyl prolyl isomerase-mediated protein folding	10.6196	10.9772	11.5922	12.3302	12.0282	12.2025	0.00098847	0.0329912	0.149933	0.999906	1.28132	0.0154312	0.285531	1.53158	0.000249203	0.00951553	1.96244	0.468377	0.999971	0.222481	0.999906	0.811119	0.478784	0.999888	1.12846	0.603548	0.999826	0.915311
chr1_JGVv11_482_t01	VIT_01s0011g01620	JGVv11.482	Skin	ParB nuclease domain-containing protein	Response to stimulus.Stress response.Abiotic stress response.Oxidative stress response	13.0873	12.9157	12.4028	12.4024	12.5346	12.3845	0.00110049	0.0439197	0.341172	0.999018	0.887885	0.00616739	0.172153	0.700828	0.000390386	0.0207108	0.901168	0.657674	0.999936	0.462258	0.999964	0.925861	0.404284	0.999564	1.4426	0.92042	0.999264	1.84096
chr1_JGVv11_484_t01	VIT_01s0011g01600	JGVv11.484	Skin	Exostosin	Metabolism.Primary metabolism.Carbohydrate metabolism.Oligosaccharide metabolism.Glycan metabolism.Glycan structures-biosynthesis1	12.8863	13.1919	13.4554	13.2236	13.1225	13.0626	0.00638684	0.119244	0.0774341	0.819254	1.23591	0.126135	0.570861	1.20039	0.00158316	0.0486285	0.959303	0.632077	0.999936	0.552953	0.999964	1.33483	0.724544	0.999564	1.54706	0.345999	0.999264	1.87992
chr1_JGVv11_49_t01	VIT_01s0011g06190	JGVv11.49	Pulp	Histidine kinase (AHK4) (WOL)	Signaling.Hormone Signaling.Cytokinin Signaling.Cytokinin-mediated Signaling pathway	9.53867	10.0567	10.5271	10.5261	10.8307	10.66	0.00790313	0.128166	0.0917571	0.999906	1.43202	0.124729	0.593371	1.38544	0.00198065	0.0403424	1.98398	0.600414	0.999971	0.316346	0.999906	1.23508	0.572968	0.999888	0.88842	0.658083	0.999826	1.09727
chr1_JGVv11_49_t01	VIT_01s0011g06190	JGVv11.49	Skin	Histidine kinase (AHK4) (WOL)	Signaling.Hormone Signaling.Cytokinin Signaling.Cytokinin-mediated Signaling pathway	10.5055	10.934	11.6136	12.1481	12.009	12.1441	0.00244455	0.0691949	0.161007	0.930531	1.3458	0.0287306	0.329581	1.60165	0.00061836	0.0277041	1.09818	0.8707	0.999936	0.645619	0.999964	1.33355	0.655224	0.999564	2.41508	0.989319	0.99967	2.10013
chr1_JGVv11_505_t01	VIT_01s0011g01370	JGVv11.505	Pulp	Thioredoxin O1 ATO1	Cellular process.Cellular homeostasis.Cell redox homeostasis	12.816	12.5266	12.1506	12.1988	12.2812	12.1293	0.000491664	0.0201654	0.071001	0.999906	0.818242	0.0205162	0.318879	0.770609	0.000107659	0.00512536	0.630545	0.626742	0.999971	0.60107	0.999906	1.05877	0.337019	0.999888	0.900106	0.659228	0.999826	0.953001
chr1_JGVv11_519_t01	VIT_01s0011g01230	JGVv11.519	Pulp	GTP-binding protein (ERG)	Signaling.Signaling pathway.G-protein signaling pathway	11.1786	10.8739	10.345	10.601	10.8083	10.5616	0.00203059	0.0538986	0.178573	0.999906	0.809561	0.0221295	0.328221	0.693116	0.000529032	0.0161441	0.56112	0.498684	0.999971	0.357476	0.999906	1.15456	0.274445	0.999888	0.842791	0.860531	0.999826	0.973056
chr1_JGVv11_547_t01	VIT_01s0011g00930	JGVv11.547	Pulp	FK506-binding protein 1 (FKBP13)	Metabolism.Primary metabolism.Protein metabolism and modification.Protein folding	9.81023	9.19294	8.23659	7.09048	6.91224	7.00811	0.000149926	0.00858137	0.0769882	0.999906	0.651896	0.00744673	0.215851	0.51536	3.36502e-05	0.00224889	0.335961	0.872393	0.999971	0.603703	0.999906	0.883782	0.779863	0.999888	1.06871	0.81019	0.999826	0.944504
chr1_JGVv11_547_t01	VIT_01s0011g00930	JGVv11.547	Skin	FK506-binding protein 1 (FKBP13)	Metabolism.Primary metabolism.Protein metabolism and modification.Protein folding	12.5958	12.264	11.3376	8.223	7.96378	8.13205	0.00179803	0.0581656	0.335629	0.999018	0.794513	0.00936096	0.204646	0.526172	0.00061061	0.0274882	1.12371	0.744021	0.999936	0.451056	0.999964	0.867836	0.624041	0.999564	1.24965	0.790858	0.999264	2.13794
chr1_JGVv11_555_t01	VIT_01s0011g00850	JGVv11.555	Pulp	Unknown protein	Unknown	11.6489	11.3435	10.1378	6.71899	7.347	7.35243	0.000850941	0.0297687	0.439457	0.999906	0.809207	0.00355585	0.152511	0.433556	0.00036597	0.0125128	0.350837	0.188983	0.999971	0.115804	0.999906	1.54543	0.988983	0.999888	1.00378	0.11277	0.999826	1.55126
chr1_JGVv11_556_t01	VIT_01s0011g00840	JGVv11.556	Pulp	Ankyrin	Transport overview.Accessory factors involved in transport.Auxiliary transport proteins.Ankyrin	11.1659	11.0758	10.7088	11.2277	11.2795	11.3079	0.00414352	0.0867427	0.51491	0.999906	0.939477	0.010446	0.246401	0.77541	0.00175368	0.0373233	0.72848	0.839767	0.999971	0.707995	0.999906	1.0365	0.836973	0.999888	1.01988	0.562215	0.999826	1.0571
chr1_JGVv11_558_t01	VIT_01s0011g00820	JGVv11.558	Pulp	Remorin	Unclear	10.414	11.0127	11.5779	12.1856	12.1323	12.3006	0.000719144	0.0264495	0.0389114	0.962973	1.5143	0.0506146	0.437241	1.47959	0.000154782	0.00677285	2.24054	0.830185	0.999971	0.850653	0.999906	0.963751	0.552812	0.999888	1.12368	0.684712	0.999826	1.08294
chr1_JGVv11_567_t01	VIT_01s0011g00730	JGVv11.567	Pulp	Alpha-1,4-glucan phosphorylase type H	Metabolism.Primary metabolism.Carbohydrate metabolism.Polysaccharide metabolism.Starch and sucrose metabolism	8.12635	7.34799	5.64432	4.23721	5.75167	5.34141	0.000132306	0.00788676	0.157388	0.999906	0.583029	0.00294194	0.139649	0.307004	3.70238e-05	0.00240023	0.178992	0.0215646	0.999971	0.00757951	0.999906	2.85691	0.452409	0.999888	0.752489	0.0473096	0.999826	2.1498
chr1_JGVv11_578_t01	VIT_01s0011g00620	JGVv11.578	Pulp	14-3-3 protein GF14 iota (GRF12)	Signaling.Signaling pathway.14-3-3 family interactome	12.834	12.752	12.2392	11.9189	11.9071	11.8742	0.00047371	0.0196293	0.589198	0.999906	0.94475	0.00142893	0.0943767	0.70083	0.000280795	0.0103274	0.662109	0.953957	0.999971	0.937892	0.999906	0.991846	0.828384	0.999888	0.977474	0.768293	0.999826	0.969503
chr1_JGVv11_579_t01	VIT_01s0011g00610	JGVv11.579	Pulp	Unknown protein	Unknown	12.3838	11.8927	11.3763	10.9561	10.7038	10.7026	0.00368682	0.0801275	0.0886658	0.999906	0.711453	0.0739713	0.497983	0.699133	0.00087239	0.0232659	0.4974	0.588919	0.999971	0.375877	0.999906	0.839509	0.996838	0.999888	0.999221	0.373773	0.999826	0.838855
chr1_JGVv11_580_t01	VIT_01s0011g00600	JGVv11.580	Pulp	Acclimation of photosynthesis to environment	Transport overview.Electrochemical Potential-driven Transporters.Porters.Drug/Metabolite Transporter.Triose-phosphate Transporter	12.8081	12.2903	11.0342	7.10022	6.30413	7.29371	0.00126806	0.0389926	0.268706	0.999906	0.698423	0.00937152	0.236694	0.418695	0.000392405	0.0130814	0.292426	0.087595	0.999971	0.0920534	0.999906	0.575909	0.037862	0.999888	1.9856	0.67757	0.999826	1.14353
chr1_JGVv11_72_t01	VIT_01s0011g05930	JGVv11.72	Seed	S-adenosyl-L-methionine:carboxyl methyltransferase	Unclear	5.72943	8.01081	7.82694	13.1208	13.1334	13.1124	5.90674e-06	0.00177127	7.03811e-06	0.033004	4.86142	0.683469	0.999868	0.880335	2.71608e-05	0.00419888	0.985576	0.998891	1	0.977713	0.999923	28.4117	0.962892	0.999908	0.920485	0.985169	0.999998	1.97435
chr1_JGVv11_79_t01	VIT_01s0011g05860	JGVv11.79	Pulp	Aspartate-semialdehyde dehydrogenase	Metabolism.Primary metabolism.Amino acid metabolism.Glycine, serine, and threonine metabolism	13.2708	12.9311	12.3541	11.8972	12.0678	11.9767	8.621e-06	0.00111266	0.0482636	0.983231	0.790198	0.00124298	0.0878704	0.670338	1.91538e-06	0.000275424	0.5297	0.597568	0.999971	0.313307	0.999906	1.12551	0.588913	0.999888	0.938845	0.636731	0.999826	1.05667
chr1_JGVv11_79_t01	VIT_01s0011g05860	JGVv11.79	Skin	Aspartate-semialdehyde dehydrogenase	Metabolism.Primary metabolism.Amino acid metabolism.Glycine, serine, and threonine metabolism	13.2945	12.9576	12.6063	12.8142	12.7468	12.7146	0.000769773	0.0352742	0.0500406	0.745142	0.791717	0.0414114	0.378665	0.783873	0.000166117	0.0119231	0.977956	0.832114	0.999936	0.688928	0.999964	1.03281	0.848397	0.999564	1.32428	0.55472	0.999264	1.95346
chr1_JGVv11_80_t01	VIT_01s0011g05850	JGVv11.80	Pulp	SEC14 cytosolic factor	Transport overview.Electrochemical Potential-driven Transporters.Porters.Drug/Metabolite Transporter.Triose-phosphate Transporter	10.2257	10.564	11.0497	9.90217	10.0508	10.3847	0.00910308	0.138371	0.193116	0.999906	1.26427	0.064314	0.476822	1.40029	0.00241232	0.0462749	1.77034	0.167016	0.999971	0.564334	0.999906	1.10855	0.198864	0.999888	1.26041	0.0659966	0.999826	1.39723
chr1_JGVv113_21_t01	VIT_01s0113g00430	JGVv113.21	Skin	Mitotic checkpoint protein BUB3	Cellular process.Cell growth and death	12.1472	11.927	11.5685	11.8734	11.843	11.7409	0.00180881	0.0582964	0.156672	0.927337	0.858499	0.0234788	0.303027	0.779967	0.000455977	0.0229506	0.931682	0.664201	0.999936	0.842972	0.999964	0.953405	0.507427	0.999564	1.39179	0.39033	0.999264	1.87739
chr1_JGVv127_16_t01	VIT_01s0127g00740	JGVv127.16	Pulp	Quinone oxidoreductase, chloroplast precursor	Metabolism.Primary metabolism.Generation of metabolite precursors and energy.Electron transport.Respiratory-chain phosphorylation	10.9957	10.4162	9.50311	6.88945	7.52021	7.39727	1.73614e-05	0.00179588	0.046164	0.983231	0.669183	0.00232357	0.124861	0.531062	3.71766e-06	0.000435209	0.355378	0.0714656	0.999971	0.0306626	0.999906	1.54839	0.66553	0.999888	0.918317	0.0790461	0.999826	1.42191
chr1_JGVv127_19_t01	VIT_01s0127g00710	JGVv127.19	Skin	Mov34 STAM-binding protein	Transport overview.Macromolecule transport.Protein transport.Tethering factors	9.1147	8.10339	8.71171	9.2196	9.63552	9.66089	0.000317385	0.0197022	7.21512e-05	0.0722483	0.496097	0.0115849	0.225414	1.52449	0.087942	0.408123	1.01774	0.111907	0.999936	0.0785319	0.999964	1.3415	0.913019	0.999564	2.46071	0.0625258	0.802933	1.52585
chr1_JGVv127_22_t01	VIT_01s0127g00680	JGVv127.22	Skin	SRO2 (similar to rcd one 2)	Metabolism.Primary metabolism.Coenzyme and prosthetic group metabolism.Nicotinate and nicotinamide metabolism	12.3257	12.5617	13.4007	14.8148	14.9884	15.0496	8.26765e-05	0.00827229	0.31744	0.999018	1.17775	0.000814372	0.0601395	1.78881	3.48178e-05	0.00399851	1.04331	0.584042	0.999936	0.461022	0.999964	1.13189	0.794498	0.999564	3.31422	0.320032	0.999264	2.05525
chr1_JGVv127_23_t01	VIT_01s0127g00670	JGVv127.23	Pulp	Proline extensin-like receptor kinase 1 (PERK1)	Signaling.Signaling pathway.Protein kinase	7.23241	9.39179	9.77269	9.70782	9.79963	9.68458	8.25332e-07	0.000178627	1.20879e-05	0.0365485	4.46725	0.389322	0.810694	1.30215	6.58573e-07	0.000119546	5.81702	0.962204	0.999971	0.834976	0.999906	1.06571	0.794079	0.999888	0.923352	0.957937	0.999826	0.984022
chr1_JGVv127_25_t01	VIT_01s0127g00650	JGVv127.25	Skin	Aborted microspores AMS	Regulation overview.Regulation of gene expression.Regulation of transcription.Transcription factor.bHLH family transcription factor	8.13969	6.68704	7.47615	8.10677	7.86267	8.59989	5.85032e-05	0.00658418	1.15101e-05	0.0249114	0.365351	0.0101607	0.211452	1.72801	0.0289224	0.240573	1.66696	0.0475006	0.947542	0.41058	0.999964	1.26614	0.0158494	0.67528	2.86107	0.100366	0.884545	2.68772
chr1_JGVv127_28_t01	VIT_01s0127g00590	JGVv127.28	Pulp	Protein disulfide isomerase	Metabolism.Primary metabolism.Protein metabolism and modification.Protein folding.Disulfide bond rearrangement	13.6192	14.0618	14.2047	14.745	14.7753	14.6596	0.00288267	0.0687346	0.0110453	0.770994	1.35903	0.396218	0.81375	1.10414	0.00104546	0.0265718	1.50057	0.773306	0.999971	0.856678	0.999906	1.02123	0.49167	0.999888	0.922945	0.611364	0.999826	0.942538
chr1_JGVv127_29_t01	VIT_01s0127g00580	JGVv127.29	Skin	Subtilisin-like serine protease 2	Metabolism.Primary metabolism.Protein metabolism and modification.Proteolysis.Peptidase-mediated proteolysis.Subtilase-mediated proteolysis	9.05943	8.40153	9.27833	8.62667	8.63292	8.82051	0.000990418	0.0414063	0.00571156	0.384407	0.6338	0.000352708	0.0414246	1.8363	0.338958	0.714377	1.13886	0.62608	0.999936	0.978089	0.999964	1.18871	0.411889	0.999564	3.46986	0.396598	0.999264	1.34209
chr1_JGVv127_33_t01	VIT_01s0127g00540	JGVv127.33	Pulp	Protein disulfide isomerase	Metabolism.Primary metabolism.Protein metabolism and modification.Protein folding.Disulfide bond rearrangement	13.2398	12.5933	11.99	11.8232	11.9006	12.1504	0.000934906	0.0317687	0.0419751	0.96901	0.638846	0.0569568	0.45981	0.658245	0.000204138	0.00833618	0.420517	0.545632	0.999971	0.803031	0.999906	1.05515	0.422595	0.999888	1.18906	0.294734	0.999826	1.25464
chr1_JGVv127_39_t01	VIT_01s0127g00470	JGVv127.39	Pulp	Galactinol synthase	Metabolism.Primary metabolism.Carbohydrate metabolism.Monosaccharide metabolism.Galactose metabolism	12.3909	12.5093	14.3345	14.424	14.6212	14.0721	2.33117e-06	0.000397514	0.748375	0.999906	1.08554	1.03614e-05	0.00399354	3.5435	3.54205e-06	0.000422285	3.84659	0.325891	0.999971	0.593578	0.999906	1.14646	0.141509	0.999888	0.683433	0.342569	0.999826	0.783531
chr1_JGVv127_55_t01	VIT_01s0127g00310	JGVv127.55	Pulp	Unknown protein	Unknown	7.36074	8.05872	9.37068	10.8502	11.0696	11.1932	0.00136783	0.0412489	0.186872	0.999906	1.62223	0.0154206	0.285531	2.48279	0.00036512	0.0125128	4.02766	0.801246	0.999971	0.675525	0.999906	1.16423	0.813354	0.999888	1.08949	0.513385	0.999826	1.26841
chr1_JGVv127_59_t01	VIT_01s0127g00260	JGVv127.59	Skin	ATP-citrate synthase	Metabolism.Primary metabolism.Generation of metabolite precursors and energy.Citric acid cycle	14.009	14.3714	14.6634	15.1361	15.1186	15.1033	0.00471682	0.100607	0.0607381	0.771461	1.28558	0.128119	0.574135	1.22434	0.00115627	0.0410249	0.989439	0.984946	0.999936	0.926526	0.999964	1.42812	0.935541	0.999564	1.56939	0.862597	0.999264	1.92975
chr1_JGVv127_64_t01	VIT_01s0127g00210	JGVv127.64	Skin	KNAT2 (knotted1-like homeobox gene 6)	Regulation overview.Regulation of gene expression.Regulation of transcription.Transcription factor.Homeobox domain family transcription factor	5.95153	4.70739	7.13918	6.39291	5.59426	6.93659	0.00171354	0.0563767	0.0556376	0.759544	0.422159	0.00038646	0.0428088	5.39561	0.0672095	0.360584	2.5356	0.114608	0.999936	0.213627	0.999964	0.791475	0.0395846	0.818934	40.8653	0.394983	0.999264	4.5159
chr1_JGVv127_80_t01	VIT_01s0127g00050	JGVv127.80	Pulp	SOUL heme-binding	Transport overview.Macromolecule transport.Heme prostetic groups trafficking	5.70763	4.79319	8.81773	7.66673	8.53727	8.58577	8.49146e-09	3.98193e-06	0.105097	0.999906	0.530549	4.32114e-09	2.02633e-05	16.2745	1.17301e-06	0.000191547	8.63443	0.18537	0.999971	0.122355	0.999906	1.82835	0.93047	0.999888	1.03419	0.10341	0.999826	1.89086
chr1_JGVv137_2_t01	VIT_01s0137g00810	JGVv137.2	Pulp	Acetylglucosaminyltransferase	Metabolism.Primary metabolism.Carbohydrate metabolism.Oligosaccharide metabolism.Glycan metabolism.Glycan structures-biosynthesis1	10.868	10.7392	12.0405	12.3687	12.2375	12.2299	0.00162936	0.0461204	0.730594	0.999906	0.914631	0.0010673	0.0808036	2.46444	0.00287819	0.051857	2.25405	0.915704	0.999971	0.725705	0.999906	0.913087	0.983678	0.999888	0.994716	0.710445	0.999826	0.908262
chr1_JGVv137_29_t01	VIT_01s0137g00540	JGVv137.29	Skin	CYP71E1	Metabolism.Secondary metabolism.Terpenoid metabolism.Monoterpenoid metabolism.Monoterpenoid biosynthesis	8.65947	7.4755	8.89194	10.7218	10.7084	10.4947	8.86266e-05	0.00868723	0.0005027	0.16838	0.44014	5.00942e-05	0.0139549	2.66927	0.464774	0.799859	0.862295	0.722942	0.999936	0.966359	0.999964	1.20728	0.501312	0.999564	6.29983	0.475069	0.999264	1.04423
chr1_JGVv137_30_t01	VIT_01s0137g00530	JGVv137.30	Skin	Unknown	Unknown	13.2677	13.1699	12.5213	11.9251	11.8345	11.4282	0.00094443	0.0403224	0.628246	0.999018	0.934484	0.00230451	0.104392	0.637884	0.000554724	0.0257129	0.754536	0.0393276	0.901811	0.653665	0.999964	0.956254	0.0487522	0.862655	1.44743	0.0170851	0.589274	1.65729
chr1_JGVv137_31_t01	VIT_01s0137g00520	JGVv137.31	Skin	CYP71B35	Metabolism.Secondary metabolism.Phenylpropanoid metabolism.Phenylpropanoid biosynthesis	7.90799	6.81572	9.32725	12.4132	12.4865	12.3911	0.00106301	0.0429779	0.0892523	0.841139	0.469021	0.000241411	0.0335951	5.70224	0.0289546	0.240573	0.935979	0.987446	0.999936	0.907625	0.999964	0.772647	0.880002	0.999564	50.8665	0.972126	0.999264	1.61934
chr1_JGVv137_48_t01	VIT_01s0137g00350	JGVv137.48	Pulp	P-glycoprotein 18	Transport overview.Macromolecule transport.Multidrug transport.Multidrug ABC transport	8.04694	8.49516	5.85864	6.22743	6.23927	5.53096	0.00100846	0.0334536	0.525913	0.999906	1.36435	0.000494845	0.050629	0.160816	0.00316985	0.0551448	0.219409	0.517176	0.999971	0.986602	0.999906	1.00824	0.317844	0.999888	0.612038	0.32591	0.999826	0.617082
chr1_JGVv137_62_t01	VIT_01s0137g00210	JGVv137.62	Pulp	Photosystem II core complex proteins psbY, chloroplast precursor	Metabolism.Primary metabolism.Generation of metabolite precursors and energy.Photosynthesis.Photosystem II	12.9073	11.5807	10.366	8.52705	7.66755	8.20581	4.15373e-11	5.84347e-08	1.59359e-05	0.0407611	0.39869	6.01406e-05	0.0135369	0.430867	6.08988e-12	1.00791e-08	0.171782	0.0107544	0.999971	0.00301952	0.953412	0.551146	0.0556389	0.999888	1.45221	0.247013	0.999826	0.80038
chr1_JGVv137_62_t01	VIT_01s0137g00210	JGVv137.62	Skin	Photosystem II core complex proteins psbY, chloroplast precursor	Metabolism.Primary metabolism.Generation of metabolite precursors and energy.Photosynthesis.Photosystem II	14.3229	14.0566	13.3416	11.5729	11.6748	11.0305	0.00252756	0.0705857	0.336077	0.999018	0.831447	0.012284	0.232743	0.609225	0.000840805	0.033823	0.639815	0.0503886	0.960523	0.711728	0.999964	0.89034	0.0231454	0.715536	1.29817	0.053843	0.77122	1.52203
chr1_JGVv137_62_t01	VIT_01s0137g00210	JGVv137.62	Seed	Photosystem II core complex proteins psbY, chloroplast precursor	Metabolism.Primary metabolism.Generation of metabolite precursors and energy.Photosynthesis.Photosystem II	11.5713	10.8936	10.0873	10.4681	11.0373	10.9199	1.2607e-05	0.0033782	0.017246	0.840454	0.625198	0.00513877	0.457546	0.571831	2.36177e-06	0.00072229	0.921848	0.10166	1	0.0435009	0.999923	0.861393	0.670195	0.999908	1.08244	0.106081	0.999998	1.89359
chr1_JGVv137_64_t01	VIT_01s0137g00190	JGVv137.64	Skin	CIP4 (COP1-interacting protein 4)	Metabolism.Primary metabolism.Protein metabolism and modification.Proteolysis.cytoplasmic and nuclear protein degradation.Ubiquitin-mediated proteolysis	9.58158	8.46412	8.95604	8.96915	8.96722	9.54467	0.000955509	0.0404412	0.000214666	0.118428	0.460905	0.0827123	0.495358	1.40631	0.0289546	0.240573	1.49221	0.0663675	0.999936	0.994466	0.999964	1.26793	0.0429612	0.835353	1.88029	0.043631	0.740618	2.38111
chr1_JGVv137_76_t01	VIT_01s0137g00070	JGVv137.76	Skin	B-keto acyl reductase	Unclear	9.32731	10.416	11.1383	9.73695	9.942	9.05817	1.24472e-05	0.00235044	0.00225862	0.282966	2.12681	0.0369793	0.36392	1.64977	2.57673e-06	0.000677559	0.541927	0.0301052	0.838954	0.544538	0.999964	3.58965	0.0116413	0.614013	2.43826	0.0493058	0.760083	1.45523
chr1_JGVv137_9_t01	VIT_01s0137g00740	JGVv137.9	Pulp	Unknown protein	Unknown	10.5945	11.3265	11.9912	9.85675	10.2819	10.15	0.00603538	0.109485	0.08253	0.999906	1.66097	0.11383	0.574197	1.58524	0.00148231	0.0335799	2.63304	0.576482	0.999971	0.307836	0.999906	1.34267	0.750431	0.999888	0.91264	0.480441	0.999826	1.22538
chr1_JGVv137_9_t01	VIT_01s0137g00740	JGVv137.9	Skin	Unknown protein	Unknown	9.85072	10.3458	11.3559	9.37052	9.3467	9.61562	0.00240668	0.0687431	0.235983	0.972641	1.40937	0.0182473	0.27657	2.01414	0.000683931	0.0295592	1.20491	0.771433	0.999936	0.954161	0.999964	1.35353	0.517369	0.999564	3.33473	0.55499	0.999264	2.25847
chr1_JGVv146_42_t01	VIT_01s0146g00480	JGVv146.42	Seed	TIFY 9 (Jasmonate ZIM domain-containing protein 10)	Signaling.Hormone Signaling.Jasmonate salicylate signaling.Jasmonate Signaling.Jasmonate-mediated Signaling pathway	8.691	10.1537	10.6752	11.0505	10.5974	10.9426	0.00132958	0.0853152	0.00766522	0.674224	2.75622	0.324562	0.999868	1.43544	0.000452156	0.0327883	1.2703	0.666908	1	0.391404	0.999923	4.23391	0.51306	0.999908	1.35244	0.837611	0.999998	2.35792
chr1_JGVv146_9_t01	VIT_01s0146g00100	JGVv146.9	Pulp	ACT domain containing protein (ACR4)	Unknown	10.8181	11.0117	11.5843	12.2127	12.2057	12.3826	0.00479803	0.0951481	0.402998	0.999906	1.1436	0.0162984	0.290787	1.48721	0.0017003	0.0366026	1.70078	0.684933	0.999971	0.976044	0.999906	0.995212	0.444627	0.999888	1.1304	0.462546	0.999826	1.12499
chr1_JGVv150_10_t01	VIT_01s0150g00100	JGVv150.10	Pulp	Ubiquitin thioesterase protein OTUB1	Metabolism.Primary metabolism.Protein metabolism and modification.Proteolysis.cytoplasmic and nuclear protein degradation.Ubiquitin-mediated proteolysis	12.7477	12.3974	12.1561	12.3026	11.9907	12.0081	0.0036679	0.0799334	0.0411217	0.96901	0.784434	0.154266	0.631186	0.845964	0.000919473	0.0242004	0.663603	0.120951	0.999971	0.0676028	0.999906	0.80555	0.916926	0.999888	1.01218	0.0838406	0.999826	0.815361
chr1_JGVv150_10_t01	VIT_01s0150g00100	JGVv150.10	Skin	Ubiquitin thioesterase protein OTUB1	Metabolism.Primary metabolism.Protein metabolism and modification.Proteolysis.cytoplasmic and nuclear protein degradation.Ubiquitin-mediated proteolysis	12.6558	12.4852	11.8924	11.9855	12.1008	11.8352	9.02309e-05	0.00868723	0.311123	0.996699	0.888477	0.000899879	0.0631857	0.663045	3.71851e-05	0.00421871	0.83186	0.288268	0.999936	0.491959	0.999964	0.927731	0.117807	0.999564	1.51557	0.371849	0.999264	1.77478
chr1_JGVv150_15_t01	VIT_01s0150g00150	JGVv150.15	Pulp	Glycyl tRNA synthetase	Metabolism.Primary metabolism.Amino acid metabolism.Glycine, serine, and threonine metabolism	12.2289	11.9654	11.4695	11.1797	11.1309	11.1728	0.00262995	0.0651268	0.213707	0.999906	0.833053	0.021991	0.32784	0.709103	0.000719651	0.0201875	0.59072	0.968586	0.999971	0.816443	0.999906	0.966757	0.841997	0.999888	1.02946	0.973828	0.999826	0.995234
chr1_JGVv150_32_t01	VIT_01s0150g00320	JGVv150.32	Pulp	Nudix hydrolase 13	Metabolism.Primary metabolism.Nucleobase, nucleoside, nucleotide, nucleic acid metabolism.Nudix hydrolase family	11.7065	11.372	11.2627	11.7569	11.9898	12.0821	0.00276097	0.06691	0.0109061	0.770994	0.793076	0.389556	0.810694	0.927004	0.00099387	0.0256311	0.735185	0.0373226	0.999971	0.0709836	0.999906	1.17513	0.467134	0.999888	1.06607	0.0131594	0.999826	1.25278
chr1_JGVv150_37_t01	VIT_01s0150g00370	JGVv150.37	Pulp	C2 domain-containing protein	Signaling.Signaling pathway.Protein kinase	8.59135	7.99756	6.83623	5.65141	6.9779	6.39435	0.0050052	0.0977281	0.256022	0.999906	0.6626	0.0294352	0.365026	0.447101	0.00143305	0.0329415	0.296249	0.0453576	0.999971	0.0135933	0.999906	2.50792	0.264193	0.999888	0.66732	0.156971	0.999826	1.67358
chr1_JGVv150_41_t01	VIT_01s0150g00410	JGVv150.41	Pulp	Unknown protein	Unknown	9.81647	10.4982	11.9735	12.6789	12.583	12.2731	0.00027449	0.0133119	0.175214	0.999906	1.60409	0.00465369	0.173886	2.78039	7.68899e-05	0.00404369	4.46	0.694593	0.999971	0.847241	0.999906	0.935698	0.534333	0.999888	0.806689	0.416569	0.999826	0.754818
chr1_JGVv150_50_t01	VIT_01s0150g00520	JGVv150.50	Pulp	Ribosomal protein L21 (RPL21E) 60S	Metabolism.Primary metabolism.Protein metabolism and modification.Protein synthesis.Ribosome	13.5279	13.3594	12.9909	13.06	12.9995	12.9803	0.00269488	0.0657615	0.264378	0.999906	0.889717	0.0174047	0.296944	0.774601	0.000797515	0.021913	0.689175	0.856537	0.999971	0.68699	0.999906	0.958941	0.898391	0.999888	0.986812	0.595993	0.999826	0.946295
chr1_JGVv150_6_t01	VIT_01s0150g00060	JGVv150.6	Pulp	SOUL heme-binding	Transport overview.Macromolecule transport.Heme prostetic groups trafficking	9.94137	9.65865	7.71093	4.81388	5.92302	6.04089	2.39861e-07	6.36672e-05	0.444642	0.999906	0.822045	3.36453e-06	0.00189329	0.259224	2.49308e-07	5.61163e-05	0.213094	0.00261885	0.783872	0.00412273	0.999906	2.15717	0.749297	0.999888	1.08513	0.00167383	0.897277	2.34081
chr1_JGVv150_6_t01	VIT_01s0150g00060	JGVv150.6	Seed	SOUL heme-binding	Transport overview.Macromolecule transport.Heme prostetic groups trafficking	8.93558	8.06053	7.30897	6.02878	6.07611	5.91333	0.000286965	0.0294674	0.0213157	0.872901	0.545234	0.0462871	0.964833	0.593961	5.98139e-05	0.00761504	0.893301	0.901116	1	0.897838	0.999923	0.796824	0.659138	0.999908	0.773315	0.754271	0.999998	1.84764
chr1_JGVv244_12_t01	VIT_01s0244g00130	JGVv244.12	Skin	Inducer of CBF expression 1 ICE1	Regulation overview.Regulation of gene expression.Regulation of transcription.Transcription factor.bHLH family transcription factor	4.76283	6.3738	6.58434	6.18695	5.93581	6.45846	0.00184325	0.0588973	0.00349988	0.318328	3.05458	0.688707	0.933628	1.15712	0.00111114	0.0399782	1.43659	0.609136	0.999936	0.632866	0.999964	6.66338	0.322248	0.999564	1.16756	0.605639	0.999264	2.63283
chr1_JGVv244_16_t01	VIT_01s0244g00170	JGVv244.16	Pulp	Cytokinin-repressed protein CR9	Signaling.Hormone Signaling.Cytokinin Signaling.Cytokinin-mediated Signaling pathway	11.0273	10.0713	9.83732	10.4269	10.4639	10.1333	0.00241556	0.0614506	0.00712287	0.700366	0.515495	0.493295	0.855958	0.850274	0.00103514	0.0263809	0.438312	0.568583	0.999971	0.913384	0.999906	1.02602	0.334364	0.999888	0.795199	0.390825	0.999826	0.815888
chr1_JGVv244_7_t01	VIT_01s0244g00070	JGVv244.7	Pulp	Unknown protein	Unknown	12.8277	12.4042	12.0924	12.2724	12.0338	11.9141	0.00076406	0.0275964	0.0225808	0.88277	0.74557	0.0889632	0.53115	0.805673	0.000173002	0.0073307	0.600685	0.137945	0.999971	0.189795	0.999906	0.847514	0.507729	0.999888	0.92038	0.0517282	0.999826	0.780036
chr1_JGVv26_110_t01	VIT_01s0026g01540	JGVv26.110	Pulp	Unknown protein	Unknown	11.3795	11.1691	10.7361	9.95692	9.97152	9.74838	0.00481576	0.0952899	0.271265	0.999906	0.86431	0.0266696	0.355383	0.740728	0.00140998	0.0325975	0.640218	0.424364	0.999971	0.938697	0.999906	1.01018	0.243643	0.999888	0.856694	0.275414	0.999826	0.865411
chr1_JGVv26_114_t01	VIT_01s0026g01490	JGVv26.114	Pulp	Proton-dependent oligopeptide transport (POT) family protein	Transport overview.Electrochemical Potential-driven Transporters.Porters.Proton-dependent Oligopeptide Transporter	10.7525	10.2559	8.58586	6.18983	6.72374	5.94613	0.00236481	0.0608748	0.418888	0.999906	0.708756	0.00874208	0.231607	0.314249	0.000901838	0.0238703	0.222726	0.4326	0.999971	0.385117	0.999906	1.44784	0.208059	0.999888	0.583334	0.690792	0.999826	0.844577
chr1_JGVv26_115_t01	VIT_01s0026g01480	JGVv26.115	Skin	Adenosine/AMP deaminase active site	Metabolism.Primary metabolism.Nucleobase, nucleoside, nucleotide, nucleic acid metabolism.Nucleotide metabolism.Purine metabolism	12.0079	12.1631	12.5953	12.5578	12.5849	12.6219	0.000638896	0.0313717	0.292512	0.991743	1.11361	0.00485069	0.152585	1.3493	0.000215817	0.0143213	1.02596	0.907213	0.999936	0.853032	0.999964	1.08814	0.800872	0.999564	2.29218	0.662024	0.999264	2.0162
chr1_JGVv26_123_t01	VIT_01s0026g01400	JGVv26.123	Pulp	Unknown protein	Unknown	12.9927	13.3725	13.6194	14.1013	14.267	14.2372	0.00283166	0.0681537	0.0326767	0.941327	1.30118	0.158773	0.636996	1.18663	0.000713493	0.0200883	1.54403	0.594633	0.999971	0.341308	0.999906	1.12169	0.863559	0.999888	0.979577	0.434265	0.999826	1.09878
chr1_JGVv26_123_t01	VIT_01s0026g01400	JGVv26.123	Skin	Unknown protein	Unknown	11.7195	11.6232	12.3223	13.4417	13.3566	13.5321	0.000326264	0.0199995	0.57874	0.999018	0.935405	0.000197878	0.0305584	1.62352	0.00107542	0.039553	1.12935	0.598507	0.999936	0.623858	0.999964	0.956865	0.313758	0.999564	3.01669	0.602116	0.999264	2.12844
chr1_JGVv26_125_t01	VIT_01s0026g01340	JGVv26.125	Pulp	Glutathione S-transferase 29 GSTU18	Metabolism.Primary metabolism.Coenzyme and prosthetic group metabolism.Peptide derived compounds biosynthesis.Glutathione metabolism	14.788	14.9115	14.2118	12.6163	12.7448	12.7677	0.000331124	0.015248	0.470998	0.999906	1.08943	0.000165031	0.0276432	0.615671	0.00147928	0.0335653	0.670729	0.633697	0.999971	0.453621	0.999906	1.09315	0.893642	0.999888	1.01597	0.378001	0.999826	1.11061
chr1_JGVv26_133_t01	VIT_01s0026g01240	JGVv26.133	Pulp	Beta-1 3 galactosyltransferase 5	Metabolism.Primary metabolism.Lipid metabolism.Sphingolipid metabolism.Glycosphingolipid metabolism.Glycosphingolipid biosynthesis	11.3446	11.9312	12.4633	12.4198	12.5789	12.5967	5.74924e-05	0.00444538	0.0127144	0.778395	1.5017	0.0229685	0.33326	1.44604	1.11486e-05	0.00100387	2.17152	0.691393	0.999971	0.484821	0.999906	1.1166	0.937381	0.999888	1.01245	0.43751	0.999826	1.13049
chr1_JGVv26_145_t01	VIT_01s0026g01110	JGVv26.145	Pulp	TIR-NBS-LRR disease resistance	Diverse functions.Gene family with diverse functions.NBS-LRR superfamily	10.1516	10.3721	11.014	11.5809	11.3648	11.2386	0.00142366	0.0423426	0.341592	0.999906	1.16514	0.00758163	0.217194	1.56035	0.000496142	0.0154078	1.81803	0.32932	0.999971	0.351225	0.999906	0.860888	0.584992	0.999888	0.916252	0.142722	0.999826	0.788791
chr1_JGVv26_153_t01	VIT_01s0026g01030	JGVv26.153	Pulp	Zinc finger (C3HC4-type ring finger)	Regulation overview.Regulation of gene expression.Regulation of transcription.Transcription factor.Zinc finger C3HC4 family transcription factor	12.0722	12.4658	12.8836	11.7399	11.7112	11.8481	0.010104	0.147681	0.12825	0.999906	1.31366	0.106955	0.563834	1.33591	0.00257629	0.0481534	1.75492	0.851099	0.999971	0.910472	0.999906	0.980293	0.592331	0.999888	1.09958	0.671964	0.999826	1.07791
chr1_JGVv26_155_t01	VIT_01s0026g01010	JGVv26.155	Skin	Histone deacetylase complex, SIN3 component	Cellular process.Cell growth and death	12.5542	12.3635	13.1573	12.8557	12.8442	13.0626	0.00143218	0.0510719	0.373848	0.999018	0.876194	0.000526948	0.0490354	1.7336	0.0067693	0.112825	1.16339	0.516629	0.999936	0.957187	0.999964	0.918388	0.309219	0.999564	3.21443	0.33501	0.999264	2.07134
chr1_JGVv26_162_t01	VIT_01s0026g00940	JGVv26.162	Pulp	ARR3 typeA	Signaling.Hormone Signaling.Cytokinin Signaling.Cytokinin-mediated Signaling pathway	13.7945	14.2252	14.8642	14.6286	14.4497	14.3931	0.00146583	0.0434132	0.126117	0.999906	1.34787	0.0254353	0.349096	1.55722	0.000352656	0.0122953	2.09894	0.675441	0.999971	0.520697	0.999906	0.883405	0.838579	0.999888	0.961523	0.398613	0.999826	0.849414
chr1_JGVv26_168_t01	VIT_01s0026g00880	JGVv26.168	Skin	Transducin protein	Unclear	11.5159	11.1657	9.81026	7.35387	7.31242	7.40078	0.00344898	0.0849143	0.488258	0.999018	0.784459	0.00966821	0.206506	0.390823	0.00142298	0.0459668	1.06316	0.984561	0.999936	0.934457	0.999964	0.86181	0.860846	0.999564	1.13628	0.925839	0.999264	2.02397
chr1_JGVv26_170_t01	VIT_01s0026g00850	JGVv26.170	Pulp	Zinc finger protein 5	Regulation overview.Regulation of gene expression.Regulation of transcription.Transcription factor.C2H2 family transcription factor	10.3416	10.7259	12.2046	15.1505	15.0879	15.2896	1.88021e-06	0.000331734	0.247049	0.999906	1.30519	4.67689e-05	0.0114425	2.787	9.58373e-07	0.000162438	3.63758	0.820502	0.999971	0.849264	0.999906	0.957522	0.541148	0.999888	1.15008	0.673129	0.999826	1.10123
chr1_JGVv26_184_t01	VIT_01s0026g00710	JGVv26.184	Pulp	Cyclin delta-2	Cellular process.Cell growth and death	9.94146	10.3491	11.2338	11.6628	11.2919	11.3575	0.00815782	0.130562	0.317341	0.999906	1.32655	0.0334969	0.38252	1.84627	0.00250293	0.0472951	2.44918	0.620472	0.999971	0.362416	0.999906	0.773264	0.871521	0.999888	1.0465	0.452697	0.999826	0.80922
chr1_JGVv26_191_t01	VIT_01s0026g00640	JGVv26.191	Skin	DEAD/DEAH box helicase (RH22)	Metabolism.Primary metabolism.Nucleobase, nucleoside, nucleotide, nucleic acid metabolism.Nucleic acid metabolism.RNA metabolism.RNA processing.mRNA processing.mRNA splicing	11.0743	10.408	10.6056	10.7425	10.7468	10.6666	0.00104825	0.0427443	0.000318842	0.142396	0.630106	0.253053	0.712596	1.1468	0.0086723	0.127284	0.945917	0.869845	0.999936	0.980101	0.999964	1.40222	0.640602	0.999564	1.35116	0.658488	0.999264	1.76373
chr1_JGVv26_198_t01	VIT_01s0026g00570	JGVv26.198	Pulp	Bet v I allergen	Response to stimulus.Stress response.Biotic stress response	7.58392	5.8986	4.44217	4.85092	3.88613	4.63658	0.000648223	0.0247468	0.0304015	0.922737	0.310934	0.0596709	0.465479	0.364394	0.000140152	0.00625923	0.113302	0.412257	0.999971	0.207077	0.999906	0.512355	0.324689	0.999888	1.68232	0.777388	0.999826	0.861943
chr1_JGVv26_202_t01	VIT_01s0026g00520	JGVv26.202	Pulp	Nodulin MtN21 family	Transport overview.Electrochemical Potential-driven Transporters.Porters.Drug/Metabolite Transporter.Plant Drug/Metabolite Exporter	9.94906	8.72898	5.91339	3.61215	4.02043	3.65684	3.25623e-10	2.77628e-07	0.0144755	0.786588	0.42926	5.09152e-07	0.000462113	0.142044	9.82171e-11	9.21146e-08	0.0609736	0.648994	0.999971	0.398899	0.999906	1.32711	0.452129	0.999888	0.777228	0.926126	0.999826	1.03147
chr1_JGVv26_203_t01	VIT_01s0026g00500	JGVv26.203	Pulp	Nodulin MtN21 family	Transport overview.Electrochemical Potential-driven Transporters.Porters.Drug/Metabolite Transporter.Plant Drug/Metabolite Exporter	10.2413	9.72545	8.31742	6.68319	7.01448	7.04066	0.000129654	0.00776156	0.230156	0.999906	0.699399	0.00180377	0.109613	0.376827	4.32904e-05	0.00269609	0.263552	0.645655	0.999971	0.438697	0.999906	1.25813	0.951021	0.999888	1.01832	0.403637	0.999826	1.28118
chr1_JGVv26_220_t01	VIT_01s0026g00330	JGVv26.220	Pulp	NHL repeat-containing protein	Unknown	13.4344	13.271	12.496	10.2795	10.3176	9.9684	0.00359168	0.078765	0.56245	0.999906	0.892911	0.00821302	0.225226	0.584386	0.00165487	0.0360382	0.521804	0.399875	0.999971	0.892442	0.999906	1.02675	0.218981	0.999888	0.785045	0.272592	0.999826	0.806042
chr1_JGVv26_230_t01	VIT_01s0026g00230	JGVv26.230	Skin	U4/U6 small nuclear ribonucleoprotein PRP31	Metabolism.Primary metabolism.Nucleobase, nucleoside, nucleotide, nucleic acid metabolism.Nucleic acid metabolism.RNA metabolism.RNA processing.mRNA processing.mRNA splicing	13.559	13.2688	14.0113	14.3186	14.3354	14.4394	0.000962654	0.0406076	0.124338	0.896769	0.817804	0.000231728	0.0332647	1.67303	0.0186813	0.193241	1.07471	0.780378	0.999936	0.928138	0.999964	0.946736	0.577505	0.999564	3.11616	0.517848	0.999264	1.84225
chr1_JGVv26_27_t01	VIT_01s0026g02480	JGVv26.27	Pulp	CP12-2	Unknown	14.2071	13.3326	12.5294	11.4196	11.3317	11.1611	3.114e-09	1.82532e-06	0.00015502	0.121157	0.54546	0.000438717	0.0478534	0.573068	4.81473e-10	3.56492e-07	0.312586	0.467804	0.999971	0.679526	0.999906	0.940897	0.424104	0.999888	0.888525	0.227941	0.999826	0.83601
chr1_JGVv26_54_t01	VIT_01s0026g02190	JGVv26.54	Skin	ABA-responsive protein (HVA22c)	Signaling.Hormone Signaling.ABA Signaling.ABA-mediated Signaling pathway	11.441	10.964	9.88344	9.9211	10.1046	9.84606	4.57677e-06	0.00127497	0.0935374	0.85086	0.718495	0.000340744	0.0414246	0.472829	1.29807e-06	0.000456532	0.835927	0.636153	0.999936	0.513011	0.999964	0.912334	0.357864	0.999564	1.34855	0.788675	0.999264	1.78444
chr1_JGVv26_59_t01	VIT_01s0026g02140	JGVv26.59	Skin	Regulator of chromosome condensation (RCC1)	Transport overview.Nucleocytoplasmic transport.Nuclear pore complex	12.0567	12.2344	12.8287	12.5423	12.6379	12.7534	0.00100537	0.0416783	0.381268	0.999018	1.13103	0.0049472	0.153652	1.50973	0.000385184	0.0207108	1.08337	0.578662	0.999936	0.636583	0.999964	1.09582	0.568104	0.999564	2.55989	0.299008	0.998675	2.08877
chr1_JGVv26_6_t01	VIT_01s0026g02710	JGVv26.6	Seed	NAC domain-containing protein 29	Regulation overview.Regulation of gene expression.Regulation of transcription.Transcription factor.NAC family transcription factor	11.7683	12.891	13.5193	15.0048	15.135	15.0333	1.42104e-05	0.00356987	0.00139563	0.353132	2.17763	0.0628199	0.999868	1.54577	3.30436e-06	0.00092051	0.931881	0.917286	1	0.694337	0.999923	3.54184	0.758641	0.999908	1.45993	0.931556	0.999998	1.90655
chr1_JGVv26_73_t01	VIT_01s0026g01960	JGVv26.73	Pulp	SUT2 (sucrose transporter 3)	Transport overview.Electrochemical Potential-driven Transporters.Porters.Glycoside-Pentoside-Hexuronide:Cation Symporter	12.476	12.6873	13.1322	12.9713	13.0336	13.1037	0.00405945	0.0857482	0.27053	0.999906	1.15777	0.0233903	0.3355	1.36115	0.00119383	0.0291717	1.5759	0.784061	0.999971	0.743788	0.999906	1.04413	0.713044	0.999888	1.0498	0.488191	0.999826	1.09612
chr1_JGVv26_76_t01	VIT_01s0026g01930	JGVv26.76	Skin	Unknown protein	Unknown	13.9616	13.6381	13.3363	12.9236	12.7691	12.6357	0.00482883	0.102092	0.0792752	0.820395	0.799151	0.10075	0.528596	0.81122	0.00116504	0.0412323	0.9117	0.288062	0.999936	0.395478	0.999964	0.985382	0.46281	0.999564	1.21641	0.117003	0.915274	1.82826
chr1_JGVv26_78_t01	VIT_01s0026g01910	JGVv26.78	Skin	Myb domain protein 88	Regulation overview.Regulation of gene expression.Regulation of transcription.Transcription factor.MYB family transcription factor	8.39784	6.37442	7.91188	7.05499	6.04627	5.82424	5.80726e-05	0.00657667	2.22293e-05	0.0361082	0.245975	0.000790965	0.0588745	2.90282	0.260759	0.643572	0.85736	0.0137723	0.626646	0.0225027	0.999964	1.15658	0.605327	0.999564	7.17982	0.00602835	0.421207	1.15973
chr1_JGVv26_91_t01	VIT_01s0026g01740	JGVv26.91	Skin	CBS	Unknown	5.95932	6.40027	7.36941	8.17017	8.08012	8.32422	0.00310918	0.0799634	0.272884	0.9907	1.35749	0.0187547	0.279391	1.95768	0.000926864	0.035871	1.18435	0.824992	0.999936	0.821673	0.999964	1.28948	0.541944	0.999564	3.20048	0.69995	0.999264	2.21681
chr1_JGVv26_94_t01	VIT_01s0026g01710	JGVv26.94	Skin	Zinc knuckle	Metabolism.Primary metabolism.Nucleobase, nucleoside, nucleotide, nucleic acid metabolism.Nucleic acid metabolism	10.3599	10.5598	11.1872	10.6373	10.6836	11.0067	0.000210877	0.0154619	0.298715	0.992406	1.14862	0.00191358	0.0957285	1.54485	7.86007e-05	0.00706553	1.251	0.118277	0.999936	0.80866	0.999964	1.11436	0.0962436	0.995008	2.73041	0.0583827	0.787524	2.36844
chr1_JGVv26_99_t01	VIT_01s0026g01660	JGVv26.99	Pulp	Alpha-amylase isozyme C2 precursor	Metabolism.Primary metabolism.Carbohydrate metabolism.Polysaccharide metabolism.Starch and sucrose metabolism.Starch biosynthesis catabolism.Starch catabolism	11.4622	11.6622	12.1612	12.7293	12.9588	13.0265	3.18916e-05	0.00292281	0.160488	0.999906	1.14868	0.000895848	0.0722223	1.41327	9.89562e-06	0.000918888	1.62339	0.095996	0.999971	0.108515	0.999906	1.17242	0.631284	0.999888	1.04805	0.0395405	0.999826	1.22875
chr1_JGVv26_99_t01	VIT_01s0026g01660	JGVv26.99	Skin	Alpha-amylase isozyme C2 precursor	Metabolism.Primary metabolism.Carbohydrate metabolism.Polysaccharide metabolism.Starch and sucrose metabolism.Starch biosynthesis catabolism.Starch catabolism	11.6478	11.8263	12.3259	13.6689	13.6463	13.8398	4.71785e-05	0.00574639	0.209288	0.961384	1.1317	0.000886431	0.0631766	1.41376	1.62086e-05	0.00240256	1.14348	0.329012	0.999936	0.872911	0.999964	1.12531	0.174306	0.999564	2.55015	0.228997	0.986918	2.20546
chr1_PDVv11_362_t01	VIT_01s0011g03000	PDVv11.362	Pulp	No hit	No hit	9.30111	8.06835	6.40218	6.65565	7.19119	5.72522	0.00172989	0.0480003	0.110944	0.999906	0.425503	0.033202	0.38145	0.31509	0.000407217	0.013432	0.134072	0.159239	0.999971	0.483519	0.999906	1.44948	0.0595018	0.999888	0.361994	0.22608	0.999826	0.524703
chr10_GSVIVT00021093001_t01	VIT_10s0003g00100	GSVIVG00021093001	Skin	No hit	No hit	6.38123	5.68445	7.92397	7.92241	7.72209	7.89481	7.85905e-05	0.00807345	0.146919	0.919613	0.616948	2.20793e-05	0.00913562	4.72241	0.00209446	0.0574715	1.12719	0.899788	0.999936	0.673283	0.999964	0.810753	0.716117	0.999564	26.2323	0.953632	0.999264	2.09902
chr10_GSVIVT00021742001_t01	VIT_10s0003g05600	GSVIVG00021742001	Skin	No hit	No hit	5.0318	6.46995	7.47403	6.96636	7.25271	7.10541	9.11659e-05	0.0087096	0.00720836	0.410388	2.70973	0.0554566	0.424463	2.00566	1.94049e-05	0.00265037	0.902939	0.854823	0.999936	0.577614	0.999964	4.92235	0.774242	0.999564	2.99218	0.786559	0.999264	1.86644
chr10_JGVv116_103_t01	VIT_10s0116g01740	JGVv116.103	Pulp	ATP synthase gamma chain 1t (ATPC1)	Metabolism.Primary metabolism.Generation of metabolite precursors and energy.Electron transport.Respiratory-chain phosphorylation	10.4724	9.81567	9.39594	7.16479	7.85287	7.9846	0.00657415	0.115113	0.0480936	0.983231	0.634337	0.200547	0.685003	0.747565	0.00174821	0.0372352	0.474208	0.0322637	0.999971	0.0387637	0.999906	1.61114	0.685381	0.999888	1.09561	0.0147503	0.999826	1.76518
chr10_JGVv116_107_t01	VIT_10s0116g01780	JGVv116.107	Pulp	Cationic peroxidase	Metabolism.Primary metabolism.Amino acid metabolism.Aromatic amino acid metabolism.Phenylalanine metabolism.Phenylalanine biosynthesis	14.8551	14.2922	13.8835	11.5022	11.6858	11.036	0.000126392	0.00758246	0.00941575	0.742546	0.676951	0.0549651	0.45196	0.753313	2.67563e-05	0.00188676	0.509956	0.00920306	0.999971	0.380572	0.999906	1.13573	0.00305491	0.999888	0.63735	0.0295495	0.999826	0.723854
chr10_JGVv116_109_t01	VIT_10s0116g01800	JGVv116.109	Skin	Calcium-dependent protein kinase 21 CPK21	Response to stimulus.Stress response.Biotic stress response.Plant-pathogen interaction	12.215	12.3409	12.6728	12.5384	12.4502	12.4586	0.00285866	0.0757355	0.33522	0.999018	1.09112	0.0136009	0.245147	1.25871	0.000942808	0.0363382	1.00579	0.753833	0.999936	0.498165	0.999964	1.06593	0.948845	0.999564	2.01889	0.539428	0.999264	1.9581
chr10_JGVv116_11_t01	VIT_10s0116g00300	JGVv116.11	Pulp	Harpin-induced protein-related	Response to stimulus.Stress response.Biotic stress response.Virus stress response	6.88807	7.73638	8.88323	9.4583	9.19672	8.61332	0.0020903	0.0551714	0.117096	0.999906	1.80039	0.036171	0.388748	2.2143	0.000497156	0.0154191	3.98661	0.275224	0.999971	0.624566	0.999906	0.834178	0.277631	0.999888	0.667388	0.118504	0.999826	0.556721
chr10_JGVv116_111_t01	VIT_10s0116g01820	JGVv116.111	Seed	Unknown protein	Unknown	12.5059	12.1588	11.5103	10.1957	10.4766	10.8304	0.000392386	0.0366784	0.14329	0.999915	0.786202	0.00786126	0.528333	0.637949	0.000100566	0.010758	1.27797	0.0318279	1	0.234161	0.999923	0.862315	0.135771	0.999908	1.07894	0.00916406	0.999998	2.40696
chr10_JGVv116_14_t01	VIT_10s0116g00370	JGVv116.14	Pulp	Unknown protein	Unknown	12.4353	13.524	14.1615	13.595	13.4304	13.5948	5.05503e-08	1.77786e-05	6.23691e-05	0.0877409	2.12682	0.0129223	0.267734	1.55562	1.06186e-08	4.09266e-06	3.30853	0.743598	0.999971	0.506818	0.999906	0.892133	0.50731	0.999888	1.12076	0.999382	0.999826	0.999867
chr10_JGVv116_14_t01	VIT_10s0116g00370	JGVv116.14	Skin	Unknown protein	Unknown	11.0527	11.558	12.4569	13.098	12.9599	13.5152	3.94189e-06	0.0011553	0.0459424	0.7262	1.41946	0.0006836	0.0552694	1.8646	8.96871e-07	0.00037179	1.46946	0.0741499	0.999936	0.577543	0.999964	1.61693	0.0290178	0.74963	3.50479	0.0969887	0.879715	2.76847
chr10_JGVv116_16_t01	VIT_10s0116g00410	JGVv116.16	Pulp	Gibberellin 2-beta-dioxygenase 7	Metabolism.Secondary metabolism.Terpenoid metabolism.Diterpenoid metabolism.Diterpenoid biosynthesis	10.3788	9.88169	8.2828	6.44233	6.16567	6.86495	0.005152	0.0991319	0.437893	0.999906	0.708533	0.0154988	0.285531	0.33013	0.00191283	0.0393624	0.233908	0.545104	0.999971	0.665181	0.999906	0.825502	0.276749	0.999888	1.62369	0.509151	0.999826	1.34036
chr10_JGVv116_27_t01	VIT_10s0116g00570	JGVv116.27	Pulp	Nuclear transport factor 2B	Transport overview.Primary Active Transporters.P-P-bond hydrolysis-driven transporters.Nuclear mRNA Exporter	13.1821	13.4944	14.7116	15.4269	15.317	15.579	0.000159701	0.0090189	0.375709	0.999906	1.24168	0.00111437	0.0824241	2.32497	7.13284e-05	0.00383728	2.88687	0.753886	0.999971	0.754246	0.999906	0.926633	0.456719	0.999888	1.19917	0.66506	0.999826	1.11119
chr10_JGVv116_28_t01	VIT_10s0116g00590	JGVv116.28	Skin	Pectinesterase family	Cellular process.Cellular component organization and biogenesis.Cell wall organization and biogenesis.Cell wall metabolism.Cell wall modification.Pectin modification	9.81829	9.1065	10.5314	8.93949	8.93998	9.2532	0.000151969	0.0123578	0.0249334	0.615568	0.610562	3.0404e-05	0.0108184	2.68493	0.0246843	0.222814	1.24247	0.50356	0.999936	0.998713	0.999964	0.996536	0.312555	0.999564	6.38246	0.311796	0.999264	2.02744
chr10_JGVv116_29_t01	VIT_10s0116g00600	JGVv116.29	Seed	RIC10 (ROP-Interactive crib motif-containing)	Cellular process.Cellular component organization and biogenesis.Cytoskeleton organization and biogenesis	5.4043	7.84678	8.19757	6.25337	6.15216	6.64395	1.40347e-05	0.00356987	8.47418e-05	0.155736	5.43573	0.537343	0.999868	1.27526	1.12622e-05	0.00229619	1.40619	0.65728	1	0.858463	0.999923	38.8541	0.38815	0.999908	1.21032	0.492432	0.999998	2.64615
chr10_JGVv116_4_t01	VIT_10s0116g00080	JGVv116.4	Seed	Tetratricopeptide repeat (TPR)-containing SET domain protein	Regulation overview.Regulation of gene expression.Regulation of transcription.Transcription factor.SET PCG family transcription factor	9.29188	8.20591	6.86773	6.45987	6.38985	5.96254	0.000755424	0.0582318	0.0720036	0.999915	0.471075	0.0280499	0.853048	0.39552	0.000166531	0.0155665	0.743646	0.661209	1	0.90594	0.999923	0.693111	0.472093	0.999908	0.728233	0.403139	0.999998	1.65643
chr10_JGVv116_40_t01	VIT_10s0116g00820	JGVv116.40	Skin	Adenosine/AMP deaminase	Metabolism.Primary metabolism.Nucleobase, nucleoside, nucleotide, nucleic acid metabolism.Nucleotide metabolism.Purine metabolism	13.846	14.5447	14.7874	14.2511	14.3589	14.0359	0.00373593	0.0883497	0.0143337	0.507925	1.6231	0.380767	0.803687	1.18316	0.00130068	0.0435149	0.799407	0.492335	0.999936	0.696143	0.999964	2.16621	0.244906	0.999564	1.30087	0.436406	0.999264	1.68868
chr10_JGVv116_42_t01	VIT_10s0116g00840	JGVv116.42	Pulp	Unknown	Unknown	7.93761	8.35338	9.26981	10.4509	10.2029	9.87373	0.000593723	0.0232985	0.206609	0.999906	1.33401	0.0070656	0.211892	1.88744	0.000170531	0.0072808	2.51786	0.214635	0.999971	0.448434	0.999906	0.84201	0.315801	0.999888	0.796022	0.0820403	0.999826	0.670259
chr10_JGVv116_42_t01	VIT_10s0116g00840	JGVv116.42	Skin	Unknown	Unknown	7.26279	7.33481	8.57397	8.60773	8.62221	8.80829	0.000208972	0.0154098	0.825314	0.999018	1.05119	0.000413153	0.0437779	2.36061	0.000208703	0.0141496	1.13767	0.789361	0.999936	0.9646	0.999964	1.03682	0.569095	0.999564	4.98238	0.539545	0.999264	2.17878
chr10_JGVv116_43_t01	VIT_10s0116g00850	JGVv116.43	Pulp	Serine/threonine Protein kinase BNK1	Signaling.Signaling pathway.Protein kinase	5.06424	6.84924	7.44889	7.6102	7.63704	8.00097	4.01387e-06	0.000613773	0.000146481	0.117754	3.44618	0.169686	0.652851	1.51535	1.51449e-06	0.000231585	5.22216	0.600194	0.999971	0.950455	0.999906	1.01878	0.401426	0.999888	1.28693	0.3679	0.999826	1.31109
chr10_JGVv3_119_t01	VIT_10s0003g01310	JGVv3.119	Skin	Unknown protein	Unknown	13.1899	12.4114	11.5802	9.77189	9.60892	9.89394	0.000733592	0.0344475	0.0519162	0.748636	0.582994	0.0384885	0.369665	0.562042	0.000158137	0.0114086	1.21843	0.765102	0.999936	0.677793	0.999964	0.891532	0.468343	0.999564	1.14264	0.75557	0.999264	2.30861
chr10_JGVv3_124_t01	VIT_10s0003g01370	JGVv3.124	Pulp	Unknown protein	Unknown	11.5933	12.0841	12.2689	12.7166	12.7399	12.8686	0.00322797	0.0741267	0.0145389	0.786665	1.40519	0.343431	0.785028	1.13663	0.0010708	0.02702	1.59718	0.6996	0.999971	0.9044	0.999906	1.01628	0.508165	0.999888	1.09331	0.434953	0.999826	1.11112
chr10_JGVv3_13_t01	VIT_10s0003g00140	JGVv3.13	Pulp	Ethylene-responsive transcription factor 9	Signaling.Hormone Signaling.Ethylene Signaling.Ethylene-mediated Signaling pathway	11.4634	12.1008	13.3918	14.3176	14.4581	14.3642	1.28879e-09	9.29782e-07	0.0107489	0.767593	1.55555	2.56772e-06	0.00152721	2.44689	3.23363e-10	2.59947e-07	3.80626	0.836919	0.999971	0.560236	0.999906	1.10226	0.696779	0.999888	0.93701	0.846512	0.999826	1.03283
chr10_JGVv3_166_t01	VIT_10s0003g01830	JGVv3.166	Pulp	Aquaporin NIP1;2	Transport overview.Channels and pores.a-Type channels.Major Intrinsic Protein	12.2712	12.2567	11.124	10.3868	10.537	10.4824	0.000332015	0.0152589	0.96159	0.999906	0.989994	0.000465087	0.0491943	0.45606	0.000401472	0.0133048	0.451497	0.879383	0.999971	0.61848	0.999906	1.10976	0.856284	0.999888	0.962881	0.750949	0.999826	1.06856
chr10_JGVv3_166_t01	VIT_10s0003g01830	JGVv3.166	Skin	Aquaporin NIP1;2	Transport overview.Channels and pores.a-Type channels.Major Intrinsic Protein	13.2654	12.8023	10.7988	10.9774	10.9814	10.9533	2.24307e-10	1.05185e-06	0.129289	0.906389	0.725446	3.22014e-08	0.000226505	0.249399	1.80994e-10	6.36555e-07	0.980749	0.994884	0.999936	0.98944	0.999964	0.882127	0.925838	0.999564	1.18853	0.936357	0.999264	1.97349
chr10_JGVv3_171_t01	VIT_10s0003g01880	JGVv3.171	Skin	RKF1 (receptor-like kinase in flowers 1)	Signaling.Signaling pathway.Protein kinase	9.07517	7.81807	8.50903	9.01486	9.17908	9.61761	0.000273061	0.0181527	5.73487e-05	0.0645426	0.418384	0.0184782	0.278002	1.61436	0.051176	0.320755	1.35522	0.0993304	0.999936	0.563893	0.999964	1.27796	0.127648	0.999564	2.52513	0.0384243	0.725024	2.04835
chr10_JGVv3_176_t01	VIT_10s0003g01940	JGVv3.176	Seed	RKF1 (receptor-like kinase in flowers 1)	Signaling.Signaling pathway.Protein kinase	6.95869	6.61127	7.95091	8.84625	8.83065	8.69813	0.000363747	0.0346592	0.281383	0.999915	0.785989	0.000125325	0.0534266	2.53088	0.00323008	0.115186	0.912237	0.877954	1	0.961151	0.999923	0.862188	0.679437	0.999908	5.56913	0.644238	0.999998	1.73755
chr10_JGVv3_177_t01	VIT_10s0003g01960	JGVv3.177	Skin	RKF1 (receptor-like kinase in flowers 1)	Signaling.Signaling pathway.Protein kinase	11.5988	10.6272	9.62906	8.26141	8.46628	8.88819	5.43326e-05	0.00626518	0.0181886	0.554219	0.509961	0.0154187	0.257614	0.500633	1.04517e-05	0.0018495	1.3397	0.282196	0.999936	0.607583	0.999964	0.969788	0.29257	0.999564	1.18347	0.120686	0.916185	2.52775
chr10_JGVv3_178_t01	VIT_10s0003g01980	JGVv3.178	Skin	RKF1 (receptor-like kinase in flowers 1)	Signaling.Signaling pathway.Protein kinase	7.94048	5.5686	7.25523	7.54767	7.16664	7.42911	2.78773e-05	0.00418662	8.54456e-06	0.0200341	0.193194	0.000850754	0.0613765	3.21904	0.152927	0.517668	1.19953	0.71185	0.999936	0.423041	0.999964	1.12753	0.580309	0.999564	8.92383	0.8025	0.999264	1.60421
chr10_JGVv3_179_t01	VIT_10s0003g01990	JGVv3.179	Seed	RKF1 (receptor-like kinase in flowers 1)	Signaling.Signaling pathway.Protein kinase	5.58919	6.97846	5.75406	5.84386	5.72377	6.05657	0.000252537	0.0273284	0.000172505	0.183927	2.61946	0.000762721	0.166735	0.427975	0.628693	0.952687	1.25946	0.612551	1	0.724501	0.999923	5.40965	0.330969	0.999908	1.19851	0.533054	0.999998	1.23694
chr10_JGVv3_186_t01	VIT_10s0003g02060	JGVv3.186	Skin	Ankyrin protein kinase	Diverse functions.Gene family with diverse functions.Ankyrin domain family	13.9083	13.814	13.4236	13.3743	13.5289	13.3922	0.00374891	0.0884776	0.51625	0.999018	0.936708	0.00958906	0.206338	0.762938	0.00160328	0.0490857	0.909602	0.507799	0.999936	0.289399	0.999964	0.95773	0.348138	0.999564	1.4708	0.901857	0.999264	1.81569
chr10_JGVv3_19_t01	VIT_10s0003g00200	JGVv3.19	Skin	Unknown protein	Unknown	12.2439	12.1678	11.4627	11.3813	11.5623	11.4123	0.000885546	0.0389917	0.720846	0.999018	0.948587	0.00176087	0.092089	0.61341	0.000613248	0.0275189	0.901269	0.660989	0.999936	0.397278	0.999964	0.965648	0.482506	0.999564	1.43527	0.884166	0.999264	1.83242
chr10_JGVv3_20_t01	VIT_10s0003g00210	JGVv3.20	Pulp	Unknown	Unknown	10.9917	11.219	11.95	13.5183	13.4462	13.5299	0.00323	0.0741267	0.415694	0.999906	1.17068	0.0113709	0.254993	1.65969	0.00119781	0.0292295	1.94298	0.947689	0.999971	0.795561	0.999906	0.951234	0.763493	0.999888	1.05979	0.966614	0.999826	1.00811
chr10_JGVv3_234_t01	VIT_10s0003g02590	JGVv3.234	Pulp	SH3 domain-containing protein 3 (SH3P3)	Transport overview.Macromolecule transport.Protein transport.Protein coat	13.2741	13.071	12.6246	12.1189	11.8253	11.8077	0.000351842	0.0158787	0.18791	0.999906	0.868653	0.00521754	0.183491	0.733865	9.99937e-05	0.00485199	0.637475	0.0819283	0.999971	0.0596567	0.999906	0.815861	0.908423	0.999888	0.987894	0.0464579	0.999826	0.805984
chr10_JGVv3_235_t01	VIT_10s0003g02610	JGVv3.235	Pulp	Unknown protein	Unknown	14.4323	14.7633	14.9067	15.0661	15.059	15.1176	0.00167602	0.0471564	0.0120402	0.775551	1.25789	0.262635	0.734026	1.10451	0.000505588	0.0155978	1.38936	0.88011	0.999971	0.955288	0.999906	0.995072	0.645085	0.999888	1.04147	0.685689	0.999826	1.03633
chr10_JGVv3_235_t01	VIT_10s0003g02610	JGVv3.235	Skin	Unknown protein	Unknown	14.4853	14.5962	14.9153	14.8575	14.8678	14.9306	0.00409562	0.0924093	0.384952	0.999018	1.07991	0.0152187	0.257018	1.24762	0.00142683	0.0460383	1.0445	0.82278	0.999936	0.935633	0.999964	1.05767	0.621703	0.999564	1.98702	0.566099	0.999264	1.99786
chr10_JGVv3_242_t01	VIT_10s0003g02680	JGVv3.242	Pulp	Phytochrome E	Signaling.Signaling pathway.Circadian clock Signaling	10.4669	10.136	9.37333	8.55199	8.4727	8.9446	2.2325e-05	0.00216598	0.128469	0.999906	0.794996	0.000876101	0.072066	0.589417	6.44556e-06	0.000671675	0.468584	0.0717658	0.999971	0.712325	0.999906	0.946525	0.0324207	0.999888	1.38694	0.0728401	0.999826	1.31277
chr10_JGVv3_246_t01	VIT_10s0003g02720	JGVv3.246	Pulp	Beta-1,3 glucanase	Metabolism.Primary metabolism.Carbohydrate metabolism.Polysaccharide metabolism.Beta-1,3 glucan metabolism.Beta-1,3 glucan catabolism	8.95035	9.39408	10.6576	11.6834	11.6231	11.7008	5.98225e-06	0.00083325	0.163743	0.999906	1.36012	0.000215078	0.0321885	2.40087	2.14036e-06	0.000295615	3.26547	0.966765	0.999971	0.84827	0.999906	0.959063	0.805475	0.999888	1.05528	0.956149	0.999826	1.01208
chr10_JGVv3_252_t01	VIT_10s0003g02780	JGVv3.252	Pulp	Unknown protein	Unknown	14.1133	13.8685	13.4522	11.8729	11.5606	11.5556	0.00572074	0.106067	0.218162	0.999906	0.843933	0.0392994	0.402216	0.749379	0.00155424	0.0346241	0.632426	0.190793	0.999971	0.118235	0.999906	0.805404	0.979441	0.999888	0.996486	0.11253	0.999826	0.802574
chr10_JGVv3_263_t01	VIT_10s0003g02890	JGVv3.263	Pulp	LHCII type I CAB-1	Metabolism.Primary metabolism.Generation of metabolite precursors and energy.Photosynthesis.Antenna proteins	14.4074	13.3656	11.8563	9.21361	9.41002	9.1856	2.06895e-10	1.9404e-07	0.000888999	0.32065	0.485723	5.53706e-06	0.00264052	0.351271	3.584e-11	3.82289e-08	0.17062	0.706526	0.999971	0.505068	0.999906	1.14584	0.44665	0.999888	0.855944	0.924077	0.999826	0.980772
chr10_JGVv3_263_t01	VIT_10s0003g02890	JGVv3.263	Skin	LHCII type I CAB-1	Metabolism.Primary metabolism.Generation of metabolite precursors and energy.Photosynthesis.Antenna proteins	15.1175	14.8647	14.1264	11.835	11.3105	11.1383	0.00420134	0.0941153	0.391709	0.999018	0.839266	0.0151906	0.257018	0.599458	0.00147621	0.0469319	0.88751	0.0557913	0.975058	0.0795638	0.999964	0.895179	0.558799	0.999564	1.2679	0.0215024	0.614554	1.79077
chr10_JGVv3_263_t01	VIT_10s0003g02890	JGVv3.263	Seed	LHCII type I CAB-1	Metabolism.Primary metabolism.Generation of metabolite precursors and energy.Photosynthesis.Antenna proteins	12.178	11.3163	10.3072	10.8782	10.8816	11.568	4.95508e-07	0.000224865	0.00509065	0.577987	0.55033	0.00123391	0.218347	0.496844	8.52498e-08	4.61267e-05	1.60921	0.0328157	1	0.990746	0.999923	0.981012	0.0233885	0.999908	1.21293	0.0227476	0.999998	3.05075
chr10_JGVv3_264_t01	VIT_10s0003g02900	JGVv3.264	Pulp	LHCII type I CAB-1	Metabolism.Primary metabolism.Generation of metabolite precursors and energy.Photosynthesis.Antenna proteins	13.7958	12.6382	11.3052	9.96681	9.81896	9.83073	4.60827e-08	1.68387e-05	0.00187608	0.425689	0.448284	0.000427023	0.0471165	0.39692	7.53707e-09	3.16512e-06	0.177933	0.895827	0.999971	0.674711	0.999906	0.902593	0.973317	0.999888	1.00819	0.699249	0.999826	0.909988
chr10_JGVv3_264_t01	VIT_10s0003g02900	JGVv3.264	Skin	LHCII type I CAB-1	Metabolism.Primary metabolism.Generation of metabolite precursors and energy.Photosynthesis.Antenna proteins	14.6042	14.2289	13.4223	11.1313	10.7956	10.654	0.00512378	0.105733	0.289417	0.991743	0.770975	0.0259172	0.315808	0.571702	0.001536	0.0477009	0.906504	0.382844	0.999936	0.342687	0.999964	0.858109	0.687671	0.999564	1.19408	0.179522	0.964464	1.81353
chr10_JGVv3_280_t01	VIT_10s0003g03090	JGVv3.280	Pulp	3-beta hydroxysteroid dehydrogenase	Metabolism.Primary metabolism.Lipid metabolism.Steroid metabolism.C21-Steroid hormone metabolism	12.1645	11.9535	10.9124	9.89975	9.81619	10.166	1.02325e-05	0.00125721	0.392239	0.999906	0.863942	0.000104262	0.0202312	0.485955	6.26455e-06	0.000657684	0.419837	0.335637	0.999971	0.733865	0.999906	0.943732	0.159069	0.999888	1.27437	0.281514	0.999826	1.20267
chr10_JGVv3_280_t01	VIT_10s0003g03090	JGVv3.280	Seed	3-beta hydroxysteroid dehydrogenase	Metabolism.Primary metabolism.Lipid metabolism.Steroid metabolism.C21-Steroid hormone metabolism	12.0844	11.9269	11.2019	8.19854	7.81495	7.74303	0.0016519	0.0995245	0.522224	0.999915	0.896564	0.00481169	0.442282	0.604978	0.000767792	0.0469981	0.95137	0.145898	1	0.123364	0.999923	0.930868	0.769736	0.999908	1.11938	0.0687851	0.999998	1.87173
chr10_JGVv3_29_t01	VIT_10s0003g00300	JGVv3.29	Pulp	Acclimation of photosynthesis to environment	Transport overview.Electrochemical Potential-driven Transporters.Porters.Drug/Metabolite Transporter.Triose-phosphate Transporter	11.8278	11.6301	11.1327	10.5034	10.4721	10.7754	0.00800461	0.129065	0.369523	0.999906	0.871946	0.0274141	0.3578	0.708379	0.00263375	0.0487842	0.617668	0.319668	0.999971	0.886765	0.999906	0.978586	0.171252	0.999888	1.23393	0.218759	0.999826	1.20751
chr10_JGVv3_300_t01	VIT_10s0003g03320	JGVv3.300	Pulp	Unknown	Unknown	5.39598	7.37184	8.4736	7.97132	7.78677	7.3399	2.16048e-05	0.00211802	0.00174695	0.408172	3.93363	0.0697984	0.487944	2.14616	5.07141e-06	0.000550924	8.44223	0.553374	0.999971	0.757068	0.999906	0.879928	0.455016	0.999888	0.733632	0.292672	0.999826	0.645543
chr10_JGVv3_311_t01	VIT_10s0003g03430	JGVv3.311	Pulp	No hit	No hit	6.9796	8.70823	10.0264	6.07123	6.96581	6.70614	9.70542e-05	0.00623452	0.00955197	0.742546	3.31414	0.0447075	0.417846	2.49344	1.99943e-05	0.00152043	8.26359	0.36167	0.999971	0.167831	0.999906	1.85907	0.685949	0.999888	0.835277	0.325055	0.999826	1.55284
chr10_JGVv3_312_t01	VIT_10s0003g03440	JGVv3.312	Pulp	No hit	No hit	5.71245	6.32151	8.09218	5.2925	6.04582	6.16764	0.00107002	0.0348853	0.329293	0.999906	1.52526	0.00631388	0.199604	3.41212	0.0003725	0.0126605	5.20438	0.317125	0.999971	0.228908	0.999906	1.68567	0.844491	0.999888	1.08811	0.163384	0.999826	1.8342
chr10_JGVv3_342_t01	VIT_10s0003g03830	JGVv3.342	Pulp	S-2-hydroxy-acid oxidase, peroxisomal	Metabolism.Primary metabolism.Generation of metabolite precursors and energy.Glyoxylate and dicarboxylate metabolism	13.5266	13.0631	12.624	13.4533	13.6719	13.4651	1.16331e-05	0.00135813	0.00757059	0.710021	0.725189	0.0110941	0.253273	0.737601	2.12974e-06	0.000295615	0.534901	0.341117	0.999971	0.193692	0.999906	1.16359	0.218323	0.999888	0.866444	0.943683	0.999826	1.00819
chr10_JGVv3_344_t01	VIT_10s0003g03850	JGVv3.344	Pulp	Protease Do-like 5	Metabolism.Primary metabolism.Protein metabolism and modification.Proteolysis.Peptidase-mediated proteolysis	8.57942	8.16427	6.81613	7.72454	7.06171	7.57573	0.00023267	0.0118272	0.315378	0.999906	0.749939	0.00192978	0.113829	0.392799	8.89876e-05	0.00446302	0.294576	0.2461	0.999971	0.112051	0.999906	0.63164	0.215222	0.999888	1.42802	0.71759	0.999826	0.901996
chr10_JGVv3_345_t01	VIT_10s0003g03860	JGVv3.345	Pulp	KH domain-containing protein	Unknown	14.1597	13.9255	13.6988	13.2411	13.3398	13.3369	0.00159824	0.0455603	0.05581	0.983231	0.8502	0.0636747	0.474457	0.85457	0.0003588	0.0124172	0.726555	0.644003	0.999971	0.412004	0.999906	1.07082	0.981029	0.999888	0.998026	0.425533	0.999826	1.06871
chr10_JGVv3_346_t01	VIT_10s0003g03870	JGVv3.346	Skin	Ornithine aminotransferase	Metabolism.Primary metabolism.Amino acid metabolism.Arginine and proline metabolism	13.44	13.6957	14.0598	14.3424	14.5465	14.3845	0.00173749	0.0567569	0.122312	0.895435	1.19395	0.0299667	0.33455	1.2871	0.000415606	0.0214954	0.89379	0.421451	0.999936	0.215284	0.999964	1.22988	0.323793	0.999564	1.93529	0.796554	0.999264	1.83057
chr10_JGVv3_346_t01	VIT_10s0003g03870	JGVv3.346	Seed	Ornithine aminotransferase	Metabolism.Primary metabolism.Amino acid metabolism.Arginine and proline metabolism	13.9518	14.1048	14.5356	14.7496	14.8426	14.7284	0.00236862	0.127182	0.350989	0.999915	1.1119	0.0110313	0.614035	1.34795	0.000810209	0.0485022	0.923879	0.757032	1	0.569625	0.999923	1.08072	0.485377	0.999908	1.66314	0.896601	0.999998	1.83449
chr10_JGVv3_386_t01	VIT_10s0003g04350	JGVv3.386	Pulp	Photosystem I subunit X (PSAK)	Metabolism.Primary metabolism.Generation of metabolite precursors and energy.Photosynthesis.Photosystem I	13.0218	12.3096	11.4912	8.31819	7.66111	7.67468	3.75376e-05	0.00329615	0.0224423	0.88277	0.610407	0.00932661	0.236337	0.567058	7.22044e-06	0.000728152	0.346136	0.054385	0.999971	0.0344054	0.999906	0.634162	0.964253	0.999888	1.00945	0.0381065	0.999826	0.640154
chr10_JGVv3_39_t01	VIT_10s0003g00410	JGVv3.39	Seed	MLO6 (mildew resistance locus O 6)	Cellular process.Cell growth and death.Cell death	7.64333	8.20762	9.47166	10.7613	10.7657	10.8026	8.77095e-06	0.00246295	0.102236	0.999915	1.47865	0.000529666	0.137988	2.40168	2.46241e-06	0.000744973	1.02592	0.99103	1	0.989629	0.999923	1.39353	0.913554	0.999908	4.80219	0.903253	0.999998	2.03521
chr10_JGVv3_401_t01	VIT_10s0003g04530	JGVv3.401	Pulp	Cation:chloride symporter	Transport overview.Electrochemical Potential-driven Transporters.Porters.Cation-Chloride Cotransporter	12.7223	12.9036	13.246	13.4215	13.3264	13.4783	0.00785691	0.127855	0.26804	0.999906	1.13385	0.0396934	0.403307	1.26791	0.00226515	0.0442888	1.43761	0.639684	0.999971	0.559062	0.999906	0.9362	0.352248	0.999888	1.11103	0.726913	0.999826	1.04014
chr10_JGVv3_404_t01	VIT_10s0003g04560	JGVv3.404	Pulp	Auxin-Induced in Root cultures 9 AIR9	Signaling.Hormone Signaling.Auxin Signaling.Auxin-mediated Signaling pathway	12.8521	12.6148	11.8059	10.1364	9.82968	9.93763	0.000210076	0.0109053	0.330975	0.999906	0.848294	0.00166298	0.103955	0.570821	8.36534e-05	0.0042639	0.484224	0.442551	0.999971	0.210626	0.999906	0.808462	0.657032	0.999888	1.07769	0.414778	0.999826	0.871275
chr10_JGVv3_418_t01	VIT_10s0003g04800	JGVv3.418	Pulp	Dienelactone hydrolase	Metabolism.single reactions	13.5008	12.9719	12.3891	10.387	10.7757	10.5597	1.15225e-05	0.00135647	0.0128349	0.778395	0.693095	0.00647886	0.202769	0.667666	2.11931e-06	0.000295615	0.462756	0.173193	0.999971	0.0631083	0.999906	1.30926	0.295136	0.999888	0.860922	0.401578	0.999826	1.12717
chr10_JGVv3_5_t01	VIT_10s0003g00050	JGVv3.5	Pulp	Squamosa promoter-binding protein 3 (SPL3)	Regulation overview.Regulation of gene expression.Regulation of transcription.Transcription factor.SBP family transcription factor	8.7584	8.18908	6.63667	6.23289	5.62553	4.81216	0.00109753	0.0354535	0.305966	0.999906	0.673938	0.00708483	0.211892	0.34094	0.00036601	0.0125128	0.229772	0.0436762	0.999971	0.275165	0.999906	0.656397	0.14604	0.999888	0.56905	0.0131258	0.999826	0.373522
chr10_JGVv3_53_t01	VIT_10s0003g00560	JGVv3.53	Skin	Wuschel homeobox 9	Regulation overview.Regulation of gene expression.Regulation of transcription.Transcription factor.Homeobox domain family transcription factor	9.63299	9.09574	7.89895	6.42558	6.28037	6.74239	0.00489549	0.102422	0.299629	0.992975	0.689083	0.0239768	0.305946	0.436244	0.00149141	0.0471868	1.37747	0.655729	0.999936	0.777976	0.999964	0.810064	0.371637	0.999564	1.09452	0.539157	0.999264	2.51452
chr10_JGVv3_55_t01	VIT_10s0003g00580	JGVv3.55	Pulp	ERF/AP2 transcription factor sub B-3 (ATERF-2)	Signaling.Hormone Signaling.Ethylene Signaling.Ethylene-mediated Signaling pathway	10.5025	9.26136	8.14034	10.4823	10.1898	10.1348	0.00616224	0.110928	0.0824698	0.999906	0.423038	0.115636	0.577392	0.459771	0.00151642	0.0341054	0.194501	0.867112	0.999971	0.6774	0.999906	0.816476	0.937575	0.999888	0.962583	0.621266	0.999826	0.785926
chr10_JGVv3_81_t01	VIT_10s0003g00890	JGVv3.81	Pulp	Magnesium-chelatase subunit chlI, chloroplast precursor	Metabolism.Primary metabolism.Cofactor metabolism.Tetrapyrrole metabolism.Chlorophyll metabolism.Chlorophyll biosynthesis	12.2566	11.9309	11.5556	11.2513	11.2937	11.1556	0.00333364	0.0756672	0.101035	0.999906	0.797924	0.0600604	0.465522	0.770961	0.000789725	0.0217201	0.615168	0.76847	0.999971	0.828382	0.999906	1.02983	0.481144	0.999888	0.90868	0.624869	0.999826	0.935785
chr10_JGVv3_9_t01	VIT_10s0003g00090	JGVv3.9	Pulp	DRM1 dormancy/auxin associated	Signaling.Hormone Signaling.Auxin Signaling.Auxin-mediated Signaling pathway	14.0925	13.4699	13.3186	14.2445	14.3274	14.2639	0.000241536	0.0121355	0.00138393	0.374405	0.649522	0.410992	0.82006	0.900389	0.000111045	0.00524222	0.584823	0.893354	0.999971	0.651563	0.999906	1.05916	0.729556	0.999888	0.956971	0.915456	0.999826	1.01359
chr10_JGVv3_93_t01	VIT_10s0003g01020	JGVv3.93	Pulp	Unknown protein	Unknown	9.96843	10.8506	11.9555	11.7372	11.5228	11.2254	0.00203313	0.0539154	0.100834	0.999906	1.84309	0.0415523	0.410072	2.1509	0.000473943	0.0149824	3.96429	0.623931	0.999971	0.685775	0.999906	0.861917	0.574941	0.999888	0.81372	0.336216	0.999826	0.701359
chr10_JGVv3_94_t01	VIT_10s0003g01030	JGVv3.94	Pulp	Unknown protein	Unknown	7.41444	8.56428	9.52349	9.97235	9.7853	9.86006	0.00916508	0.139126	0.085241	0.999906	2.21889	0.149014	0.625999	1.94424	0.00234434	0.0454586	4.31405	0.959329	0.999971	0.775917	0.999906	0.878401	0.909393	0.999888	1.05318	0.864275	0.999826	0.925116
chr10_JGVv42_76_t01	VIT_10s0042g01000	JGVv42.76	Skin	Glutamine synthetase	Metabolism.Primary metabolism.Amino acid metabolism.Glutamate metabolism	12.9446	13.4828	13.7185	14.0694	14.0463	13.984	0.00166594	0.0557348	0.01221	0.487747	1.45216	0.258644	0.71671	1.17745	0.000499307	0.024364	0.957707	0.912261	0.999936	0.91142	0.999964	1.95128	0.763522	0.999564	1.37625	0.680434	0.999264	1.9097
chr10_JGVv42_80_t01	VIT_10s0042g01050	JGVv42.80	Pulp	Serine carboxypeptidase II	Metabolism.Primary metabolism.Protein metabolism and modification.Proteolysis.Peptidase-mediated proteolysis	5.179	5.49565	7.09808	6.41329	5.43781	5.46415	0.000986947	0.0329795	0.538151	0.999906	1.24544	0.00301145	0.141453	3.03655	0.000495493	0.0154046	3.78183	0.105114	0.999971	0.062456	0.999906	0.508568	0.959062	0.999888	1.01843	0.069586	0.999826	0.517941
chr10_JGVv71_13_t01	VIT_10s0071g01060	JGVv71.13	Pulp	Pyruvate kinase	Metabolism.Primary metabolism.Carbohydrate metabolism.Glycolysis Gluconeogenesis.Glycolysis	13.0577	13.3636	14.4299	14.4197	14.652	14.6188	3.00489e-11	4.69697e-08	0.0524214	0.983231	1.23621	1.33739e-08	4.2221e-05	2.09397	1.80951e-11	2.21358e-08	2.58859	0.272041	0.999971	0.137173	0.999906	1.17474	0.829874	0.999888	0.977269	0.201105	0.999826	1.14804
chr10_JGVv71_24_t01	VIT_10s0071g00940	JGVv71.24	Pulp	Oligopeptidase B	Metabolism.Primary metabolism.Protein metabolism and modification.Proteolysis.Peptidase-mediated proteolysis	11.2493	11.074	10.5775	10.1822	10.6265	10.4076	0.00373149	0.0808688	0.374662	0.999906	0.885624	0.0146199	0.281909	0.708779	0.00128727	0.0305388	0.627712	0.0867699	0.999971	0.0279013	0.999906	1.3606	0.268751	0.999888	0.859254	0.254871	0.999826	1.1691
chr10_JGVv71_61_t01	VIT_10s0071g00500	JGVv71.61	Pulp	GRAM domain-containing protein / ABA-responsive	Unknown	9.36802	9.79272	10.4626	11.0025	11.0114	10.7789	0.000220929	0.0113341	0.0884763	0.999906	1.34229	0.00865976	0.230137	1.59092	5.06528e-05	0.00301304	2.13547	0.562103	0.999971	0.970903	0.999906	1.00622	0.345541	0.999888	0.851181	0.364233	0.999826	0.856474
chr10_JGVv71_64_t01	VIT_10s0071g00470	JGVv71.64	Pulp	GRAM domain-containing protein / ABA-responsive	Unknown	10.1022	10.339	11.0109	11.3025	11.2343	10.8622	0.00556947	0.104399	0.394841	0.999906	1.17838	0.018864	0.308222	1.59313	0.00193323	0.0396395	1.87731	0.238878	0.999971	0.80558	0.999906	0.9538	0.183813	0.999888	0.772647	0.117201	0.999826	0.736951
chr10_JGVv71_74_t01	VIT_10s0071g00320	JGVv71.74	Pulp	GRAM domain-containing protein / ABA-responsive	Unknown	10.1674	10.822	12.1227	11.6876	11.666	11.6128	8.83143e-09	4.07346e-06	0.0159411	0.798682	1.57414	1.01763e-05	0.00397667	2.46351	2.16427e-09	1.10716e-06	3.87792	0.957495	0.999971	0.934439	0.999906	0.985137	0.839483	0.999888	0.963792	0.775848	0.999826	0.949467
chr10_JGVv92_13_t01	VIT_10s0092g00150	JGVv92.13	Pulp	Patatin protein 3	Metabolism.Primary metabolism.Generation of metabolite precursors and energy.Storage proteins	7.50295	8.01266	8.94957	7.80741	8.28897	7.55204	0.00285858	0.0683296	0.209979	0.999906	1.42376	0.0239564	0.340597	1.91443	0.000776137	0.0214529	2.72568	0.186551	0.999971	0.235812	0.999906	1.39625	0.0726066	0.999888	0.600019	0.527184	0.999826	0.837774
chr10_JGVv92_22_t01	VIT_10s0092g00250	JGVv92.22	Pulp	Alpha-glucosidase 1 (AGLU1)	Metabolism.Primary metabolism.Carbohydrate metabolism.Monosaccharide metabolism.Galactose metabolism	10.0174	9.52118	8.28378	7.51014	7.62962	7.80367	0.000180458	0.00976415	0.208594	0.999906	0.70897	0.00267536	0.132291	0.424139	5.59927e-05	0.00327528	0.300702	0.751006	0.999971	0.760074	0.999906	1.08635	0.656627	0.999888	1.12822	0.454325	0.999826	1.22564
chr10_PDVv3_434_t01	VIT_10s0003g05430	PDVv3.434	Pulp	Reticuline oxidase precursor	Metabolism.Secondary metabolism.Primary amino acids derivated metabolism.Alkaloid metabolism.Alkaloid biosynthesis	11.1229	11.316	12.0939	14.1715	13.9115	14.3201	0.000980554	0.0328465	0.452638	0.999906	1.14322	0.00383349	0.157	1.71463	0.000425884	0.0138849	1.9602	0.27815	0.999971	0.313045	0.999906	0.83505	0.115969	0.999888	1.32741	0.562917	0.999826	1.10845
chr10_PDVv3_434_t01	VIT_10s0003g05430	PDVv3.434	Skin	Reticuline oxidase precursor	Metabolism.Secondary metabolism.Primary amino acids derivated metabolism.Alkaloid metabolism.Alkaloid biosynthesis	12.9559	12.5896	11.9654	15.3038	15.1715	15.3315	0.00132835	0.0487918	0.157608	0.92849	0.775745	0.0183515	0.277451	0.648798	0.000337206	0.0191193	1.1173	0.799303	0.999936	0.606401	0.999964	0.899537	0.533282	0.999564	1.29356	0.913694	0.999264	2.14085
chr10_PDVv3_434_t01	VIT_10s0003g05430	PDVv3.434	Seed	Reticuline oxidase precursor	Metabolism.Secondary metabolism.Primary amino acids derivated metabolism.Alkaloid metabolism.Alkaloid biosynthesis	7.34591	8.37983	9.08077	14.7636	14.9269	15.0265	1.14283e-07	7.30791e-05	0.00019927	0.193333	2.04757	0.00859297	0.543865	1.62556	2.14683e-08	1.56719e-05	1.07147	0.584956	1	0.524811	0.999923	3.61562	0.697823	0.999908	2.11652	0.307764	0.999998	2.10155
chr10_random_JGVv350_5_t01	VIT_10s0116g00700	JGVv350.5	Skin	DNA helicase SNF2 domain-containing protein	Regulation overview.Regulation of gene expression.Regulation of transcription.Transcription factor.SNF2 family transcription factor	11.6928	11.427	12.105	12.1445	12.1365	12.6456	0.000931483	0.0400125	0.122248	0.895435	0.831773	0.000223476	0.0329201	1.59996	0.0185591	0.192331	1.42308	0.0050333	0.441174	0.96263	0.999964	0.956832	0.004212	0.43972	2.96296	0.0047874	0.402962	2.34689
chr10_random_JGVv350_6_t01	VIT_10s0116g00730	JGVv350.6	Skin	Monoglyceride lipase	Metabolism.Primary metabolism.Lipid metabolism.Glycerolipid metabolism.Glycerolipid catabolism	12.7932	12.6518	11.9643	12.6367	12.598	12.4414	0.00229497	0.067063	0.554157	0.999018	0.906681	0.0057974	0.166785	0.620912	0.00108845	0.0396951	0.897179	0.685827	0.999936	0.870855	0.999964	0.938002	0.512556	0.999564	1.36995	0.414526	0.999264	1.81188
chr10_random_JGVv635_2_t01	VIT_10s0116g00430	JGVv635.2	Seed	Unknown protein	Unknown	8.79259	9.51061	10.1911	14.2777	14.391	14.1685	2.64275e-07	0.000137697	0.0014958	0.36173	1.64493	0.00247695	0.315347	1.60271	4.39693e-08	2.74916e-05	0.857029	0.580209	1	0.595504	0.999923	2.43377	0.299508	0.999908	2.44081	0.609068	0.999998	1.81127
chr11_GSVIVT00003747001_t01	VIT_11s0206g00200	GSVIVG00003747001	Pulp	No hit	No hit	12.9032	10.9632	8.58602	7.2859	7.08987	7.59034	8.79013e-05	0.00591199	0.0359935	0.957903	0.260612	0.0111174	0.253278	0.192489	1.76772e-05	0.00137774	0.050165	0.854236	0.999971	0.827992	0.999906	0.872944	0.579667	0.999888	1.41468	0.7359	0.999826	1.23493
chr11_GSVIVT00003747001_t01	VIT_11s0206g00200	GSVIVG00003747001	Skin	No hit	No hit	13.7619	11.506	9.64158	7.88261	7.00038	7.2123	0.000175655	0.0136904	0.0156081	0.520474	0.209365	0.0434847	0.385999	0.274636	3.61552e-05	0.00413522	1.15823	0.593864	0.999936	0.330652	0.999964	0.806022	0.814308	0.999564	0.925713	0.458809	0.999264	2.22545
chr11_GSVIVT00029139001_t01	VIT_11s0052g01520	GSVIVG00029139001	Pulp	No hit	No hit	7.96889	7.27525	4.85247	4.39011	3.89745	4.49253	1.46148e-06	0.000278055	0.204068	0.999906	0.618291	4.85444e-05	0.0116739	0.186498	6.73347e-07	0.000120671	0.11531	0.502388	0.999971	0.364848	0.999906	0.710713	0.274738	0.999888	1.51056	0.849912	0.999826	1.07357
chr11_JGVv103_2_t01	VIT_11s0103g00750	JGVv103.2	Pulp	CMP/dCMP deaminase, zinc-binding	Metabolism.Primary metabolism.Nucleobase, nucleoside, nucleotide, nucleic acid metabolism.Nucleotide metabolism.Pyrimidine metabolism	8.659	9.0669	9.6453	10.046	10.0731	10.2763	0.000101759	0.00647758	0.0557106	0.983231	1.32676	0.00782359	0.220124	1.49319	2.16414e-05	0.00160723	1.98111	0.485197	0.999971	0.896618	0.999906	1.01898	0.333076	0.999888	1.15121	0.273283	0.999826	1.17306
chr11_JGVv103_49_t01	VIT_11s0103g00220	JGVv103.49	Skin	Ribosomal protein P3 (RPP3B) acidic 60S	Metabolism.Primary metabolism.Protein metabolism and modification.Protein synthesis.Ribosome	13.7791	13.6473	13.1087	12.662	12.7584	12.6296	0.00280586	0.0751149	0.499407	0.999018	0.912666	0.00791676	0.190153	0.688458	0.00119839	0.0420161	0.914618	0.788102	0.999936	0.62101	0.999964	0.941901	0.509438	0.999564	1.41255	0.867984	0.999264	1.83096
chr11_JGVv103_52_t01	VIT_11s0103g00180	JGVv103.52	Skin	Kinesin 4 motor protein	Cellular process.Cellular component organization and biogenesis.Cytoskeleton organization and biogenesis.Microtubule organization and biogenesis.Microtubule-driven movement	8.31838	7.10522	6.60204	6.39265	6.50454	6.70924	0.000739376	0.0345038	0.00681711	0.405643	0.431325	0.245312	0.707989	0.705548	0.000226206	0.0147669	1.15244	0.755415	0.999936	0.794664	0.999964	1.01796	0.634304	0.999564	0.998309	0.462714	0.999264	2.20026
chr11_JGVv118_14_t01	VIT_11s0118g00180	JGVv118.14	Pulp	HHP1 (heptahelical protein 1)	Signaling.Hormone Signaling	10.3629	11.0399	11.8936	11.7105	11.6885	11.4891	8.75051e-08	2.70554e-05	0.00377501	0.553196	1.59881	0.000370223	0.0444532	1.80711	1.49562e-08	5.19516e-06	2.88924	0.549432	0.999971	0.921324	0.999906	0.984873	0.372633	0.999888	0.870915	0.322742	0.999826	0.857741
chr11_JGVv118_19_t01	VIT_11s0118g00230	JGVv118.19	Skin	ATSYTE/NTMC2T2.1/NTMC2TYPE2.1/SYTE	Transport overview.Incompletely characterized transport systems.Recognized transporters of unknown biochemical mechanism.Unconventional Protein Secretion System	12.6339	12.9264	13.4938	14.0232	14.0143	14.0627	0.000243269	0.0168587	0.139725	0.914257	1.22477	0.0055351	0.162011	1.48184	6.31081e-05	0.00614398	1.03414	0.965518	0.999936	0.963576	0.999964	1.24015	0.80451	0.999564	2.49636	0.840005	0.999264	2.03919
chr11_JGVv118_20_t01	VIT_11s0118g00240	JGVv118.20	Pulp	Purple acid phosphatase 26	Metabolism.Primary metabolism.Coenzyme and prosthetic group metabolism.Riboflavin metabolism	12.6722	13.2872	13.9304	13.6773	13.7438	13.7968	1.17427e-09	8.77547e-07	0.00021863	0.143317	1.53163	0.000122835	0.0224794	1.56179	1.78044e-10	1.53776e-07	2.39209	0.73706	0.999971	0.665693	0.999906	1.04712	0.730076	0.999888	1.03744	0.438269	0.999826	1.08633
chr11_JGVv118_20_t01	VIT_11s0118g00240	JGVv118.20	Skin	Purple acid phosphatase 26	Metabolism.Primary metabolism.Coenzyme and prosthetic group metabolism.Riboflavin metabolism	12.801	13.1491	13.4093	13.4097	13.3859	13.4151	0.00109348	0.0438497	0.0275117	0.635431	1.27294	0.0955122	0.518844	1.19761	0.000250713	0.0156409	1.02045	0.979507	0.999936	0.876673	0.999964	1.55564	0.849257	0.999564	1.60077	0.972162	0.999264	2.00667
chr11_JGVv118_32_t01	VIT_11s0118g00370	JGVv118.32	Pulp	Oxidoreductase, 2OG-Fe(II) oxygenase	Metabolism.Cellular metabolism.Oxidation reduction.2OG-Fe(II) oxygenase superfamily	10.814	11.1801	11.877	11.6755	11.831	11.9128	0.00608197	0.110117	0.256919	0.999906	1.28888	0.034141	0.383622	1.62099	0.0017361	0.0371	2.08926	0.752668	0.999971	0.628179	0.999906	1.11377	0.798587	0.999888	1.05836	0.460568	0.999826	1.17878
chr11_JGVv118_41_t01	VIT_11s0118g00480	JGVv118.41	Skin	Leucine-rich repeat	Diverse functions.Gene family with diverse functions.NBS-LRR superfamily	11.5078	11.7274	12.0475	12.8431	12.8874	12.8131	0.00407909	0.0921841	0.159681	0.929228	1.16443	0.0429387	0.384116	1.24839	0.00103025	0.0382919	0.949807	0.88857	0.999936	0.774716	0.999964	1.17707	0.630898	0.999564	1.82042	0.84562	0.999264	1.88102
chr11_JGVv118_41_t01	VIT_11s0118g00480	JGVv118.41	Seed	Leucine-rich repeat	Diverse functions.Gene family with diverse functions.NBS-LRR superfamily	12.3476	12.5451	12.9985	13.5447	13.5159	13.5241	0.000384653	0.0360754	0.205279	0.999915	1.14664	0.00503048	0.450757	1.36925	0.000112892	0.0116777	1.00571	0.98156	1	0.852263	0.999923	1.10705	0.957558	0.999908	1.89015	0.894164	0.999998	1.99175
chr11_JGVv118_46_t01	VIT_11s0118g00530	JGVv118.46	Skin	Unknown	Unknown	11.735	11.0857	10.8898	9.87073	9.85522	9.71328	0.00354858	0.0859972	0.0116798	0.480441	0.637596	0.431552	0.830915	0.873027	0.00133935	0.0444386	0.906297	0.782	0.999936	0.950174	0.999964	1.11509	0.568097	0.999564	1.02962	0.52676	0.999264	1.81738
chr11_JGVv118_49_t01	VIT_11s0118g00560	JGVv118.49	Pulp	Nodulin	Response to stimulus.Stress response.Biotic stress response	12.1167	12.3192	13.2198	14.5562	14.6277	14.5931	1.82699e-06	0.000329336	0.305441	0.999906	1.15066	3.40857e-05	0.00963314	1.86679	1.09094e-06	0.000181625	2.14803	0.935186	0.999971	0.715892	0.999906	1.05083	0.860237	0.999888	0.976315	0.850807	0.999826	1.02594
chr11_JGVv118_49_t01	VIT_11s0118g00560	JGVv118.49	Skin	Nodulin	Response to stimulus.Stress response.Biotic stress response	11.4585	11.5795	12.4192	14.2052	14.1613	14.2541	1.5659e-05	0.00273654	0.538549	0.999018	1.08751	9.271e-05	0.0202208	1.78969	1.24385e-05	0.00205865	1.0664	0.893471	0.999936	0.823147	0.999964	1.06326	0.637113	0.999564	3.40928	0.803602	0.999264	2.09122
chr11_JGVv118_67_t01	VIT_11s0118g00770	JGVv118.67	Seed	Unknown protein	Unknown	10.97	10.3409	9.20335	6.49589	6.569	6.43896	3.32915e-05	0.0065964	0.0785658	0.999915	0.646576	0.00217291	0.29938	0.454547	7.91955e-06	0.00176845	0.913806	0.932837	1	0.83521	0.999923	0.78277	0.711501	0.999908	1.11355	0.871281	0.999998	1.8817
chr11_JGVv118_69_t01	VIT_11s0118g00790	JGVv118.69	Skin	Pto-like serine/threonine kinase	Signaling.Signaling pathway.Protein kinase	10.5997	10.3818	11.0699	10.4318	10.4516	10.8134	0.00141544	0.050539	0.232402	0.972323	0.859817	0.000408649	0.043711	1.61119	0.0122223	0.153644	1.28503	0.0685503	0.999936	0.913224	0.999964	0.92498	0.0505102	0.870082	2.96387	0.0396526	0.728303	2.19069
chr11_JGVv149_24_t01	VIT_11s0149g00260	JGVv149.24	Pulp	Calcium ion binding	Unknown	7.07108	4.44497	6.5171	4.9671	4.94813	5.49269	4.45182e-05	0.00376145	1.99465e-05	0.0431703	0.16198	0.000482756	0.0497748	4.20508	0.319134	0.693379	0.681139	0.536241	0.999971	0.972637	0.999906	0.98694	0.327335	0.999888	1.45858	0.344284	0.999826	1.43953
chr11_JGVv149_5_t01	VIT_11s0149g00050	JGVv149.5	Seed	Hexose transporter 7	Transport overview.Electrochemical Potential-driven Transporters.Porters.Major Facilitator Superfamily.Sugar Porter	10.9707	10.9085	11.9138	14.8706	14.8591	14.8006	7.10162e-05	0.0112888	0.788428	0.999915	0.957791	7.60891e-05	0.0419773	2.00737	0.000178458	0.0163023	0.960263	0.948365	1	0.960381	0.999923	0.971224	0.800787	0.999908	3.9052	0.762699	0.999998	1.9238
chr11_JGVv16_10_t01	VIT_11s0016g00280	JGVv16.10	Seed	Bifunctional lysine-ketoglutarate reductase/saccharopine dehydrogenase	Metabolism.Primary metabolism.Amino acid metabolism.Lysine metabolism.Lysine biosynthesis	13.2611	13.4892	14.0042	13.9239	13.8128	13.9645	0.000114157	0.0157448	0.162756	0.999915	1.17129	0.00250588	0.316168	1.42907	3.26764e-05	0.00491098	1.11086	0.623462	1	0.493034	0.999923	1.12613	0.350338	0.999908	2.1628	0.801675	0.999998	2.1524
chr11_JGVv16_104_t01	VIT_11s0016g01250	JGVv16.104	Skin	Growth-regulating factor 6	Regulation overview.Regulation of gene expression.Regulation of transcription.Transcription factor.GRF family transcription factor	4.80091	5.37245	6.98708	8.15976	7.77175	8.75036	0.000194501	0.0147171	0.25579	0.981978	1.4861	0.00219409	0.101735	3.06234	6.66519e-05	0.0063142	1.97057	0.151392	0.999936	0.438604	0.999964	1.41826	0.0549649	0.889466	7.7845	0.240503	0.991693	3.90212
chr11_JGVv16_115_t01	VIT_11s0016g01370	JGVv16.115	Skin	Early flowering 4	Signaling.Signaling pathway.Circadian clock Signaling	8.91201	7.47464	8.62112	9.47217	9.66262	9.89414	0.000282424	0.0184325	0.000125092	0.0837999	0.369239	0.0016401	0.0882332	2.21374	0.39928	0.757338	1.17407	0.471574	0.999936	0.580164	0.999964	1.21878	0.501675	0.999564	4.36355	0.223479	0.984581	1.3349
chr11_JGVv16_116_t01	VIT_11s0016g01380	JGVv16.116	Pulp	Ribosomal protein S3 (RPS3C) 40S	Metabolism.Primary metabolism.Protein metabolism and modification.Protein synthesis.Ribosome	13.4601	13.2183	12.7656	13.0832	12.9786	12.9924	0.000522569	0.0210043	0.152512	0.999906	0.845684	0.0091692	0.235876	0.730678	0.000135114	0.00609224	0.617922	0.792037	0.999971	0.531917	0.999906	0.930032	0.934282	0.999888	1.00959	0.58706	0.999826	0.938954
chr11_JGVv16_116_t01	VIT_11s0016g01380	JGVv16.116	Skin	Ribosomal protein S3 (RPS3C) 40S	Metabolism.Primary metabolism.Protein metabolism and modification.Protein synthesis.Ribosome	13.4638	13.436	12.8091	13.0721	13.0324	12.8555	0.000273555	0.0181527	0.867812	0.999018	0.980911	0.000475454	0.0474375	0.647591	0.000285179	0.0167862	0.884564	0.389065	0.999936	0.812276	0.999964	0.987527	0.292482	0.999564	1.51588	0.19888	0.976727	1.82485
chr11_JGVv16_118_t01	VIT_11s0016g01400	JGVv16.118	Pulp	PSBX (photosystem II subunit X)	Metabolism.Primary metabolism.Generation of metabolite precursors and energy.Photosynthesis.Photosystem II	13.8808	13.3902	12.8907	11.4271	11.3385	11.292	0.00376632	0.0812648	0.0843166	0.999906	0.711704	0.07905	0.507102	0.707354	0.000891621	0.0236443	0.503427	0.885517	0.999971	0.751476	0.999906	0.940474	0.86787	0.999888	0.968287	0.629363	0.999826	0.910649
chr11_JGVv16_148_t01	VIT_11s0016g01770	JGVv16.148	Pulp	MKK2	Response to stimulus.Stress response.Biotic stress response.Plant-pathogen interaction	13.7436	13.5879	13.1198	12.3291	12.3551	12.2871	0.000747859	0.0272562	0.327966	0.999906	0.897694	0.00474943	0.175726	0.722907	0.000266684	0.00996471	0.648949	0.909469	0.999971	0.869402	0.999906	1.01821	0.667722	0.999888	0.953942	0.790871	0.999826	0.971311
chr11_JGVv16_15_t01	VIT_11s0016g00340	JGVv16.15	Skin	DNA repair protein RAD51	Metabolism.Primary metabolism.Nucleobase, nucleoside, nucleotide, nucleic acid metabolism.Nucleic acid metabolism.DNA metabolism.DNA recombination and repair.recombination	6.53243	6.44093	8.09044	8.13892	8.2427	8.20155	0.000922714	0.0398794	0.84234	0.999018	0.938552	0.00078396	0.0587365	3.13725	0.00140971	0.0457482	0.971879	0.974236	0.999936	0.82152	0.999964	0.958954	0.928702	0.999564	8.44745	0.891695	0.999264	1.90017
chr11_JGVv16_150_t01	VIT_11s0016g01790	JGVv16.150	Skin	Unknown protein	Unknown	10.7933	10.6068	11.4848	11.3672	11.4605	12.1673	0.000197497	0.0148181	0.362667	0.999018	0.878747	8.42541e-05	0.0194309	1.83776	0.00139505	0.0455351	1.6322	0.000421494	0.195461	0.647567	0.999964	0.920015	0.00111921	0.292017	3.52673	0.00028054	0.196043	3.00354
chr11_JGVv16_179_t01	VIT_11s0016g02110	JGVv16.179	Seed	FAD linked oxidase, N-terminal	Unclear	9.63589	7.77662	6.56934	9.61777	6.25002	5.54865	2.51431e-05	0.00529824	0.00303272	0.472142	0.275616	0.0476541	0.975123	0.433084	5.35714e-06	0.00133388	0.614988	2.23745e-08	0.00055702	9.7349e-07	0.0136918	0.872649	0.24295	0.999908	0.6868	1.76059e-08	0.000438759	1.53013
chr11_JGVv16_181_t01	VIT_11s0016g02130	JGVv16.181	Skin	CwfJ protein	Regulation overview.Regulation of gene expression.Regulation of transcription.Transcription factor.C3H family transcription factor	11.9613	12.0718	12.9211	12.2492	12.3487	12.5498	1.89703e-06	0.00072128	0.530619	0.999018	1.07967	1.54841e-05	0.00726103	1.8016	1.88995e-06	0.000583334	1.14955	0.227341	0.999936	0.572197	0.999964	1.0575	0.256701	0.999564	3.46858	0.0927704	0.870692	2.21754
chr11_JGVv16_183_t01	VIT_11s0016g02150	JGVv16.183	Skin	Protein kinase CDG1	Signaling.Signaling pathway.Protein kinase	8.99759	8.34226	9.37282	8.76319	8.79083	9.36577	0.00140455	0.0502586	0.0180032	0.553162	0.634929	0.000361584	0.0416374	2.04282	0.166462	0.536061	1.48962	0.0480462	0.952663	0.917914	0.999964	1.05831	0.0365962	0.796235	4.00328	0.0288475	0.670231	1.93664
chr11_JGVv16_19_t01	VIT_11s0016g00380	JGVv16.19	Pulp	Basic helix-loop-helix (bHLH) family	Regulation overview.Regulation of gene expression.Regulation of transcription.Transcription factor.bHLH family transcription factor	13.0388	12.8843	12.3552	12.502	12.7366	12.8165	0.00307712	0.0722963	0.437566	0.999906	0.898459	0.0102141	0.244583	0.692965	0.0011846	0.0290078	0.622601	0.263616	0.999971	0.240518	0.999906	1.17657	0.687347	0.999888	1.05693	0.117883	0.999826	1.24356
chr11_JGVv16_2_t01	VIT_11s0016g00050	JGVv16.2	Pulp	Unknown protein	Unknown	8.81717	8.67658	7.59495	7.91681	8.31144	8.17216	0.00284539	0.0681925	0.701969	0.999906	0.907147	0.00488915	0.177044	0.472493	0.00166976	0.0363063	0.428621	0.552536	0.999971	0.285505	0.999906	1.31461	0.704607	0.999888	0.90797	0.48787	0.999826	1.19363
chr11_JGVv16_204_t01	VIT_11s0016g02380	JGVv16.204	Pulp	1-aminocyclopropane-1-carboxylate oxidase 2	Metabolism.Primary metabolism.Organic acid metabolism.Propanoate metabolism	10.9988	12.8999	13.722	12.2283	12.1046	12.3285	6.47747e-05	0.00480871	0.00167708	0.40639	3.73512	0.154891	0.632474	1.76797	1.88308e-05	0.00145556	6.6036	0.925154	0.999971	0.828729	0.999906	0.917883	0.695416	0.999888	1.16785	0.860736	0.999826	1.07195
chr11_JGVv16_206_t01	VIT_11s0016g02410	JGVv16.206	Skin	MYB divaricata	Development.Reproductive development.Flower development	9.59415	8.89297	9.80222	11.2787	11.3431	11.5366	0.000470184	0.0252464	0.00292896	0.303742	0.615069	0.000182988	0.0292531	1.87806	0.355041	0.726699	1.14349	0.489029	0.999936	0.773529	0.999964	1.24085	0.389551	0.999564	3.60203	0.252877	0.992975	1.33496
chr11_JGVv16_206_t01	VIT_11s0016g02410	JGVv16.206	Seed	MYB divaricata	Development.Reproductive development.Flower development	7.9488	8.81537	8.92555	11.9856	12.082	12.1572	9.22467e-05	0.013518	0.000331054	0.210174	1.82333	0.623102	0.999868	1.07936	7.02007e-05	0.00827735	1.05347	0.743434	1	0.667059	0.999923	3.0592	0.737289	0.999908	1.05665	0.445015	0.999998	2.06364
chr11_JGVv16_208_t01	VIT_11s0016g02430	JGVv16.208	Pulp	Dual-specific kinase DSK1	Signaling.Signaling pathway.Protein kinase	13.5828	13.1647	12.0316	9.85125	9.84758	9.59415	3.29932e-05	0.00298487	0.188406	0.999906	0.748398	0.000753511	0.0654345	0.455926	1.10391e-05	0.00100192	0.341214	0.644567	0.999971	0.990697	0.999906	0.997459	0.422414	0.999888	0.838894	0.415776	0.999826	0.836763
chr11_JGVv16_209_t01	VIT_11s0016g02440	JGVv16.209	Skin	HRT domain containing	Regulation overview.Regulation of gene expression.Regulation of transcription.Transcription factor.HRT domain family transcription factor	13.1852	13.3468	13.809	12.6162	12.5292	12.5256	0.000749237	0.0347525	0.3089	0.996693	1.11852	0.00514264	0.156088	1.37765	0.000257965	0.0158128	0.997489	0.808295	0.999936	0.582051	0.999964	1.08811	0.981671	0.999564	2.33199	0.566481	0.999264	1.97476
chr11_JGVv16_214_t01	VIT_11s0016g02490	JGVv16.214	Pulp	Ndr family protein	Unknown	11.6595	11.6433	12.5153	12.7148	12.5279	12.7198	0.000281536	0.0135176	0.942534	0.999906	0.988793	0.000335946	0.0423864	1.83019	0.00041913	0.0137444	1.80968	0.624715	0.999971	0.409221	0.999906	0.878512	0.39691	0.999888	1.14224	0.982328	0.999826	1.00347
chr11_JGVv16_218_t01	VIT_11s0016g02530	JGVv16.218	Pulp	Protein arginine N-methyltransferase	Metabolism.Primary metabolism.Amino acid metabolism.Histidine metabolism	13.5746	13.0381	12.2936	12.4949	12.5351	12.5273	1.16028e-10	1.25561e-07	0.00053248	0.254466	0.689406	5.19291e-06	0.0025191	0.596906	1.93299e-11	2.26611e-08	0.411511	0.956945	0.999971	0.780926	0.999906	1.02824	0.957077	0.999888	0.994626	0.822487	0.999826	1.02272
chr11_JGVv16_218_t01	VIT_11s0016g02530	JGVv16.218	Skin	Protein arginine N-methyltransferase	Metabolism.Primary metabolism.Amino acid metabolism.Histidine metabolism	13.7878	13.474	12.6907	12.4705	12.4967	12.5946	3.92876e-09	9.21162e-06	0.0342462	0.679514	0.804542	2.09779e-06	0.00249396	0.581025	1.30142e-09	3.05139e-06	1.07025	0.662601	0.999936	0.855942	0.999964	1.09053	0.498737	0.999564	1.49333	0.391871	0.999264	2.0998
chr11_JGVv16_219_t01	VIT_11s0016g02540	JGVv16.219	Skin	Xaa-Pro dipeptidase	Metabolism.Primary metabolism.Protein metabolism and modification.Proteolysis.Peptidase-mediated proteolysis	12.1256	12.2236	12.7218	13.2019	13.1671	13.1624	0.000416507	0.0235318	0.511518	0.999018	1.07026	0.00158651	0.0860079	1.41247	0.000218161	0.0143908	0.996747	0.958505	0.999936	0.815395	0.999964	1.05062	0.974807	0.999564	2.50787	0.790996	0.999264	1.97569
chr11_JGVv16_228_t01	VIT_11s0016g02630	JGVv16.228	Pulp	Unknown protein	Unknown	10.7983	10.5938	9.99065	10.6526	10.721	10.7623	0.000514176	0.0208195	0.306306	0.999906	0.867837	0.00383184	0.157	0.658303	0.000181176	0.00757439	0.5713	0.854949	0.999971	0.7308	0.999906	1.04856	0.835437	0.999888	1.02903	0.58155	0.999826	1.07901
chr11_JGVv16_241_t01	VIT_11s0016g02770	JGVv16.241	Pulp	Meiotic nuclear divisions 1	Metabolism.Primary metabolism.Nucleobase, nucleoside, nucleotide, nucleic acid metabolism.Nucleic acid metabolism.DNA metabolism	5.7973	6.86269	7.17232	8.43278	8.23948	8.77295	0.00515172	0.0991319	0.0144018	0.786588	2.09273	0.462979	0.843462	1.23939	0.00198437	0.0403704	2.5937	0.440935	0.999971	0.646182	0.999906	0.874601	0.208739	0.999888	1.44741	0.42033	0.999826	1.26591
chr11_JGVv16_263_t01	VIT_11s0016g03000	JGVv16.263	Seed	Phosphoinositide 3-kinase regulatory subunit 4	Metabolism.Cellular metabolism.Cellular catabolism.Autophagy	12.6442	12.9843	13.3235	13.3522	13.2682	13.5232	0.000938039	0.0676735	0.0486916	0.994766	1.26589	0.0492866	0.983993	1.26507	0.000204347	0.0182524	1.19332	0.310942	1	0.619415	0.999923	1.20675	0.135726	0.999908	1.2151	0.313545	0.999998	2.25803
chr11_JGVv16_268_t01	VIT_11s0016g03050	JGVv16.268	Pulp	MATE efflux family protein	Transport overview.Electrochemical Potential-driven Transporters.Porters.Multidrug/Oligosaccharidyl-lipid/Polysaccharide Flippase.Multi Antimicrobial Extrusion	8.19355	8.74656	9.83165	9.88689	9.75115	10.4875	0.00494844	0.0970915	0.256533	0.999906	1.46714	0.0291052	0.363634	2.1215	0.0014182	0.032707	3.11255	0.275656	0.999971	0.779145	0.999906	0.910203	0.133006	0.999888	1.66594	0.218455	0.999826	1.51634
chr11_JGVv16_272_t01	VIT_11s0016g03090	JGVv16.272	Skin	No hit	No hit	7.2669	6.85675	8.73579	8.33055	8.23722	8.79102	0.000244283	0.0168812	0.355955	0.999018	0.752546	0.000100863	0.0210213	3.6783	0.00170552	0.051094	1.46795	0.410121	0.999936	0.832863	0.999964	0.842955	0.214423	0.999564	12.6169	0.300643	0.999225	2.67003
chr11_JGVv16_28_t01	VIT_11s0016g00480	JGVv16.28	Pulp	Pectinesterase PME2	Cellular process.Cellular component organization and biogenesis.Cell wall organization and biogenesis.Cell wall metabolism.Cell wall modification.Pectin modification	10.0249	10.2015	10.89	11.2994	11.2671	11.4194	0.00518959	0.0993294	0.508849	0.999906	1.13026	0.0127642	0.266864	1.61157	0.00213741	0.0423889	1.82149	0.833181	0.999971	0.903681	0.999906	0.977873	0.568576	0.999888	1.11139	0.652951	0.999826	1.08679
chr11_JGVv16_283_t01	VIT_11s0016g03200	JGVv16.283	Pulp	Gibberellin oxidase	Metabolism.Secondary metabolism.Terpenoid metabolism.Diterpenoid metabolism.Diterpenoid biosynthesis	13.0404	13.5639	13.9154	13.9347	14.1134	13.8951	7.40586e-06	0.000969169	0.00179894	0.414877	1.43738	0.0307967	0.368982	1.2759	1.50487e-06	0.000231372	1.83396	0.345193	0.999971	0.262849	0.999906	1.13185	0.17286	0.999888	0.859586	0.802719	0.999826	0.972926
chr11_JGVv16_283_t01	VIT_11s0016g03200	JGVv16.283	Skin	Gibberellin oxidase	Metabolism.Secondary metabolism.Terpenoid metabolism.Diterpenoid metabolism.Diterpenoid biosynthesis	13.0137	12.9964	13.5769	14.0704	14.08	14.1513	0.000611306	0.0303882	0.913296	0.999018	0.988112	0.000622121	0.0534818	1.49539	0.000861959	0.034206	1.05069	0.854759	0.999936	0.951818	0.999964	0.992469	0.652904	0.999564	2.71681	0.610109	0.999264	2.02299
chr11_JGVv16_302_t01	VIT_11s0016g03390	JGVv16.302	Skin	CRS2-associated factor 1	Metabolism.Primary metabolism.Nucleobase, nucleoside, nucleotide, nucleic acid metabolism.Nucleic acid metabolism.RNA metabolism.RNA processing.mRNA processing.mRNA splicing	11.8002	11.7809	12.3513	12.6205	12.6577	12.6342	0.00106061	0.0429779	0.905945	0.999018	0.986774	0.000989539	0.0662897	1.48485	0.00139978	0.0455805	0.98386	0.973332	0.999936	0.819201	0.999964	0.991549	0.885187	0.999564	2.67318	0.93288	0.999264	1.91624
chr11_JGVv16_312_t01	VIT_11s0016g03490	JGVv16.312	Pulp	Glyoxal oxidase	Unclear	8.15823	8.73258	10.2569	10.0339	9.88696	9.98847	0.000663657	0.0250304	0.27603	0.999906	1.48901	0.00538759	0.185548	2.87653	0.00021673	0.0086618	4.28318	0.959175	0.999971	0.779195	0.999906	0.903191	0.846353	0.999888	1.07289	0.930929	0.999826	0.969025
chr11_JGVv16_313_t01	VIT_11s0016g03500	JGVv16.313	Seed	Unknown protein	Unknown	8.4085	8.42582	6.55564	7.82873	7.74189	8.23272	8.14507e-05	0.0125229	0.969023	0.999915	1.01208	0.000121159	0.0527123	0.273539	0.000137019	0.013386	1.40525	0.503319	1	0.845694	0.999923	1.00847	0.274518	0.999908	1.1654	0.367399	0.999998	2.62418
chr11_JGVv16_317_t01	VIT_11s0016g03540	JGVv16.317	Skin	Auxin-responsive protein IAA27	Signaling.Hormone Signaling.Auxin Signaling.Auxin-mediated Signaling pathway	9.89998	8.91717	10.2341	9.25236	8.90834	9.07895	2.89579e-05	0.00427028	0.000575321	0.183403	0.505992	1.04745e-05	0.00588645	2.49141	0.213709	0.596341	1.12553	0.436989	0.999936	0.200726	0.999964	1.25057	0.522812	0.999564	5.60038	0.516037	0.999264	1.44312
chr11_JGVv16_318_t01	VIT_11s0016g03550	JGVv16.318	Skin	NADP adrenodoxin-like ferredoxin reductase	Metabolism.Primary metabolism.Generation of metabolite precursors and energy.Photosynthesis.Photosynthetic-chain phosphorylation	8.19657	7.74933	8.74351	9.46863	9.43931	9.78608	0.00227614	0.067063	0.0998012	0.865067	0.733448	0.000531554	0.0490354	1.99194	0.0457303	0.304681	1.27171	0.360209	0.999936	0.912732	0.999964	0.912807	0.19916	0.999564	3.84479	0.239134	0.99123	1.95482
chr11_JGVv16_325_t01	VIT_11s0016g03640	JGVv16.325	Pulp	Rac-like GTP-binding protein ARAC7 (GTPase protein ROP9)	Cellular process.Cellular component organization and biogenesis.Cytoskeleton organization and biogenesis	9.74814	8.86611	7.69451	7.79877	6.69598	7.03476	5.8277e-06	0.000828122	0.0195166	0.839774	0.542606	0.00240806	0.12617	0.443929	1.11092e-06	0.000182966	0.240878	0.0127815	0.999971	0.00407102	0.999906	0.465616	0.356914	0.999888	1.26469	0.0415132	0.999826	0.588858
chr11_JGVv16_336_t01	VIT_11s0016g03760	JGVv16.336	Pulp	Unknown protein	Unknown	12.5162	12.973	13.6922	13.5817	13.5745	13.7367	2.53628e-06	0.000415716	0.0275484	0.903051	1.37257	0.000831168	0.0702275	1.64623	5.22903e-07	0.000101137	2.25958	0.661005	0.999971	0.971545	0.999906	0.995028	0.422815	0.999888	1.11899	0.443527	0.999826	1.11342
chr11_JGVv16_336_t01	VIT_11s0016g03760	JGVv16.336	Skin	Unknown protein	Unknown	12.1648	12.6486	13.0399	13.5748	13.506	13.34	0.000354063	0.021219	0.0200107	0.575098	1.39846	0.0573354	0.430395	1.31153	7.54307e-05	0.00684619	0.891311	0.489863	0.999936	0.732945	0.999964	1.76953	0.412089	0.999564	1.84182	0.247704	0.992975	1.84608
chr11_JGVv16_337_t01	VIT_11s0016g03770	JGVv16.337	Pulp	Dynein light chain LC6, flagellar outer arm	Cellular process.Cellular component organization and biogenesis.Cytoskeleton organization and biogenesis.Microtubule organization and biogenesis.Microtubule-driven movement	6.06278	6.97736	8.10538	9.7394	9.38062	9.21936	0.000676735	0.025415	0.0697263	0.999906	1.88502	0.0266905	0.355383	2.18558	0.000148421	0.00659709	4.11986	0.56114	0.999971	0.469738	0.999906	0.779824	0.744653	0.999888	0.894244	0.29629	0.999826	0.697353
chr11_JGVv16_339_t01	VIT_11s0016g03810	JGVv16.339	Pulp	Unknown protein	Unknown	9.18148	9.83833	10.5471	10.4045	10.5548	10.5858	0.000340858	0.0155688	0.0406445	0.96901	1.57664	0.0277664	0.358175	1.6344	7.08704e-05	0.00382728	2.57687	0.824439	0.999971	0.631638	0.999906	1.10985	0.921381	0.999888	1.02166	0.5635	0.999826	1.13389
chr11_JGVv16_339_t01	VIT_11s0016g03810	JGVv16.339	Skin	Unknown protein	Unknown	8.603	8.80641	9.91222	10.5421	10.4801	10.7058	0.000222687	0.0159024	0.517087	0.999018	1.15141	0.000926893	0.063763	2.1522	0.000125921	0.00970664	1.16934	0.756867	0.999936	0.843139	0.999964	1.11141	0.472488	0.999564	4.25288	0.601793	0.999264	2.234
chr11_JGVv16_341_t01	VIT_11s0016g03830	JGVv16.341	Seed	Protein kinase	Signaling.Signaling pathway.Protein kinase	11.0653	10.722	9.75943	8.94545	9.70944	9.40025	5.91765e-06	0.00177127	0.158432	0.999915	0.788221	0.000222169	0.0868187	0.513151	2.08337e-06	0.000651308	0.807095	0.00970334	1	0.00259976	0.847185	0.863523	0.203078	0.999908	1.34381	0.0639141	0.999998	1.74889
chr11_JGVv16_350_t01	VIT_11s0016g03920	JGVv16.350	Skin	Polyol transporter 5	Transport overview.Electrochemical Potential-driven Transporters.Porters.Major Facilitator Superfamily.Sugar Porter	10.3341	11.2755	11.8145	9.22268	9.33116	8.82916	0.00149921	0.0527933	0.0186338	0.561328	1.9204	0.168857	0.630161	1.453	0.000386941	0.0207108	0.706128	0.398424	0.999936	0.779633	0.999964	2.5652	0.199433	0.999564	1.76888	0.312732	0.999264	1.60817
chr11_JGVv16_353_t01	VIT_11s0016g03950	JGVv16.353	Skin	Dehydration-responsive protein (RD22)	Response to stimulus.Stress response.Abiotic stress response.Drought stress response	5.1474	6.13694	7.66001	9.21042	8.69351	8.07077	0.000584673	0.0294282	0.107106	0.87349	1.98555	0.0149843	0.25598	2.87401	0.000137175	0.0103197	0.649435	0.177312	0.999936	0.394869	0.999964	2.16154	0.306246	0.999564	6.13913	0.0647402	0.807251	1.55737
chr11_JGVv16_358_t01	VIT_11s0016g04000	JGVv16.358	Skin	Unknown protein	Unknown	11.4336	10.997	10.701	10.1652	10.1724	10.2696	0.00624378	0.1176	0.051533	0.748578	0.738865	0.181804	0.644817	0.814523	0.00162494	0.0494699	1.0697	0.867192	0.999936	0.97365	0.999964	0.993289	0.658087	0.999564	1.12483	0.634454	0.999264	2.02825
chr11_JGVv16_359_t01	VIT_11s0016g04010	JGVv16.359	Pulp	Unknown protein	Unknown	11.0352	11.5953	11.9252	11.6374	11.7941	11.5721	0.000198833	0.0103792	0.00682024	0.697798	1.47434	0.101551	0.555503	1.25695	4.72767e-05	0.00288467	1.85318	0.517228	0.999971	0.431122	0.999906	1.11479	0.26645	0.999888	0.857337	0.74224	0.999826	0.955747
chr11_JGVv16_36_t01	VIT_11s0016g00560	JGVv16.36	Pulp	Peroxiredoxin bcp	Response to stimulus.Stress response.Abiotic stress response.Oxidative stress response	11.228	10.5065	8.95563	8.0179	7.47031	7.85777	2.42618e-06	0.00040557	0.072245	0.999906	0.606506	0.000269827	0.0373983	0.341294	6.52785e-07	0.00011953	0.206997	0.364296	0.999971	0.169116	0.999906	0.684163	0.327986	0.999888	1.30809	0.684668	0.999826	0.894944
chr11_JGVv16_388_t01	VIT_11s0016g04330	JGVv16.388	Skin	Unknown	Unknown	12.1869	13.7398	14.5017	14.8428	15.1766	14.9062	4.40168e-07	0.000320168	0.00011198	0.0768599	2.93405	0.0432798	0.385351	1.69578	1.11687e-07	9.24243e-05	0.829105	0.628917	0.999936	0.366982	0.999964	7.246	0.464198	0.999564	2.48015	0.86334	0.999264	1.77647
chr11_JGVv16_39_t01	VIT_11s0016g00590	JGVv16.39	Pulp	Invertase/pectin methylesterase inhibitor	Cellular process.Cellular component organization and biogenesis.Cell wall organization and biogenesis	10.8073	9.94558	9.63919	11.0999	10.943	10.5181	0.000157634	0.00892392	0.00193018	0.43446	0.550287	0.247283	0.722381	0.808662	5.38905e-05	0.00316233	0.444996	0.0815698	0.999971	0.551163	0.999906	0.896918	0.111074	0.999888	0.744897	0.0311217	0.999826	0.668112
chr11_JGVv16_39_t01	VIT_11s0016g00590	JGVv16.39	Seed	Invertase/pectin methylesterase inhibitor	Cellular process.Cellular component organization and biogenesis.Cell wall organization and biogenesis	12.961	12.4114	11.6134	9.15021	9.24149	9.44814	2.74384e-05	0.00563509	0.0411494	0.969739	0.683171	0.003822	0.38995	0.575163	5.6754e-06	0.00138855	1.15401	0.510643	1	0.728521	0.999923	0.81985	0.433282	0.999908	1.13699	0.260383	0.999998	2.22317
chr11_JGVv16_404_t01	VIT_11s0016g04510	JGVv16.404	Skin	No hit	No hit	10.6967	9.84161	8.60741	7.72972	8.33962	7.30592	0.000316826	0.0197022	0.0794967	0.820814	0.552816	0.0129289	0.238537	0.425079	7.06525e-05	0.00657296	0.488456	0.104362	0.999936	0.207141	0.999964	0.830471	0.0354386	0.788417	1.13803	0.378504	0.999264	1.39657
chr11_JGVv16_420_t01	VIT_11s0016g04680	JGVv16.420	Pulp	No hit	No hit	11.5887	11.4318	10.9661	10.3555	10.1015	10.0773	0.00339776	0.0765408	0.387736	0.999906	0.896951	0.0129725	0.268311	0.724112	0.00120281	0.0292765	0.649493	0.241462	0.999971	0.164974	0.999906	0.838599	0.893589	0.999888	0.983367	0.129124	0.999826	0.824651
chr11_JGVv16_428_t01	VIT_11s0016g04770	JGVv16.428	Skin	Unknown	Unknown	14.9076	14.9679	14.3613	15.0476	14.8404	14.9571	0.00109562	0.0438497	0.719933	0.999018	1.04272	0.000738652	0.0569988	0.656724	0.00211035	0.0577596	1.08425	0.468346	0.999936	0.221863	0.999964	1.03076	0.488988	0.999564	1.51543	0.59101	0.999264	2.03706
chr11_JGVv16_431_t01	VIT_11s0016g04820	JGVv16.431	Skin	Agenet domain-containing protein	Unknown	5.52589	6.25379	7.21591	7.90381	7.87384	7.88723	0.00483317	0.102092	0.143047	0.917178	1.65623	0.055025	0.422811	1.94816	0.001202	0.0420161	1.00932	0.99811	0.999936	0.951326	0.999964	1.66908	0.978241	0.999564	2.87857	0.973062	0.999264	1.95519
chr11_JGVv16_44_t01	VIT_11s0016g00640	JGVv16.44	Pulp	Auxin response factor 11 ARF19	Signaling.Hormone Signaling.Auxin Signaling.Auxin-mediated Signaling pathway	12.1735	12.7016	13.1534	13.2851	13.2832	13.2207	0.00470839	0.0942884	0.0674047	0.999906	1.44208	0.115838	0.5775	1.36775	0.00114338	0.0283437	1.9724	0.966752	0.999971	0.994637	0.999906	0.998681	0.825458	0.999888	0.957612	0.820233	0.999826	0.956349
chr11_JGVv16_441_t01	VIT_11s0016g04920	JGVv16.441	Skin	Early nodulin 93	Unknown	12.3901	13.8688	15.1882	14.5649	14.6084	14.8222	8.9175e-06	0.00187241	0.00546235	0.380417	2.78702	0.0123995	0.234143	2.49571	1.63226e-06	0.000534016	1.15974	0.862727	0.999936	0.93186	0.999964	5.30225	0.674714	0.999564	4.79511	0.613642	0.999264	2.23335
chr11_JGVv16_448_t01	VIT_11s0016g04990	JGVv16.448	Pulp	Unknown protein	Unknown	11.3061	11.8287	12.8918	13.4743	13.4009	13.6611	2.39431e-10	2.17311e-07	0.00709297	0.700366	1.43656	7.90838e-07	0.000588518	2.08943	6.05399e-11	6.0834e-08	3.00159	0.358187	0.999971	0.693248	0.999906	0.950341	0.166699	0.999888	1.19767	0.318457	0.999826	1.13819
chr11_JGVv16_45_t01	VIT_11s0016g00650	JGVv16.45	Pulp	Chaperonin 21, Chloroplast	Metabolism.Primary metabolism.Protein metabolism and modification.Protein folding.Chaperone-mediated protein folding	12.8651	12.5348	12.2963	12.5614	12.566	12.4932	0.00183994	0.0503586	0.0325297	0.940904	0.795357	0.118079	0.581326	0.847607	0.000437622	0.0141132	0.67415	0.86252	0.999971	0.975433	0.999906	1.00322	0.629007	0.999888	0.950786	0.650948	0.999826	0.953846
chr11_JGVv16_453_t01	VIT_11s0016g05050	JGVv16.453	Pulp	Kelch repeat-containing F-box protein	Unknown	13.2576	13.1324	12.6367	12.7095	12.8077	12.8065	0.000835865	0.0293974	0.439571	0.999906	0.916817	0.00350281	0.151857	0.709255	0.000360143	0.0124375	0.650257	0.78294	0.999971	0.544364	0.999906	1.0704	0.994524	0.999888	0.999232	0.548902	0.999826	1.06957
chr11_JGVv16_454_t01	VIT_11s0016g05060	JGVv16.454	Seed	Choline/ethanolamine kinase	Metabolism.Primary metabolism.Amino acid metabolism.Glycine, serine, and threonine metabolism	9.86415	10.652	10.9231	11.7345	11.5358	11.7578	0.000227826	0.0253364	0.00230797	0.417792	1.7265	0.271772	0.999868	1.20669	7.97865e-05	0.0089795	1.16636	0.608826	1	0.419005	0.999923	2.47719	0.36697	0.999908	1.15414	0.924159	0.999998	2.23052
chr11_JGVv16_455_t01	VIT_11s0016g05070	JGVv16.455	Seed	Choline/ethanolamine kinase	Metabolism.Primary metabolism.Amino acid metabolism.Glycine, serine, and threonine metabolism	10.7096	11.0291	11.6102	12.239	11.94	12.252	0.000167318	0.0203691	0.113422	0.999915	1.24789	0.00523638	0.462439	1.49605	4.12942e-05	0.00583845	1.24146	0.214926	1	0.137807	0.999923	1.18754	0.121851	0.999908	2.04714	0.947721	0.999998	2.35482
chr11_JGVv16_459_t01	VIT_11s0016g05110	JGVv16.459	Skin	Sodium hypersensitive 1	Transport overview.Electrochemical Potential-driven Transporters.Porters.Mitochondrial Carrier	8.58298	7.19687	7.75545	6.66405	6.86531	6.85456	0.000587203	0.0295028	0.000135595	0.0867068	0.382595	0.0991312	0.52614	1.47282	0.0163807	0.179835	0.99258	0.792997	0.999936	0.547011	0.999964	1.22764	0.974298	0.999564	1.92743	0.568531	0.999264	1.75655
chr11_JGVv16_461_t01	VIT_11s0016g05130	JGVv16.461	Seed	Signal peptidase, endoplasmic reticulum-type	Metabolism.Primary metabolism.Protein metabolism and modification.Proteolysis.Peptidase-mediated proteolysis	10.4831	11.1416	11.5562	11.436	11.3053	11.4917	1.35372e-05	0.00355966	0.00198431	0.395542	1.57843	0.0442899	0.952707	1.33297	2.89772e-06	0.000823537	1.13793	0.636421	1	0.51734	0.999923	2.27031	0.357034	0.999908	1.30158	0.782251	0.999998	2.19939
chr11_JGVv16_462_t01	VIT_11s0016g05140	JGVv16.462	Pulp	U4/U6 small nuclear ribonucleoprotein SNU13	Metabolism.Primary metabolism.Nucleobase, nucleoside, nucleotide, nucleic acid metabolism.Nucleic acid metabolism.RNA metabolism.RNA processing.mRNA processing.mRNA splicing	13.5821	13.251	12.821	13.4087	13.4284	13.3474	0.000733	0.026835	0.0798237	0.999906	0.794896	0.0245747	0.344511	0.742308	0.00016344	0.00705299	0.590058	0.900813	0.999971	0.915675	0.999906	1.01373	0.663039	0.999888	0.945388	0.741325	0.999826	0.958365
chr11_JGVv16_462_t01	VIT_11s0016g05140	JGVv16.462	Skin	U4/U6 small nuclear ribonucleoprotein SNU13	Metabolism.Primary metabolism.Nucleobase, nucleoside, nucleotide, nucleic acid metabolism.Nucleic acid metabolism.RNA metabolism.RNA processing.mRNA processing.mRNA splicing	13.7282	13.9552	13.2099	13.3365	13.1641	13.2532	0.000723683	0.0341331	0.225592	0.968041	1.17039	0.000213457	0.0322133	0.596561	0.0074324	0.118467	1.06376	0.649448	0.999936	0.355639	0.999964	1.15057	0.63164	0.999564	1.47872	0.654395	0.999264	1.92558
chr11_JGVv16_468_t01	VIT_11s0016g05230	JGVv16.468	Skin	Allyl alcohol dehydrogenase	Unclear	7.50652	6.10812	4.8529	4.41288	4.12463	3.98629	8.17193e-05	0.00824629	0.0142518	0.507044	0.379348	0.0268213	0.319494	0.41893	1.60759e-05	0.00240256	0.90856	0.731083	0.999936	0.601524	0.999964	0.915292	0.801862	0.999564	1.07135	0.440456	0.999264	1.87405
chr11_JGVv16_472_t01	VIT_11s0016g05270	JGVv16.472	Pulp	Bundle-sheath defective protein 2	Metabolism.Primary metabolism.Protein metabolism and modification.Protein folding.Chaperone-mediated protein folding	12.1243	11.6088	11.2252	10.2599	10.6559	10.4642	0.0015147	0.044347	0.0316162	0.933933	0.699533	0.105706	0.561433	0.766528	0.000353513	0.0123099	0.536212	0.244587	0.999971	0.0952142	0.999906	1.31585	0.413662	0.999888	0.875593	0.383748	0.999826	1.15215
chr11_JGVv16_478_t01	VIT_11s0016g05340	JGVv16.478	Skin	Ethylene-responsive transcription factor SHINE 3	Signaling.Hormone Signaling.Ethylene Signaling.Ethylene-mediated Signaling pathway	10.7573	10.2267	8.60562	5.57804	5.76433	5.54861	0.00219371	0.0655923	0.378812	0.999018	0.69226	0.00939421	0.204917	0.325087	0.000788815	0.032495	0.861117	0.926176	0.999936	0.756424	0.999964	0.808457	0.719505	0.999564	1.08686	0.960893	0.999264	1.77599
chr11_JGVv16_482_t01	VIT_11s0016g05380	JGVv16.482	Pulp	Acidic leucine-rich nuclear phosphoprotein 32 member E	Unknown	11.9221	11.1579	10.1985	9.41161	9.68191	9.2388	0.000182062	0.00980512	0.0483692	0.983231	0.58878	0.0143464	0.279343	0.514246	3.78811e-05	0.00243339	0.302777	0.499996	0.999971	0.476455	0.999906	1.20606	0.245397	0.999888	0.735548	0.648399	0.999826	0.887114
chr11_JGVv16_482_t01	VIT_11s0016g05380	JGVv16.482	Skin	Acidic leucine-rich nuclear phosphoprotein 32 member E	Unknown	12.0855	11.5427	10.7874	11.3203	11.3006	10.9052	0.00495066	0.103151	0.156389	0.927137	0.68648	0.0509013	0.410912	0.592388	0.00124891	0.0426677	0.760301	0.46732	0.999936	0.958522	0.999964	0.84636	0.299252	0.999564	1.13404	0.276132	0.993626	1.64448
chr11_JGVv16_492_t01	VIT_11s0016g05480	JGVv16.492	Pulp	Clathrin assembly protein 2	Transport overview.Macromolecule transport.Protein transport.Protein coat	13.0662	13.3921	13.9218	13.6804	13.6591	13.5814	8.68883e-05	0.00590505	0.0754062	0.999906	1.25347	0.00493956	0.177044	1.44365	1.97021e-05	0.00150636	1.80957	0.844503	0.999971	0.905645	0.999906	0.985318	0.666273	0.999888	0.947557	0.582784	0.999826	0.933644
chr11_JGVv16_492_t01	VIT_11s0016g05480	JGVv16.492	Skin	Clathrin assembly protein 2	Transport overview.Macromolecule transport.Protein transport.Protein coat	12.4542	12.5405	13.0856	13.5435	13.6542	13.9347	0.00180135	0.0581893	0.631993	0.999018	1.06166	0.00391237	0.137598	1.45908	0.000992455	0.0374815	1.21459	0.0904625	0.999936	0.539278	0.999964	1.04438	0.124268	0.999564	2.49922	0.0341853	0.705223	2.26124
chr11_JGVv16_496_t01	VIT_11s0016g05520	JGVv16.496	Pulp	Plastocyanin domain-containing protein	Metabolism.Primary metabolism.Generation of metabolite precursors and energy.Photosynthesis.Photosynthetic-chain phosphorylation	13.3768	12.6336	11.8451	11.3529	11.2195	11.2264	2.7317e-07	6.9872e-05	0.0025767	0.47696	0.597399	0.00147899	0.0969996	0.578921	4.55074e-08	1.31365e-05	0.345847	0.812503	0.999971	0.569062	0.999906	0.911656	0.976313	0.999888	1.00483	0.589268	0.999826	0.916056
chr11_JGVv16_497_t01	VIT_11s0016g05530	JGVv16.497	Seed	Plastocyanin domain-containing protein	Metabolism.Primary metabolism.Generation of metabolite precursors and energy.Photosynthesis.Photosynthetic-chain phosphorylation	13.6406	13.9699	14.7374	14.9672	15.0037	14.9164	8.742e-06	0.00246295	0.112226	0.999915	1.25647	0.00047222	0.128994	1.70232	2.54811e-06	0.000754669	0.941239	0.911187	1	0.858034	0.999923	1.19462	0.669393	0.999908	2.97591	0.803803	0.999998	1.91917
chr11_JGVv16_499_t01	VIT_11s0016g05560	JGVv16.499	Pulp	Glucan endo-1,3-beta-glucosidase 7 precursor	Metabolism.Primary metabolism.Carbohydrate metabolism.Polysaccharide metabolism.Starch and sucrose metabolism	12.1001	12.3912	12.6709	12.6838	12.5841	12.715	0.00668044	0.11624	0.0943183	0.999906	1.22354	0.107455	0.564901	1.21395	0.00164794	0.0359989	1.48532	0.726086	0.999971	0.561414	0.999906	0.933283	0.446085	0.999888	1.09496	0.855117	0.999826	1.02191
chr11_JGVv16_500_t01	VIT_11s0016g05570	JGVv16.500	Pulp	Thylakoid lumenal 16.5 kDa protein, chloroplast precursor	Unknown	8.92356	8.59332	7.41523	7.42832	7.24759	7.60065	0.000846749	0.0296851	0.399669	0.999906	0.795402	0.00403541	0.161508	0.441937	0.000339858	0.011923	0.351518	0.663935	0.999971	0.643911	0.999906	0.882252	0.368183	0.999888	1.27727	0.65938	0.999826	1.12687
chr11_JGVv16_500_t01	VIT_11s0016g05570	JGVv16.500	Seed	Thylakoid lumenal 16.5 kDa protein, chloroplast precursor	Unknown	7.17551	6.42638	5.47917	7.25323	8.02484	7.92683	0.000348774	0.033722	0.0601546	0.999915	0.594964	0.0188027	0.746169	0.518633	7.4676e-05	0.00860369	0.934321	0.108127	1	0.0531418	0.999923	0.755262	0.801908	0.999908	0.854092	0.0897787	0.999998	1.89963
chr11_JGVv16_503_t01	VIT_11s0016g05600	JGVv16.503	Pulp	Zinc finger (ubiquitin-hydrolase) domain-containing	Regulation overview.Regulation of gene expression.Regulation of transcription.Transcription factor.Other zinc finger family transcription factor	11.129	11.4662	11.9639	13.3701	13.2945	13.4075	6.33789e-05	0.00471754	0.054311	0.983231	1.26331	0.0055249	0.18774	1.41196	1.353e-05	0.00113636	1.78375	0.797292	0.999971	0.660013	0.999906	0.948984	0.511159	0.999888	1.08147	0.82726	0.999826	1.02629
chr11_JGVv16_505_t01	VIT_11s0016g05620	JGVv16.505	Skin	TPR4/WSIP2 (topless-related 4)	Signaling.Hormone Signaling.Auxin Signaling.Auxin-mediated Signaling pathway	11.4549	11.4373	12.0373	12.6238	12.5346	12.9626	0.000913179	0.039576	0.917295	0.999018	0.987893	0.000886933	0.0631766	1.51569	0.00120511	0.0420161	1.34535	0.0355862	0.86811	0.598572	0.999964	0.992318	0.0145536	0.665649	2.73685	0.0502227	0.760305	2.46799
chr11_JGVv16_512_t01	VIT_11s0016g05710	JGVv16.512	Skin	UDP-glucuronic acid/UDP-N-acetylgalactosamine transporter	Transport overview.Electrochemical Potential-driven Transporters.Porters.Drug/Metabolite Transporter.UDP-glucu/UDP-N-acgalactosamine Transporter Fam	7.90848	6.65193	7.8337	9.21398	8.88733	8.7672	0.000695819	0.0332974	0.000596519	0.183403	0.418546	0.0011451	0.0725712	2.26854	0.826795	0.947834	0.920106	0.403554	0.999936	0.341532	0.999964	1.17702	0.725321	0.999564	4.58197	0.19526	0.974367	0.980964
chr11_JGVv16_521_t01	VIT_11s0016g05810	JGVv16.521	Skin	Potassium channel SKOR	Transport overview.Channels and pores.a-Type channels.The Voltage-gated Ion Channel.K+ channel	9.04897	7.71003	8.9092	9.11492	9.21085	8.55712	0.00059971	0.0299175	0.000413926	0.151578	0.395311	0.00135444	0.0785872	2.29607	0.69202	0.901539	0.635635	0.143635	0.999936	0.785628	0.999964	1.18405	0.0688465	0.934196	4.65083	0.118685	0.916008	0.831678
chr11_JGVv16_523_t01	VIT_11s0016g05830	JGVv16.523	Seed	No hit	No hit	9.10704	7.46856	6.60459	4.15994	4.25819	4.70086	5.94212e-05	0.0101326	0.00263754	0.434687	0.321194	0.0998891	0.999868	0.549438	1.47768e-05	0.00268232	1.35911	0.538148	1	0.849305	0.999923	0.924348	0.393834	0.999908	0.731825	0.29842	0.999998	2.56051
chr11_JGVv16_57_t01	VIT_11s0016g00770	JGVv16.57	Skin	Actin beta/gamma 1	Cellular process.Cellular component organization and biogenesis.Cytoskeleton organization and biogenesis.Actin organization and biogenesis	9.99987	10.418	10.8999	11.1556	11.1058	11.3062	0.00331978	0.0824779	0.100907	0.86744	1.33621	0.0599526	0.438531	1.39653	0.000786236	0.032495	1.14901	0.706961	0.999936	0.842628	0.999964	1.38393	0.426296	0.999564	1.94261	0.549423	0.999264	2.16823
chr11_JGVv16_6_t01	VIT_11s0016g00190	JGVv16.6	Pulp	Transcription factor	Regulation overview.Regulation of gene expression.Regulation of transcription.Transcription factor.Trihelix family transcription factor	10.2152	9.52411	9.23713	8.77944	8.37173	8.62676	0.00347674	0.0775042	0.0174786	0.8215	0.619393	0.310771	0.763855	0.819615	0.00109276	0.0274615	0.507664	0.347279	0.999971	0.152255	0.999906	0.753815	0.367124	0.999888	1.19336	0.588132	0.999826	0.899576
chr11_JGVv16_73_t01	VIT_11s0016g00930	JGVv16.73	Skin	Unknown protein	Unknown	10.9058	10.4436	9.68196	11.2213	11.788	11.7049	0.00444931	0.0973451	0.196917	0.951807	0.72586	0.0363467	0.361493	0.589837	0.00117805	0.0415881	0.944055	0.233209	0.999936	0.115346	0.999964	0.855034	0.814975	0.999564	1.17149	0.177353	0.963171	1.86926
chr11_JGVv16_73_t01	VIT_11s0016g00930	JGVv16.73	Seed	Unknown protein	Unknown	10.9985	11.9963	12.547	15.3197	15.2913	15.2155	0.000280381	0.0291099	0.00701354	0.671201	1.99692	0.125682	0.999868	1.4648	6.99164e-05	0.00827735	0.948816	0.954515	1	0.936268	0.999923	2.50658	0.830878	0.999908	1.38025	0.769177	0.999998	1.91925
chr11_JGVv16_81_t01	VIT_11s0016g01020	JGVv16.81	Pulp	flavonoid 3-monooxygenase	Metabolism.Secondary metabolism.Phenylpropanoid metabolism.Flavonoid metabolism.Flavonoid biosynthesis	10.9279	9.90854	8.98121	7.0449	7.12576	7.76672	0.00406584	0.0858188	0.0708789	0.999906	0.493346	0.0992653	0.551794	0.525828	0.00097114	0.0251602	0.259415	0.364955	0.999971	0.883946	0.999906	1.05764	0.250727	0.999888	1.55938	0.19674	0.999826	1.64926
chr11_JGVv16_82_t01	VIT_11s0016g01030	JGVv16.82	Pulp	flavonoid 3-monooxygenase	Metabolism.Secondary metabolism.Phenylpropanoid metabolism.Flavonoid metabolism.Flavonoid biosynthesis	9.70051	9.18212	6.50899	4.53776	5.23199	4.05487	0.000102161	0.00648851	0.473813	0.999906	0.69815	0.000550337	0.053272	0.156786	5.78829e-05	0.00333588	0.10946	0.267161	0.999971	0.338546	0.999906	1.61802	0.107996	0.999888	0.442231	0.504451	0.999826	0.715539
chr11_JGVv16_82_t01	VIT_11s0016g01030	JGVv16.82	Seed	flavonoid 3-monooxygenase	Metabolism.Secondary metabolism.Phenylpropanoid metabolism.Flavonoid metabolism.Flavonoid biosynthesis	7.41791	4.64768	4.35881	6.56316	6.06593	6.05949	0.000125773	0.0169892	0.000365089	0.217386	0.146582	0.689189	0.999868	0.818542	0.000104263	0.0110284	0.995549	0.724716	1	0.491957	0.999923	0.952107	0.992883	0.999908	0.881892	0.486399	0.999998	1.97866
chr11_JGVv16_83_t01	VIT_11s0016g01040	JGVv16.83	Seed	CYP92A2v4	Metabolism.Cellular metabolism.Oxidation reduction.Cytochrome P450 oxidoreductase	7.74279	6.02526	4.0891	7.95469	8.22702	8.52331	0.000427619	0.0388113	0.0488877	0.994766	0.30407	0.0272778	0.84525	0.26131	9.02869e-05	0.00988448	1.22799	0.799455	1	0.749611	0.999923	0.619555	0.728437	0.999908	0.667139	0.505987	0.999998	2.3264
chr11_JGVv16_84_t01	VIT_11s0016g01050	JGVv16.84	Pulp	ferulate 5-hydroxylase	Metabolism.Secondary metabolism.Phenylpropanoid metabolism.Phenylpropanoid biosynthesis	10.8574	9.94245	8.83191	8.61529	7.72771	7.858	0.00268847	0.0657615	0.103637	0.999906	0.530346	0.0498042	0.434501	0.46312	0.000633276	0.0185025	0.245614	0.230926	0.999971	0.114087	0.999906	0.540522	0.814047	0.999888	1.09451	0.175951	0.999826	0.591607
chr11_JGVv16_95_t01	VIT_11s0016g01160	JGVv16.95	Seed	GCN5 N-acetyltransferase (GNAT)	Regulation overview.Regulation of gene expression.Regulation of transcription.Transcription factor.GNAT	6.22709	7.37125	8.36789	8.356	8.68081	8.49343	0.000267187	0.0280507	0.0214564	0.8731	2.21018	0.0436374	0.948455	1.99534	5.53854e-05	0.00730051	0.878198	0.794737	1	0.501961	0.999923	2.52639	0.698024	0.999908	2.06606	0.775885	0.999998	1.8288
chr11_JGVv206_11_t01	VIT_11s0206g00110	JGVv206.11	Pulp	Serine carboxypeptidase S28	Metabolism.Primary metabolism.Protein metabolism and modification.Proteolysis.Peptidase-mediated proteolysis	11.8992	11.4771	10.2411	10.8705	10.8212	10.6464	4.66691e-07	0.000111053	0.122631	0.999906	0.746323	3.44864e-05	0.00963314	0.42456	1.79176e-07	4.35526e-05	0.316859	0.682271	0.999971	0.854845	0.999906	0.966371	0.517975	0.999888	0.885902	0.407817	0.999826	0.85611
chr11_JGVv206_11_t01	VIT_11s0206g00110	JGVv206.11	Seed	Serine carboxypeptidase S28	Metabolism.Primary metabolism.Protein metabolism and modification.Proteolysis.Peptidase-mediated proteolysis	10.9284	10.4076	9.57123	8.19242	8.43728	8.18298	3.55409e-05	0.00684916	0.0585339	0.999915	0.696973	0.00319593	0.359683	0.560061	7.82583e-06	0.0017615	0.838393	0.565222	1	0.366195	0.999923	0.810598	0.348185	0.999908	1.149	0.972083	0.999998	1.78587
chr11_JGVv206_6_t01	VIT_11s0206g00060	JGVv206.6	Skin	ARR18	Signaling.Hormone Signaling.Cytokinin Signaling.Cytokinin-mediated Signaling pathway	9.37587	9.69799	10.61	10.9513	11.1272	11.1191	0.000157351	0.0126132	0.249701	0.979887	1.25016	0.00190328	0.0956265	1.88171	5.40898e-05	0.00549412	0.994357	0.773397	0.999936	0.527473	0.999964	1.20604	0.976548	0.999564	3.44876	0.546733	0.999264	1.98462
chr11_JGVv37_11_t01	VIT_11s0037g00130	JGVv37.11	Pulp	fip1 motif-containing protein	Metabolism.Primary metabolism.Nucleobase, nucleoside, nucleotide, nucleic acid metabolism.Nucleic acid metabolism.RNA metabolism	13.3617	13.8795	14.2247	14.4331	14.5538	14.6127	0.006429	0.113438	0.0508641	0.983231	1.43182	0.187746	0.673701	1.27032	0.00168472	0.0364725	1.81886	0.778395	0.999971	0.642104	0.999906	1.08729	0.820499	0.999888	1.04166	0.48993	0.999826	1.13259
chr11_JGVv37_12_t01	VIT_11s0037g00140	JGVv37.12	Skin	ABC transporter I member 1	Transport overview.Macromolecule transport.Multidrug transport.Multidrug ABC transport	9.18259	8.72128	8.11991	8.65068	8.51988	8.02067	0.000898013	0.0393559	0.0855	0.832649	0.726327	0.026661	0.318967	0.659131	0.000202423	0.0139048	0.707497	0.0497393	0.959806	0.620416	0.999964	0.928953	0.0635014	0.92568	1.2659	0.020562	0.611635	1.61731
chr11_JGVv37_32_t01	VIT_11s0037g00340	JGVv37.32	Pulp	Homoserine kinase (HSK)	Metabolism.Primary metabolism.Amino acid metabolism.Glycine, serine, and threonine metabolism	13.6754	13.4712	13.2707	12.7417	12.9079	12.8188	0.010123	0.147792	0.114054	0.999906	0.868031	0.120504	0.584918	0.870237	0.0025784	0.0481534	0.755393	0.428833	0.999971	0.196049	0.999906	1.12215	0.485453	0.999888	0.940111	0.545467	0.999826	1.05494
chr11_JGVv37_32_t01	VIT_11s0037g00340	JGVv37.32	Seed	Homoserine kinase (HSK)	Metabolism.Primary metabolism.Amino acid metabolism.Glycine, serine, and threonine metabolism	13.9998	13.7744	13.4396	12.0232	12.1567	11.9612	0.000278988	0.0290727	0.0819577	0.999915	0.855335	0.0113221	0.617324	0.792913	6.26699e-05	0.00781145	0.873252	0.297924	1	0.297658	0.999923	0.904642	0.129762	0.999908	1.12943	0.626607	0.999998	1.8219
chr11_JGVv37_36_t01	VIT_11s0037g00390	JGVv37.36	Pulp	Unknown protein	Unknown	13.777	14.0177	14.4002	14.0562	14.4572	14.3047	0.0047971	0.0951481	0.189868	0.999906	1.18163	0.0401286	0.405407	1.30352	0.00125838	0.0300814	1.54028	0.0931279	0.999971	0.0317663	0.999906	1.32045	0.403589	0.999888	0.899689	0.176268	0.999826	1.18799
chr11_JGVv37_43_t01	VIT_11s0037g00470	JGVv37.43	Seed	No hit	No hit	11.3676	11.6907	12.0336	12.7913	12.6262	12.7575	0.00328809	0.154447	0.0866435	0.999915	1.251	0.0695956	0.999868	1.26827	0.000772534	0.0470477	1.09535	0.641735	1	0.375151	0.999923	1.1901	0.479776	0.999908	1.20447	0.855467	0.999998	2.0681
chr11_JGVv37_52_t01	VIT_11s0037g00570	JGVv37.52	Pulp	Anthranilate N-benzoyltransferase	Metabolism.Primary metabolism.Amino acid metabolism.Aromatic amino acid metabolism.Aromatic amino acid biosynthesis	11.1282	10.3815	9.5426	5.859	6.64428	6.06381	0.000435071	0.0185753	0.0487848	0.983231	0.595983	0.0276966	0.358175	0.559068	9.18932e-05	0.00456803	0.333195	0.0984401	0.999971	0.0386699	0.999906	1.72343	0.122305	0.999888	0.668749	0.581106	0.999826	1.15254
chr11_JGVv37_6_t01	VIT_11s0037g00070	JGVv37.6	Pulp	NADP-dependent glyceraldehyde-3-phosphate dehydrogenase	Metabolism.Primary metabolism.Amino acid metabolism.Arginine and proline metabolism.Urea cycle	13.9897	13.7663	13.1785	12.2218	12.376	12.3568	7.08026e-05	0.00514273	0.199006	0.999906	0.856498	0.00132113	0.0911063	0.665374	2.29636e-05	0.00167048	0.569892	0.621417	0.999971	0.373095	0.999906	1.11282	0.91125	0.999888	0.986771	0.435068	0.999826	1.0981
chr11_JGVv37_65_t01	VIT_11s0037g00710	JGVv37.65	Pulp	Trehalose-phosphate phosphatase	Metabolism.Primary metabolism.Carbohydrate metabolism.Polysaccharide metabolism.Starch and sucrose metabolism	6.54503	7.39261	9.34372	11.6306	11.7643	11.6929	5.39962e-06	0.000775121	0.100234	0.999906	1.79949	0.000360717	0.0439357	3.86671	1.55561e-06	0.000235587	6.9581	0.965525	0.999971	0.7924	0.999906	1.09709	0.888209	0.999888	0.951729	0.902342	0.999826	1.04413
chr11_JGVv37_65_t01	VIT_11s0037g00710	JGVv37.65	Skin	Trehalose-phosphate phosphatase	Metabolism.Primary metabolism.Carbohydrate metabolism.Polysaccharide metabolism.Starch and sucrose metabolism	5.38393	6.15879	7.30047	10.8524	11.0193	11.1279	0.00183144	0.0586894	0.131958	0.907592	1.71102	0.0287068	0.329537	2.20637	0.000444358	0.0224864	1.07815	0.860155	0.999936	0.742416	0.999964	1.74524	0.830729	0.999564	3.67269	0.587976	0.999264	2.07868
chr11_JGVv37_66_t01	VIT_11s0037g00720	JGVv37.66	Pulp	Trehalose-phosphate phosphatase	Metabolism.Primary metabolism.Carbohydrate metabolism.Polysaccharide metabolism.Starch and sucrose metabolism	5.87054	7.49453	9.39744	10.6356	10.8547	10.8076	5.85534e-09	2.99538e-06	0.000891392	0.32065	3.08226	0.000137424	0.0244718	3.73967	9.3153e-10	5.69772e-07	11.5266	0.88017	0.999971	0.633149	0.999906	1.16394	0.918147	0.999888	0.967881	0.707775	0.999826	1.12656
chr11_JGVv37_74_t01	VIT_11s0037g00820	JGVv37.74	Skin	WD-40 repeat protein family	Unknown	13.0245	12.8733	12.2305	12.1558	11.8762	11.9371	0.000755353	0.0349023	0.463494	0.999018	0.90045	0.00299217	0.119344	0.640485	0.000342507	0.0193049	1.04314	0.364275	0.999936	0.17858	0.999964	0.93396	0.767209	0.999564	1.43509	0.290869	0.994664	2.03331
chr11_JGVv37_89_t01	VIT_11s0037g00990	JGVv37.89	Skin	ATPase AFG1	Unclear	11.91	12.0422	12.4222	12.5637	12.6523	12.8306	0.00427496	0.0950832	0.386668	0.999018	1.09595	0.0156629	0.25873	1.30138	0.00148924	0.0471862	1.13154	0.209956	0.999936	0.560589	0.999964	1.0695	0.244614	0.999564	2.06001	0.084366	0.857558	2.12042
chr11_JGVv52_104_t01	VIT_11s0052g00710	JGVv52.104	Skin	Unknown protein	Unknown	11.8809	11.977	12.5896	12.0369	11.9353	12.1131	8.91714e-05	0.00868723	0.550296	0.999018	1.06886	0.000391371	0.0430141	1.52902	5.93892e-05	0.00586307	1.13115	0.540188	0.999936	0.527902	0.999964	1.0496	0.271375	0.999564	2.80112	0.635298	0.999264	2.18144
chr11_JGVv52_105_t01	VIT_11s0052g00700	JGVv52.105	Pulp	Serine/theronine protein kinase 2	Signaling.Signaling pathway.Protein kinase	11.1097	11.3012	11.9707	11.8957	11.854	11.8904	0.000137478	0.00804176	0.326945	0.999906	1.14198	0.00119202	0.0857763	1.5905	5.639e-05	0.00328651	1.81633	0.972751	0.999971	0.830086	0.999906	0.971502	0.85122	0.999888	1.02559	0.978421	0.999826	0.996363
chr11_JGVv52_105_t01	VIT_11s0052g00700	JGVv52.105	Skin	Serine/theronine protein kinase 2	Signaling.Signaling pathway.Protein kinase	10.9734	11.0611	11.7152	11.8319	12.089	11.8471	0.000607087	0.0302319	0.652068	0.999018	1.06269	0.00150338	0.0831026	1.57356	0.00039043	0.0207108	0.845611	0.337057	0.999936	0.190174	0.999964	1.04512	0.217128	0.999564	2.80978	0.937834	0.999264	1.77141
chr11_JGVv52_116_t01	VIT_11s0052g00570	JGVv52.116	Pulp	Nodulin MtN21	Transport overview.Electrochemical Potential-driven Transporters.Porters.Drug/Metabolite Transporter.Plant Drug/Metabolite Exporter	6.37807	6.05951	8.13723	11.9139	11.7098	11.9348	0.000661082	0.0250003	0.556138	0.999906	0.801869	0.000356787	0.0436582	4.22139	0.00205774	0.0413272	3.385	0.898599	0.999971	0.705722	0.999906	0.868059	0.677239	0.999888	1.16882	0.969106	0.999826	1.01461
chr11_JGVv52_116_t01	VIT_11s0052g00570	JGVv52.116	Skin	Nodulin MtN21	Transport overview.Electrochemical Potential-driven Transporters.Porters.Drug/Metabolite Transporter.Plant Drug/Metabolite Exporter	5.57003	7.78476	10.1816	10.3066	10.2809	10.6959	3.80337e-10	1.33765e-06	0.000162025	0.101305	4.64193	5.52312e-05	0.0146602	5.26665	5.71014e-11	3.21321e-07	1.33329	0.689561	0.999936	0.962048	0.999964	23.2736	0.443857	0.999564	38.1073	0.472413	0.999264	2.51976
chr11_JGVv52_119_t01	VIT_11s0052g00540	JGVv52.119	Skin	ABC protein 3 ATNAP3 non-intrinsic	Transport overview.Macromolecule transport.Multidrug transport.Multidrug ABC transport	14.1225	13.8551	13.2967	12.897	13.0954	13.0244	0.00272347	0.0741797	0.249227	0.979887	0.830821	0.0188431	0.279571	0.679056	0.000786725	0.032495	0.951936	0.682373	0.999936	0.390887	0.999964	0.901834	0.757781	0.999564	1.31904	0.580877	0.999264	1.89138
chr11_JGVv52_138_t01	VIT_11s0052g00300	JGVv52.138	Skin	BRI1-KD interacting protein 132	Signaling.Hormone Signaling.Brassinosteroid Signaling.Brassinosteroid-mediated Signaling pathway	11.1425	10.7805	10.2291	10.1016	10.0731	9.98567	0.00195628	0.0610899	0.142302	0.917178	0.778089	0.0277793	0.32418	0.682369	0.000481952	0.023888	0.941172	0.883328	0.999936	0.906886	0.999964	0.908092	0.719834	0.999564	1.28182	0.634569	0.999264	1.88856
chr11_JGVv52_139_t01	VIT_11s0052g00290	JGVv52.139	Pulp	Ribosomal protein L7 (RPL7D) 60S	Metabolism.Primary metabolism.Protein metabolism and modification.Protein synthesis.Ribosome	15.0615	14.854	14.5486	14.2393	14.1908	14.2742	0.000375998	0.0166077	0.0869681	0.999906	0.866044	0.0133854	0.270067	0.809199	8.5085e-05	0.00432051	0.700802	0.779834	0.999971	0.684199	0.999906	0.966921	0.485061	0.999888	1.05955	0.769624	0.999826	1.02451
chr11_JGVv52_139_t01	VIT_11s0052g00290	JGVv52.139	Skin	Ribosomal protein L7 (RPL7D) 60S	Metabolism.Primary metabolism.Protein metabolism and modification.Protein synthesis.Ribosome	15.1974	15.0742	14.7497	14.3669	14.4609	14.3355	0.00143837	0.0512279	0.304085	0.995118	0.918119	0.00887455	0.199082	0.798554	0.000469801	0.0235251	0.916761	0.550063	0.999936	0.432197	0.999964	0.948027	0.295884	0.999564	1.51516	0.792135	0.999264	1.85734
chr11_JGVv52_142_t01	VIT_11s0052g00240	JGVv52.142	Pulp	Accelerated cell death 11 (ACD11)	Cellular process.Cell growth and death.Cell death	13.2729	12.7905	12.222	12.0115	11.6299	11.5714	0.00655427	0.114898	0.130503	0.999906	0.715775	0.0761992	0.501694	0.67431	0.00163099	0.0357396	0.482654	0.321275	0.999971	0.229473	0.999906	0.767618	0.85254	0.999888	0.960235	0.166853	0.999826	0.737094
chr11_JGVv52_146_t01	VIT_11s0052g00190	JGVv52.146	Skin	Las1	Unclear	10.691	10.75	11.3425	11.8168	11.8925	12.0352	0.000275837	0.0182611	0.716708	0.999018	1.0418	0.000664914	0.0548209	1.50781	0.000218399	0.0143908	1.10395	0.398406	0.999936	0.642132	0.999964	1.0301	0.382555	0.999564	2.73776	0.183916	0.965243	2.12809
chr11_JGVv52_148_t01	VIT_11s0052g00170	JGVv52.148	Skin	Armadillo-like helical domain-containing	Unknown	10.6775	10.2305	10.8845	10.8812	10.9674	11.4556	0.00137182	0.0496752	0.0119927	0.486201	0.733556	0.000395851	0.0433372	1.5736	0.231285	0.615837	1.40276	0.003116	0.37149	0.616107	0.999964	1.18703	0.00640679	0.511729	2.88839	0.00158161	0.2768	1.72539
chr11_JGVv52_20_t01	VIT_11s0052g01630	JGVv52.20	Pulp	Anthocyanidin 3-O-glucosyltransferase	Metabolism.Secondary metabolism.Phenylpropanoid metabolism.Flavonoid metabolism.Flavonoid biosynthesis.Anthocyanin biosynthesis.Anthocyanin-glycoside biosynthesis	8.91578	8.74719	6.99531	6.31864	7.29845	6.70653	0.00383658	0.0823386	0.779298	0.999906	0.889711	0.00534894	0.185342	0.296914	0.00246198	0.0468684	0.264168	0.266707	0.999971	0.108396	0.999906	1.9722	0.327607	0.999888	0.663463	0.519886	0.999826	1.30848
chr11_JGVv52_21_t01	VIT_11s0052g01620	JGVv52.21	Pulp	Pathogenesis-related protein 1 precursor (PRP 1)	Signaling.Hormone Signaling.Jasmonate salicylate signaling.Jasmonate Signaling.Jasmonate-mediated Signaling pathway	6.06654	7.08315	8.23079	7.0616	8.03695	7.45069	0.00381886	0.0821465	0.101867	0.999906	2.02316	0.0658867	0.481503	2.21551	0.000910595	0.0240342	4.48232	0.282216	0.999971	0.116102	0.999906	1.96611	0.340583	0.999888	0.666068	0.525864	0.999826	1.30957
chr11_JGVv52_21_t01	VIT_11s0052g01620	JGVv52.21	Skin	Pathogenesis-related protein 1 precursor (PRP 1)	Signaling.Hormone Signaling.Jasmonate salicylate signaling.Jasmonate Signaling.Jasmonate-mediated Signaling pathway	6.94697	8.85685	9.04441	11.3241	11.4467	10.7023	0.00185696	0.0592376	0.00302205	0.304761	3.75777	0.759357	0.948981	1.13884	0.00125622	0.0427252	0.596929	0.429971	0.999936	0.841333	0.999964	10.9512	0.227722	0.999564	1.14065	0.312403	0.999264	1.46836
chr11_JGVv52_23_t01	VIT_11s0052g01600	JGVv52.23	Pulp	UDP-glucose flavonoid 3-O-glucosyltransferase 7	Metabolism.Secondary metabolism.Phenylpropanoid metabolism.Flavonoid metabolism.Flavonoid biosynthesis.Flavonoid-glycoside biosynthesis	10.3234	10.0502	8.73527	8.05226	7.98929	8.45347	0.00138885	0.0417481	0.531993	0.999906	0.827463	0.0040612	0.16185	0.401948	0.000667043	0.0192689	0.332597	0.51486	0.999971	0.885233	0.999906	0.957291	0.290371	0.999888	1.37954	0.360012	0.999826	1.32062
chr11_JGVv52_26_t01	VIT_11s0052g01570	JGVv52.26	Pulp	MATE efflux family protein	Transport overview.Electrochemical Potential-driven Transporters.Porters.Multidrug/Oligosaccharidyl-lipid/Polysaccharide Flippase.Multi Antimicrobial Extrusion	9.50295	9.33908	7.83629	5.33909	5.48607	6.82589	0.0030948	0.0723351	0.747347	0.999906	0.892628	0.00476402	0.175906	0.352869	0.00193436	0.0396395	0.314981	0.00898027	0.999971	0.772603	0.999906	1.10725	0.0111162	0.999888	2.5312	0.00518879	0.999826	2.80267
chr11_JGVv52_57_t01	VIT_11s0052g01250	JGVv52.57	Pulp	Xyloglucan endotransglucosylase/hydrolase 23	Cellular process.Cellular component organization and biogenesis.Cell wall organization and biogenesis.Cell wall metabolism.Cell wall modification.Xyloglucan modification	12.7717	12.0228	10.852	9.48607	8.98189	8.49387	0.00484302	0.0954224	0.185903	0.999906	0.595073	0.0413881	0.409964	0.444157	0.00126417	0.030194	0.264306	0.216389	0.999971	0.370548	0.999906	0.705061	0.385941	0.999888	0.713001	0.0818966	0.999826	0.502709
chr11_JGVv52_68_t01	VIT_11s0052g01140	JGVv52.68	Skin	Membrane protein	Unknown	9.39694	7.71266	7.11762	4.29481	5.25202	5.17079	0.00216184	0.0653496	0.0103249	0.464375	0.311158	0.349005	0.784353	0.662027	0.000741478	0.0313908	0.945253	0.251176	0.999936	0.134958	0.999964	0.899243	0.897774	0.999564	0.918705	0.170442	0.957874	1.88408
chr11_JGVv52_70_t01	VIT_11s0052g01120	JGVv52.70	Pulp	Zinc finger protein 2	Regulation overview.Regulation of gene expression.Regulation of transcription.Transcription factor.C2H2 family transcription factor	10.6173	9.5574	8.12627	6.39859	6.17284	5.90349	2.04679e-05	0.00204214	0.03038	0.922737	0.479664	0.00418451	0.164665	0.370842	4.06093e-06	0.00046636	0.177879	0.582349	0.999971	0.636095	0.999906	0.855151	0.572589	0.999888	0.829695	0.301736	0.999826	0.709514
chr11_JGVv52_99_t01	VIT_11s0052g00770	JGVv52.99	Skin	Serine carboxypeptidase SCPL13	Metabolism.Primary metabolism.Protein metabolism and modification.Proteolysis.Peptidase-mediated proteolysis	6.88481	9.60293	10.7103	7.43711	8.19629	6.81089	4.67956e-08	5.26656e-05	1.26737e-05	0.0254706	6.58017	0.0514167	0.412377	2.15458	1.48289e-08	1.73845e-05	0.382784	0.0527604	0.971826	0.176789	0.999964	94.0071	0.0160094	0.676255	3.34546	0.263638	0.993626	1.30384
chr11_JGVv65_92_t01	VIT_11s0065g01100	JGVv65.92	Pulp	Pentatricopeptide (PPR) repeat-containing protein	Diverse functions.Gene family with diverse functions.Pentatricopeptide domain family	8.04846	7.6024	6.2904	6.7349	6.57706	6.45036	0.00311416	0.0725331	0.380204	0.999906	0.734044	0.0124035	0.263059	0.402761	0.00109589	0.0274615	0.295644	0.852223	0.999971	0.755261	0.999906	0.896367	0.80239	0.999888	0.915927	0.57465	0.999826	0.821006
chr11_JGVv65_97_t01	VIT_11s0065g01170	JGVv65.97	Pulp	Unknown protein	Unknown	12.9954	13.159	13.717	13.6179	13.6827	13.5111	0.0025013	0.0630051	0.426948	0.999906	1.12003	0.00891985	0.233123	1.47227	0.000962066	0.0250404	1.64899	0.699129	0.999971	0.752556	0.999906	1.04587	0.404824	0.999888	0.88789	0.602997	0.999826	0.928617
chr11_PDVv16_426_t01	VIT_11s0016g04760	PDVv16.426	Skin	Unknown protein	Unknown	11.4962	10.788	10.5383	11.6028	11.6317	11.8972	0.00158914	0.0542621	0.00845617	0.436796	0.612088	0.336216	0.77483	0.841028	0.000544656	0.0255407	1.20199	0.456693	0.999936	0.91071	0.999964	1.12919	0.307141	0.999564	1.04695	0.257977	0.992975	2.2602
chr11_PDVv52_108_t01	VIT_11s0052g00580	PDVv52.108	Pulp	No hit	No hit	8.13725	9.0146	9.76384	11.6875	11.8733	12.0914	0.000541602	0.0216764	0.0274301	0.903051	1.837	0.0578011	0.461883	1.68091	0.000116316	0.0054273	3.08783	0.579367	0.999971	0.631395	0.999906	1.13747	0.573542	0.999888	1.16322	0.299344	0.999826	1.32313
chr11_PDVv52_108_t01	VIT_11s0052g00580	PDVv52.108	Skin	No hit	No hit	6.74376	6.9353	8.34286	10.6788	10.5325	10.8512	0.000211882	0.0154687	0.620976	0.999018	1.14198	0.000671053	0.0548859	2.65288	0.000145673	0.0109007	1.24722	0.710769	0.999936	0.705635	0.999964	1.10417	0.411789	0.999564	6.05446	0.656045	0.999264	2.35597
chr12_JGVv134_10_t01	VIT_12s0134g00160	JGVv134.10	Seed	Xyloglucan endotransglycosylase/hydrolase 16	Cellular process.Cellular component organization and biogenesis.Cell wall organization and biogenesis.Cell wall metabolism.Cell wall modification.Xyloglucan modification	9.42139	8.3624	7.38445	7.67942	7.61926	7.63281	0.000429347	0.0388428	0.0301599	0.937935	0.479967	0.0444562	0.954095	0.507701	9.02568e-05	0.00988448	1.00943	0.991129	1	0.899315	0.999923	0.728011	0.977267	0.999908	0.733875	0.921903	0.999998	1.99938
chr12_JGVv134_22_t01	VIT_12s0134g00290	JGVv134.22	Skin	Receptor ser/thr protein kinase	Signaling.Signaling pathway.Protein kinase	7.07073	6.14097	5.00832	5.77797	5.00852	5.77659	0.00512734	0.105733	0.127465	0.904505	0.524946	0.0650068	0.451278	0.456078	0.00126002	0.0427648	1.70299	0.34188	0.999936	0.205295	0.999964	0.768672	0.206096	0.999564	1.00333	0.998167	0.999907	3.16066
chr12_JGVv134_36_t01	VIT_12s0134g00440	JGVv134.36	Pulp	DNA cross-link repair protein	Metabolism.Primary metabolism.Nucleobase, nucleoside, nucleotide, nucleic acid metabolism.Nucleic acid metabolism.DNA metabolism.DNA recombination and repair.repair	4.8482	6.54436	7.16741	8.90189	8.42355	8.51978	0.00472513	0.0944719	0.0178842	0.823998	3.24038	0.371137	0.802345	1.54012	0.00159939	0.0352001	4.99058	0.765198	0.999971	0.49151	0.999906	0.717805	0.88965	0.999888	1.06897	0.582279	0.999826	0.767315
chr12_JGVv142_10_t01	VIT_12s0142g00200	JGVv142.10	Skin	Ribosomal protein L1 60S	Metabolism.Primary metabolism.Protein metabolism and modification.Protein synthesis.Ribosome	14.8964	14.6736	14.1447	14.6218	14.3377	14.2836	0.00326186	0.0817236	0.302554	0.995118	0.856911	0.0171727	0.267537	0.693095	0.00101554	0.0379896	0.963195	0.246303	0.999936	0.190356	0.999964	0.908647	0.801197	0.999564	1.34309	0.12049	0.916185	1.89895
chr12_JGVv28_11_t01	VIT_12s0028g03940	JGVv28.11	Pulp	Transcription initiation factor TFIID subunit 1-A	Metabolism.Primary metabolism.Nucleobase, nucleoside, nucleotide, nucleic acid metabolism.Nucleic acid metabolism.RNA metabolism.Basal transcription factors	12.2478	12.4919	12.8725	12.5969	12.4367	12.4861	0.00633348	0.112499	0.197724	0.999906	1.18436	0.0474795	0.428855	1.30186	0.00167839	0.0364094	1.54187	0.681802	0.999971	0.395379	0.999906	0.894896	0.792543	0.999888	1.03483	0.555768	0.999826	0.926065
chr12_JGVv28_136_t01	VIT_12s0028g02600	JGVv28.136	Pulp	Cysteine proteinase	Metabolism.Primary metabolism.Protein metabolism and modification.Proteolysis.Peptidase-mediated proteolysis	7.76853	8.19597	9.19705	8.74842	9.29019	9.10369	0.00819754	0.130974	0.344808	0.999906	1.34485	0.0304171	0.368	2.0015	0.00260714	0.0483868	2.69171	0.475438	0.999971	0.232578	0.999906	1.45576	0.67894	0.999888	0.878731	0.431618	0.999826	1.27922
chr12_JGVv28_158_t01	VIT_12s0028g02370	JGVv28.158	Pulp	Methyltransferase type 11	Unclear	10.9907	10.7644	9.65963	6.53121	6.99862	6.43579	6.16531e-06	0.000846182	0.374684	0.999906	0.854827	7.23521e-05	0.015306	0.464971	3.8295e-06	0.000443402	0.39747	0.0685391	0.999971	0.0706667	0.999906	1.38262	0.0308408	0.999888	0.676973	0.707122	0.999826	0.935998
chr12_JGVv28_16_t01	VIT_12s0028g03890	JGVv28.16	Skin	Unknown protein	Unknown	10.775	10.5627	11.2425	10.3534	10.5372	10.5154	0.0015515	0.0535619	0.243173	0.976317	0.863206	0.000454433	0.046144	1.60186	0.0124418	0.15521	0.985021	0.539039	0.999936	0.311164	0.999964	0.924592	0.903951	0.999564	2.9398	0.37134	0.999264	1.77745
chr12_JGVv28_160_t01	VIT_12s0028g02350	JGVv28.160	Pulp	Basic helix-loop-helix (bHLH) family	Regulation overview.Regulation of gene expression.Regulation of transcription.Transcription factor.bHLH family transcription factor	12.9061	12.7376	11.1589	7.97377	8.61038	8.31707	2.78433e-07	7.05766e-05	0.568024	0.999906	0.889771	2.60542e-06	0.00152721	0.334779	3.74081e-07	7.73907e-05	0.297877	0.105553	0.999971	0.0351423	0.999906	1.55467	0.32207	0.999888	0.816026	0.247442	0.999826	1.26865
chr12_JGVv28_160_t01	VIT_12s0028g02350	JGVv28.160	Skin	Basic helix-loop-helix (bHLH) family	Regulation overview.Regulation of gene expression.Regulation of transcription.Transcription factor.bHLH family transcription factor	13.3294	13.154	12.2287	11.8574	11.4171	10.8963	0.000967487	0.0407063	0.552251	0.999018	0.885501	0.00285213	0.116809	0.526557	0.000498464	0.024364	0.696938	0.00799443	0.511207	0.139887	0.999964	0.924332	0.0822096	0.959726	1.32845	0.00202001	0.301539	1.59391
chr12_JGVv28_162_t01	VIT_12s0028g02320	JGVv28.162	Skin	Pentatricopeptide (PPR) repeat-containing	Diverse functions.Gene family with diverse functions.Pentatricopeptide domain family	6.86769	4.91462	7.33931	7.1754	7.1109	7.03817	0.000839923	0.0373925	0.00332565	0.314808	0.258266	0.000373162	0.0421699	5.36912	0.457496	0.79586	0.950832	0.976479	0.999936	0.918816	0.999964	0.961566	0.908491	0.999564	40.1395	0.828346	0.999264	1.1134
chr12_JGVv28_175_t01	VIT_12s0028g02180	JGVv28.175	Pulp	Phosphoenolpyruvate carboxylase.	Metabolism.Primary metabolism.Carbohydrate metabolism.Monosaccharide metabolism.Pyruvate metabolism	14.8416	14.6069	14.105	12.531	12.1833	12.4443	0.0017285	0.0480003	0.237566	0.999906	0.849873	0.0139415	0.276433	0.706181	0.000499015	0.0154459	0.600164	0.193509	0.999971	0.0829961	0.999906	0.785856	0.18978	0.999888	1.19833	0.660625	0.999826	0.941714
chr12_JGVv28_179_t01	VIT_12s0028g02140	JGVv28.179	Pulp	F-box/LRR-repeat MAX2	Metabolism.Primary metabolism.Protein metabolism and modification.Proteolysis.cytoplasmic and nuclear protein degradation.Ubiquitin-mediated proteolysis	12.6701	13.422	14.0967	14.6878	14.7819	14.9022	5.17713e-05	0.0041978	0.0117683	0.775282	1.68404	0.0228709	0.332384	1.59621	1.00171e-05	0.000924172	2.68808	0.755607	0.999971	0.743847	0.999906	1.06739	0.67627	0.999888	1.08694	0.457729	0.999826	1.16019
chr12_JGVv28_19_t01	VIT_12s0028g03860	JGVv28.19	Pulp	Zinc finger (C3HC4-type ring finger) protein (RMA1)	Regulation overview.Regulation of gene expression.Regulation of transcription.Transcription factor.Zinc finger C3HC4 family transcription factor	13.3029	13.7026	14.1915	15.2278	15.3306	15.1779	0.00550184	0.103636	0.131154	0.999906	1.31921	0.066508	0.482153	1.40337	0.00135957	0.0318244	1.85134	0.83619	0.999971	0.694313	0.999906	1.07385	0.559688	0.999888	0.899548	0.848491	0.999826	0.96598
chr12_JGVv28_19_t01	VIT_12s0028g03860	JGVv28.19	Skin	Zinc finger (C3HC4-type ring finger) protein (RMA1)	Regulation overview.Regulation of gene expression.Regulation of transcription.Transcription factor.Zinc finger C3HC4 family transcription factor	11.7457	12.0995	12.7958	14.9761	15.0939	15.1671	0.000777611	0.0354841	0.180228	0.943872	1.27793	0.010315	0.212617	1.62036	0.000209322	0.0141574	1.05203	0.760831	0.999936	0.652478	0.999964	1.26055	0.779556	0.999564	2.65321	0.466214	0.999264	2.0532
chr12_JGVv28_218_t01	VIT_12s0028g01740	JGVv28.218	Pulp	DNAJ heat shock N-terminal domain-containing protein	Transport overview.Primary Active Transporters.P-P-bond hydrolysis-driven transporters.General Secretory Pathway (Sec)	13.3319	12.9377	11.8201	9.58134	9.9353	10.2681	6.62014e-07	0.00014829	0.119342	0.999906	0.760949	4.83443e-05	0.0116739	0.46086	2.4328e-07	5.56498e-05	0.350691	0.029208	0.999971	0.160766	0.999906	1.27806	0.186663	0.999888	1.25949	0.00821433	0.999826	1.60971
chr12_JGVv28_247_t01	VIT_12s0028g01390	JGVv28.247	Pulp	Small heat shock protein ACD31	Metabolism.Primary metabolism.Protein metabolism and modification.Protein folding.Chaperone-mediated protein folding.HSP-mediated protein folding	12.1214	11.4997	11.0406	10.1501	10.0963	9.90115	0.000167811	0.00931266	0.0112758	0.772692	0.649923	0.0571278	0.460036	0.727421	3.56562e-05	0.00235498	0.472768	0.541923	0.999971	0.819755	0.999906	0.963343	0.410968	0.999888	0.873509	0.295229	0.999826	0.841489
chr12_JGVv28_247_t01	VIT_12s0028g01390	JGVv28.247	Seed	Small heat shock protein ACD31	Metabolism.Primary metabolism.Protein metabolism and modification.Protein folding.Chaperone-mediated protein folding.HSP-mediated protein folding	11.715	11.2789	10.6265	10.4619	11.0444	10.833	0.000145384	0.0186225	0.0702367	0.999915	0.739139	0.00804526	0.531365	0.636201	3.20478e-05	0.00487328	0.863704	0.0527603	1	0.0171086	0.999923	0.834639	0.373344	0.999908	1.07537	0.121571	0.999998	1.81357
chr12_JGVv28_278_t01	VIT_12s0028g01080	JGVv28.278	Pulp	Photosystem II oxygen-evolving complex precursor, 23kda PSBP	Metabolism.Primary metabolism.Generation of metabolite precursors and energy.Photosynthesis.Photosystem II	14.1136	13.3027	12.5332	10.1656	10.1169	9.95317	3.21221e-08	1.23807e-05	0.000576778	0.27047	0.570058	0.00101079	0.0780052	0.586593	5.13116e-09	2.25579e-06	0.334392	0.598864	0.999971	0.824651	0.999906	0.966798	0.457669	0.999888	0.892697	0.336268	0.999826	0.863058
chr12_JGVv28_278_t01	VIT_12s0028g01080	JGVv28.278	Seed	Photosystem II oxygen-evolving complex precursor, 23kda PSBP	Metabolism.Primary metabolism.Generation of metabolite precursors and energy.Photosynthesis.Photosystem II	12.6647	11.7243	10.9509	12.2499	12.6127	12.6377	4.13239e-09	5.28495e-06	9.20006e-05	0.155736	0.521083	0.000959848	0.184975	0.585033	6.63393e-10	9.8238e-07	1.01746	0.151247	1	0.104024	0.999923	1.28819	0.909528	0.999908	1.31956	0.0829292	0.999998	2.02436
chr12_JGVv28_279_t01	VIT_12s0028g01070	JGVv28.279	Skin	WD-repeat protein 26	Unknown	12.7808	12.6329	13.2735	13.4796	13.7077	13.6718	4.12511e-06	0.00117724	0.209897	0.961384	0.90251	1.75482e-06	0.00235113	1.55897	0.000113902	0.00900207	0.975397	0.120134	0.999936	0.056164	0.999964	0.960013	0.758777	0.999564	2.94164	0.105561	0.892424	1.95395
chr12_JGVv28_308_t01	VIT_12s0028g00590	JGVv28.308	Skin	3-hydroxyisobutyryl-CoA hydrolase	Metabolism.Primary metabolism.Amino acid metabolism.Valine, leucine, and isoleucine metabolism.Valine, leucine, and isoleucine catabolism	12.8953	13.5511	14.0273	14.9119	15.2171	15.007	2.67273e-05	0.00411572	0.00446708	0.350099	1.57543	0.0349297	0.356223	1.3911	5.38821e-06	0.00116497	0.86444	0.369335	0.999936	0.170046	0.999964	2.33809	0.3421	0.999564	2.04894	0.666076	0.999264	1.81916
chr12_JGVv28_322_t01	VIT_12s0028g00350	JGVv28.322	Pulp	T-complex protein 1 epsilon subunit	Metabolism.Primary metabolism.Protein metabolism and modification.Protein folding.Chaperone-mediated protein folding	13.9928	13.8289	13.5617	13.6968	13.6624	13.6933	0.000586212	0.0231328	0.120221	0.999906	0.892607	0.0131908	0.26877	0.830951	0.000141233	0.00629752	0.741713	0.935184	0.999971	0.741087	0.999906	0.976441	0.765966	0.999888	1.02171	0.973823	0.999826	0.997637
chr12_JGVv28_325_t01	VIT_12s0028g00320	JGVv28.325	Pulp	LHB1B1	Metabolism.Primary metabolism.Generation of metabolite precursors and energy.Photosynthesis.Antenna proteins	13.189	12.5589	11.3908	7.8438	7.75386	7.81266	1.11025e-05	0.00132365	0.0657294	0.999906	0.646134	0.00108068	0.0808673	0.445011	2.64672e-06	0.000346364	0.287536	0.963298	0.999971	0.788901	0.999906	0.939561	0.861007	0.999888	1.0416	0.926126	0.999826	0.978649
chr12_JGVv28_325_t01	VIT_12s0028g00320	JGVv28.325	Seed	LHB1B1	Metabolism.Primary metabolism.Generation of metabolite precursors and energy.Photosynthesis.Antenna proteins	10.0192	9.41711	8.61833	6.76931	7.501	6.94695	0.00058198	0.0488794	0.0781784	0.999915	0.6588	0.0210624	0.784004	0.574835	0.000129196	0.0129778	0.681108	0.0846301	1	0.0337436	0.999923	0.789431	0.104134	0.999908	0.865035	0.597379	0.999998	1.58901
chr12_JGVv28_327_t01	VIT_12s0028g00270	JGVv28.327	Pulp	WRKY DNA-binding protein 71	Regulation overview.Regulation of gene expression.Regulation of transcription.Transcription factor.WRKY family transcription factor	8.45816	7.20764	6.07128	6.03981	6.09903	7.18049	0.00330517	0.0752989	0.0651917	0.999906	0.420297	0.0927287	0.538719	0.454905	0.000778761	0.0214934	0.191195	0.163703	0.999971	0.929055	0.999906	1.0419	0.10908	0.999888	2.11617	0.091536	0.999826	2.20484
chr12_JGVv28_335_t01	VIT_12s0028g00080	JGVv28.335	Pulp	No hit	No hit	8.966	9.13232	10.0462	10.6838	10.5302	10.614	0.000438576	0.0186402	0.541539	0.999906	1.1222	0.00152192	0.099122	1.88409	0.000241018	0.00932776	2.11432	0.851073	0.999971	0.572796	0.999906	0.899008	0.758205	0.999888	1.05976	0.797285	0.999826	0.952732
chr12_JGVv28_339_t01	VIT_12s0028g00040	JGVv28.339	Pulp	Unknown protein	Unknown	11.1205	10.24	8.50705	4.17998	4.86901	5.01758	4.27542e-05	0.00364525	0.101686	0.999906	0.543148	0.00197615	0.115079	0.300844	1.08748e-05	0.000990203	0.163403	0.247969	0.999971	0.19766	0.999906	1.61221	0.779241	0.999888	1.10847	0.118975	0.999826	1.78709
chr12_JGVv28_339_t01	VIT_12s0028g00040	JGVv28.339	Skin	Unknown protein	Unknown	9.97575	9.46789	7.35887	4.79644	5.03415	4.51508	2.10516e-05	0.00350478	0.340275	0.999018	0.703262	0.000235459	0.0335123	0.231805	1.06462e-05	0.00187213	0.697822	0.617995	0.999936	0.654031	0.999964	0.814646	0.32984	0.999564	1.14734	0.595967	0.999264	1.61995
chr12_JGVv28_39_t01	VIT_12s0028g03640	JGVv28.39	Pulp	Ripening induced protein	Response to stimulus.Stress response.Biotic stress response	9.08819	8.25248	9.93139	10.1789	10.3356	10.3303	0.000332447	0.0152589	0.0340675	0.947099	0.56031	6.88133e-05	0.0147796	3.20186	0.0325704	0.228472	1.79403	0.897436	0.999971	0.683676	0.999906	1.11475	0.988975	0.999888	0.996326	0.693823	0.999826	1.11065
chr12_JGVv28_44_t01	VIT_12s0028g03580	JGVv28.44	Pulp	Lectin-receptor like protein kinase 3	Signaling.Signaling pathway.Protein kinase	9.20189	10.4461	10.7572	10.7874	11.0604	11.0446	0.000853694	0.0298009	0.00350906	0.548505	2.3688	0.444503	0.836602	1.24073	0.000370276	0.0126127	2.93904	0.750573	0.999971	0.502019	0.999906	1.20832	0.96895	0.999888	0.989115	0.526947	0.999826	1.19517
chr12_JGVv28_68_t01	VIT_12s0028g03310	JGVv28.68	Seed	Protein phosphatase 2C	Signaling.Signaling pathway.Protein phosphatase.PP2C	12.9872	13.6074	14.1261	14.7937	14.551	14.6671	9.0526e-08	6.21229e-05	0.000491524	0.234399	1.53705	0.00294886	0.341436	1.43268	1.5161e-08	1.19323e-05	1.08382	0.346484	1	0.147802	0.999923	2.46682	0.484753	0.999908	2.13057	0.446257	0.999998	2.11962
chr12_JGVv28_76_t01	VIT_12s0028g03210	JGVv28.76	Skin	Tyrosine aminotransferase	Metabolism.Primary metabolism.Amino acid metabolism.Methionine metabolism	8.91556	7.76169	7.96552	8.19911	8.59061	8.44277	0.00123875	0.0467831	0.000586075	0.183403	0.449419	0.51625	0.871023	1.15175	0.0038583	0.0811946	0.902601	0.453218	0.999936	0.215379	0.999964	1.20248	0.637378	0.999564	1.21481	0.438212	0.999264	1.76713
chr12_JGVv28_77_t01	VIT_12s0028g03200	JGVv28.77	Skin	Rooty/superroot1	Metabolism.Secondary metabolism.Primary amino acids derivated metabolism.Glucosinolate metabolism	10.159	9.57928	8.99393	8.71681	8.79332	8.88384	0.00128076	0.0477185	0.056085	0.760741	0.669084	0.0538439	0.420326	0.666488	0.000283798	0.0167399	1.06476	0.852521	0.999936	0.796906	0.999964	0.938444	0.760778	0.999564	1.18605	0.574756	0.999264	2.06768
chr12_JGVv28_91_t01	VIT_12s0028g03060	JGVv28.91	Seed	HSL1 (HAESA-like 1)	Signaling.Signaling pathway.Protein kinase	11.5056	10.8949	10.335	8.44377	8.25009	8.23017	0.0001059	0.0151249	0.0168583	0.840454	0.654856	0.0276771	0.851062	0.678352	2.09836e-05	0.00357369	0.986293	0.633923	1	0.435068	0.999923	0.879285	0.935825	0.999908	0.887175	0.389708	0.999998	1.97619
chr12_JGVv34_102_t01	VIT_12s0034g01240	JGVv34.102	Pulp	GNS1/SUR4 membrane	Metabolism.Primary metabolism.Lipid metabolism.Fatty acid metabolism	10.562	10.0432	9.53656	9.30506	9.04747	9.21719	0.00119414	0.0374146	0.0509024	0.983231	0.697946	0.0563341	0.456777	0.70385	0.000263639	0.00989033	0.491249	0.60215	0.999971	0.324479	0.999906	0.836487	0.514908	0.999888	1.12484	0.735539	0.999826	0.940911
chr12_JGVv34_103_t01	VIT_12s0034g01230	JGVv34.103	Pulp	Thaumatin ATLP-1	Response to stimulus.Stress response	8.34309	8.7051	9.3855	9.93865	10.4555	10.3185	0.00663128	0.115613	0.25725	0.999906	1.28522	0.0364712	0.390226	1.60259	0.0018908	0.0391383	2.05967	0.247474	0.999971	0.108378	0.999906	1.43085	0.666214	0.999888	0.909427	0.234831	0.999826	1.30125
chr12_JGVv34_105_t01	VIT_12s0034g01210	JGVv34.105	Pulp	PAP/fibrillin family	Cellular process	12.8505	12.6828	12.2784	11.9561	11.9936	11.8442	0.00279366	0.0675278	0.300954	0.999906	0.890263	0.0152815	0.285531	0.755574	0.000874224	0.0232928	0.67266	0.627731	0.999971	0.815935	0.999906	1.02635	0.356193	0.999888	0.90163	0.488687	0.999826	0.925386
chr12_JGVv34_107_t01	VIT_12s0034g01180	JGVv34.107	Pulp	PAP/fibrillin family	Cellular process	9.89759	9.43365	7.90348	4.42796	4.01833	4.93602	5.08622e-05	0.00417219	0.272935	0.999906	0.724999	0.000666805	0.060185	0.346237	2.02653e-05	0.00153689	0.251021	0.100602	0.999971	0.332337	0.999906	0.752819	0.0333943	0.999888	1.88908	0.23055	0.999826	1.42214
chr12_JGVv34_107_t01	VIT_12s0034g01180	JGVv34.107	Seed	PAP/fibrillin family	Cellular process	7.58768	6.15555	5.38955	5.44736	5.27594	5.167	1.66994e-05	0.00399147	0.00133107	0.351356	0.370584	0.0735572	0.999868	0.588046	4.02976e-06	0.00105964	0.92727	0.796467	1	0.683659	0.999923	1.01342	0.795554	0.999908	0.751673	0.505807	0.999998	1.90028
chr12_JGVv34_113_t01	VIT_12s0034g01120	JGVv34.113	Pulp	UDP-glycosyltransferase 71A13	Metabolism.Primary metabolism.Carbohydrate metabolism.Glycosyl transference	8.72548	8.71735	7.02969	5.82791	6.67525	6.08477	0.000123177	0.00747637	0.984437	0.999906	0.994382	0.000189686	0.0299831	0.31043	0.000178425	0.00749278	0.308686	0.122915	0.999971	0.0468449	0.999906	1.79919	0.161172	0.999888	0.664122	0.538503	0.999826	1.19488
chr12_JGVv34_117_t01	VIT_12s0034g01080	JGVv34.117	Pulp	3-isopropylmalate dehydrogenase 2, chloroplast precursor	Metabolism.Primary metabolism.Amino acid metabolism.Valine, leucine, and isoleucine metabolism.Valine, leucine, and isoleucine biosynthesis	13.356	13.1056	12.7359	12.9716	12.9086	13.1039	0.000166656	0.00926686	0.0705715	0.999906	0.840691	0.00891212	0.233123	0.773936	3.66806e-05	0.00238822	0.650641	0.345562	0.999971	0.643179	0.999906	0.957257	0.155369	0.999888	1.14496	0.332882	0.999826	1.09602
chr12_JGVv34_117_t01	VIT_12s0034g01080	JGVv34.117	Skin	3-isopropylmalate dehydrogenase 2, chloroplast precursor	Metabolism.Primary metabolism.Amino acid metabolism.Valine, leucine, and isoleucine metabolism.Valine, leucine, and isoleucine biosynthesis	13.3771	13.1818	12.811	12.6409	12.6155	12.4596	0.000504394	0.0265362	0.15532	0.926849	0.873376	0.00872752	0.197871	0.773351	0.000131369	0.00996279	0.897604	0.356579	0.999936	0.851397	0.999964	0.963614	0.254902	0.999564	1.49017	0.186468	0.966734	1.85015
chr12_JGVv34_128_t01	VIT_12s0034g00970	JGVv34.128	Skin	Peptidase C50, separase	Cellular process.Cell growth and death	9.34353	8.92309	9.77658	9.94618	10.2125	10.5725	0.000743238	0.0345649	0.0480675	0.73723	0.747194	0.000160027	0.0266421	1.80687	0.0420156	0.292395	1.28339	0.0150616	0.649957	0.20447	0.999964	1.00693	0.0886978	0.979419	3.43481	0.00409236	0.38704	1.98756
chr12_JGVv34_196_t01	VIT_12s0034g00080	JGVv34.196	Pulp	Anthocyanidin 3-O-glucosyltransferase	Metabolism.Secondary metabolism.Phenylpropanoid metabolism.Flavonoid metabolism.Flavonoid biosynthesis.Anthocyanin biosynthesis.Anthocyanin-glycoside biosynthesis	11.1422	10.7474	9.98324	9.88067	9.68859	9.97654	0.00435618	0.0894308	0.245825	0.999906	0.760608	0.0276945	0.358175	0.588781	0.00123377	0.0297458	0.447832	0.684935	0.999971	0.570049	0.999906	0.875346	0.395575	0.999888	1.2209	0.776482	0.999826	1.06871
chr12_JGVv34_197_t01	VIT_12s0034g00060	JGVv34.197	Seed	UDP-glucose glucosyltransferase	Metabolism.Primary metabolism.Carbohydrate metabolism.Polysaccharide metabolism.Starch and sucrose metabolism	9.48702	8.17666	8.28163	9.34163	9.37491	9.30477	0.000173873	0.0209063	0.000152473	0.171599	0.403219	0.741565	0.999868	1.07547	0.000424984	0.0313841	0.952551	0.975711	1	0.916703	0.999923	1.17415	0.825548	0.999908	1.0538	0.907754	0.999998	1.89365
chr12_JGVv34_51_t01	VIT_12s0034g01980	JGVv34.51	Pulp	Globulin-like protein	Metabolism.Primary metabolism.Generation of metabolite precursors and energy.Storage proteins	6.4654	8.47248	9.69469	12.2209	11.8048	12.1323	0.000117258	0.00723504	0.00562114	0.674772	4.01969	0.0831492	0.516144	2.33302	2.6962e-05	0.00189651	9.37803	0.817697	0.999971	0.549193	0.999906	0.749434	0.637079	0.999888	1.25485	0.898306	0.999826	0.940425
chr12_JGVv34_52_t01	VIT_12s0034g01970	JGVv34.52	Pulp	Cupin	Unknown	11.7661	13.5826	15.5641	15.5963	15.6882	15.4123	1.60403e-13	1.12827e-09	3.37353e-06	0.0158196	3.52227	6.64632e-07	0.000550002	3.94909	2.23699e-14	2.098e-10	13.9097	0.715101	0.999971	0.789332	0.999906	1.06578	0.423882	0.999888	0.82589	0.593013	0.999826	0.880214
chr12_JGVv34_52_t01	VIT_12s0034g01970	JGVv34.52	Skin	Cupin	Unknown	12.1879	12.6126	14.7843	15.6056	15.6517	15.7865	1.58587e-09	4.462e-06	0.220748	0.964296	1.34227	1.00731e-07	0.000314908	4.50572	1.51492e-09	3.27874e-06	1.0979	0.860135	0.999936	0.893212	0.999964	1.29952	0.69539	0.999564	22.7123	0.599361	0.999264	2.14043
chr12_JGVv34_53_t01	VIT_12s0034g01950	JGVv34.53	Pulp	Legumin	Unknown	9.92825	11.8076	14.1241	14.9237	14.6881	14.9997	7.74535e-11	9.08013e-08	0.000195896	0.141326	3.67903	9.32141e-06	0.00374667	4.98114	1.19367e-11	1.5993e-08	18.3257	0.782521	0.999971	0.613101	0.999906	0.849342	0.504184	0.999888	1.24102	0.870353	0.999826	1.05405
chr12_JGVv34_53_t01	VIT_12s0034g01950	JGVv34.53	Skin	Legumin	Unknown	10.3291	10.4455	13.0297	15.0974	15.2959	15.0573	2.61258e-07	0.000204188	0.802478	0.999018	1.08404	1.34788e-06	0.0018962	5.9965	5.76203e-07	0.000284422	0.84756	0.858919	0.999936	0.669826	0.999964	1.0607	0.608555	0.999564	63.7612	0.93141	0.999264	1.7991
chr12_JGVv34_55_t01	VIT_12s0034g01930	JGVv34.55	Pulp	Globulin-like protein	Metabolism.Primary metabolism.Generation of metabolite precursors and energy.Storage proteins	7.64979	8.95852	11.4308	13.5005	13.4779	13.3451	2.62123e-09	1.60328e-06	0.00920365	0.742546	2.47723	5.89323e-06	0.00274694	5.54914	6.03896e-10	4.04553e-07	13.7465	0.940777	0.999971	0.962666	0.999906	0.984445	0.783433	0.999888	0.912024	0.747767	0.999826	0.897838
chr12_JGVv34_55_t01	VIT_12s0034g01930	JGVv34.55	Skin	Globulin-like protein	Metabolism.Primary metabolism.Generation of metabolite precursors and energy.Storage proteins	8.41275	7.54747	10.5503	14.0519	14.1881	14.5484	4.5354e-07	0.000320168	0.0785313	0.820395	0.54894	1.42358e-07	0.000337906	8.01587	5.7655e-05	0.00573954	1.28366	0.569454	0.999936	0.777985	0.999964	0.828484	0.457315	0.999564	258.771	0.306979	0.999264	2.4249
chr12_JGVv34_56_t01	VIT_12s0034g01920	JGVv34.56	Pulp	No hit	No hit	9.83828	11.3834	13.9569	14.8682	14.8735	14.8507	9.5548e-13	3.84048e-09	0.000321313	0.188343	2.91819	6.08929e-08	0.000114745	5.95283	1.85454e-13	7.45421e-10	17.3715	0.998185	0.999971	0.989391	0.999906	1.00368	0.954333	0.999888	0.984319	0.964928	0.999826	0.987938
chr12_JGVv34_56_t01	VIT_12s0034g01920	JGVv34.56	Skin	No hit	No hit	10.9014	11.0586	13.1098	14.7434	14.7045	14.9545	9.11306e-07	0.000466191	0.693347	0.999018	1.11508	5.2427e-06	0.00460964	4.14456	1.38635e-06	0.000475687	1.18916	0.794858	0.999936	0.922188	0.999964	1.08377	0.531091	0.999564	17.6299	0.596655	0.999264	2.27945
chr12_JGVv34_57_t01	VIT_12s0034g01910	JGVv34.57	Pulp	Cupin family protein	Metabolism.Primary metabolism.Generation of metabolite precursors and energy.Storage proteins	9.93611	11.4306	13.8557	15.1931	15.0626	15.0682	2.20964e-13	1.24341e-09	0.000146148	0.117754	2.81754	2.65683e-08	7.40429e-05	5.3708	4.13946e-14	2.4976e-10	15.1325	0.91937	0.999971	0.718366	0.999906	0.913511	0.98767	0.999888	1.00388	0.729927	0.999826	0.917056
chr12_JGVv34_57_t01	VIT_12s0034g01910	JGVv34.57	Skin	Cupin family protein	Metabolism.Primary metabolism.Generation of metabolite precursors and energy.Storage proteins	11.4025	11.5947	13.2644	15.0289	15.2494	15.116	5.21827e-06	0.00132271	0.5956	0.999018	1.14252	3.07602e-05	0.0108184	3.18145	5.28896e-06	0.00115357	0.911667	0.827	0.999936	0.542898	0.999964	1.10459	0.712361	0.999564	9.00439	0.809809	0.999264	1.87971
chr12_JGVv34_57_t01	VIT_12s0034g01910	JGVv34.57	Seed	Cupin family protein	Metabolism.Primary metabolism.Generation of metabolite precursors and energy.Storage proteins	10.9037	11.349	12.3176	15.3748	15.6719	15.4966	0.00101847	0.0720764	0.222059	0.999915	1.36162	0.00994748	0.589226	1.95694	0.000293159	0.0233889	0.885569	0.710039	1	0.413058	0.999923	1.28495	0.628243	0.999908	2.58061	0.73642	0.999998	1.81778
chr12_JGVv34_58_t01	VIT_12s0034g01900	JGVv34.58	Pulp	Globulin-like protein	Metabolism.Primary metabolism.Generation of metabolite precursors and energy.Storage proteins	9.64646	11.2419	13.9026	14.8901	15.0686	14.9545	1.5868e-15	4.46463e-11	2.33405e-05	0.0441582	3.02183	5.72619e-10	4.0278e-06	6.32363	3.04484e-16	8.56697e-12	19.109	0.866721	0.999971	0.59951	0.999906	1.13168	0.736809	0.999888	0.923949	0.849626	0.999826	1.04561
chr12_JGVv34_58_t01	VIT_12s0034g01900	JGVv34.58	Skin	Globulin-like protein	Metabolism.Primary metabolism.Generation of metabolite precursors and energy.Storage proteins	10.8827	10.9629	12.9583	14.8503	15.0308	15.0954	7.65053e-08	8.27905e-05	0.813149	0.999018	1.05719	4.45391e-07	0.00078322	3.98731	1.98875e-07	0.000127172	1.04586	0.75441	0.999936	0.595396	0.999964	1.04114	0.848839	0.999564	15.8513	0.471286	0.999264	2.06441
chr12_JGVv34_59_t01	VIT_12s0034g01890	JGVv34.59	Pulp	Cupin region	Unknown	9.85673	11.4653	14.0757	15.0059	15.0832	14.9226	2.17424e-11	4.07829e-08	0.000837537	0.318445	3.04949	6.16927e-07	0.000525995	6.10692	4.14086e-12	8.9621e-09	18.623	0.937993	0.999971	0.863918	0.999906	1.05508	0.722059	0.999888	0.894633	0.853611	0.999826	0.94391
chr12_JGVv34_59_t01	VIT_12s0034g01890	JGVv34.59	Skin	Cupin region	Unknown	10.9911	11.2626	13.2078	15.1674	15.1361	15.3273	1.42187e-05	0.00258101	0.548199	0.999018	1.20708	8.30225e-05	0.0193051	3.85096	1.16452e-05	0.00197961	1.14172	0.901046	0.999936	0.944542	0.999964	1.15514	0.672083	0.999564	14.2378	0.723409	0.999264	2.20341
chr12_JGVv34_60_t01	VIT_12s0034g01870	JGVv34.60	Pulp	Cupin	Unknown	9.00623	10.6563	12.9715	14.5856	14.645	14.3754	2.01451e-09	1.31814e-06	0.00168992	0.40639	3.13857	2.62922e-05	0.00821952	4.97646	3.47744e-10	2.64436e-07	15.619	0.84859	0.999971	0.904582	0.999906	1.0421	0.587558	0.999888	0.829552	0.672315	0.999826	0.864474
chr12_JGVv34_60_t01	VIT_12s0034g01870	JGVv34.60	Skin	Cupin	Unknown	9.83957	10.1987	11.9537	14.6071	15.0225	14.9898	0.000184295	0.0141675	0.470598	0.999018	1.28262	0.000909996	0.063358	3.37531	9.7495e-05	0.00810911	0.977603	0.648038	0.999936	0.404476	0.999964	1.21723	0.947495	0.999564	9.93112	0.442178	0.999264	1.95815
chr12_JGVv34_91_t01	VIT_12s0034g01400	JGVv34.91	Pulp	Ring-H2 finger C1A	Regulation overview.Regulation of gene expression.Regulation of transcription.Transcription factor.Zinc finger C3HC4 family transcription factor	6.18847	6.48083	8.3438	7.6945	7.4316	7.3384	0.00101003	0.0334536	0.617377	0.999906	1.22465	0.00250291	0.128199	3.63755	0.000578188	0.0172329	4.45471	0.817861	0.999971	0.653176	0.999906	0.833409	0.873312	0.999888	0.937443	0.543146	0.999826	0.781273
chr12_JGVv35_108_t01	VIT_12s0035g01050	JGVv35.108	Skin	Octicosapeptide/Phox/Bem1p (PB1) domain-containing protein	Unknown	13.634	14.2972	14.5813	14.7896	14.8141	14.6008	0.00395332	0.0903465	0.0197544	0.573	1.58359	0.305679	0.755672	1.21769	0.00122576	0.0423165	0.862539	0.697959	0.999936	0.929077	0.999964	2.01473	0.440655	0.999564	1.37746	0.494682	0.999264	1.76568
chr12_JGVv35_111_t01	VIT_12s0035g01020	JGVv35.111	Pulp	Ribosomal protein L3B	Metabolism.Primary metabolism.Protein metabolism and modification.Protein synthesis.Ribosome	12.6578	12.5997	11.9068	12.2713	12.3978	12.4544	0.000615531	0.0237893	0.772118	0.999906	0.960523	0.00115814	0.0842001	0.618607	0.000486898	0.0152385	0.594186	0.645529	0.999971	0.529045	0.999906	1.09166	0.777944	0.999888	1.04	0.3635	0.999826	1.13532
chr12_JGVv35_115_t01	VIT_12s0035g00970	JGVv35.115	Pulp	Evolutionarily conserved C-terminal region 11 ECT11	Metabolism.Primary metabolism.Nucleobase, nucleoside, nucleotide, nucleic acid metabolism.Nucleic acid metabolism.RNA metabolism.RNA processing.mRNA processing.mRNA splicing	13.2221	13.1846	12.5708	10.4639	10.5908	10.602	0.000303328	0.0142004	0.821368	0.999906	0.974306	0.000572081	0.053833	0.653463	0.000286595	0.0104316	0.636673	0.653112	0.999971	0.446899	0.999906	1.09193	0.946594	0.999888	1.00775	0.408315	0.999826	1.1004
chr12_JGVv35_121_t01	VIT_12s0035g00910	JGVv35.121	Pulp	Bile acid sodium symporter	Transport overview.Electrochemical Potential-driven Transporters.Porters.Bile Acid:Na+ Symporter	10.996	10.4558	9.79534	8.8929	8.75324	8.71311	0.000399888	0.0173899	0.0579703	0.986348	0.687671	0.0217104	0.327001	0.632692	8.54216e-05	0.00432051	0.435084	0.794474	0.999971	0.617309	0.999906	0.907734	0.885674	0.999888	0.972564	0.520446	0.999826	0.88283
chr12_JGVv35_122_t01	VIT_12s0035g00900	JGVv35.122	Skin	Jasmonate ZIM domain-containing protein 12	Regulation overview.Regulation of gene expression.Regulation of transcription.Transcription factor.ZIM family transcription factor	9.02782	7.27557	5.57964	4.16357	3.70151	4.23779	5.33499e-09	1.13648e-05	0.000276503	0.130857	0.296839	0.000407969	0.043711	0.308656	8.25986e-10	2.58221e-06	1.45023	0.430649	0.999936	0.303096	0.999964	1.12193	0.232965	0.999564	1.20159	0.867841	0.999264	2.73252
chr12_JGVv35_128_t01	VIT_12s0035g00830	JGVv35.128	Pulp	Group II intron splicing factor CRS1	Metabolism.Primary metabolism.Nucleobase, nucleoside, nucleotide, nucleic acid metabolism.Nucleic acid metabolism.RNA metabolism.RNA processing.mRNA processing.mRNA splicing	9.81694	10.132	10.4882	11.1191	10.9244	11.0909	0.00976272	0.144797	0.139342	0.999906	1.24408	0.0957918	0.545319	1.28007	0.00249305	0.0472035	1.5925	0.606737	0.999971	0.357349	0.999906	0.873767	0.430605	0.999888	1.12232	0.893461	0.999826	0.980648
chr12_JGVv35_142_t01	VIT_12s0035g00660	JGVv35.142	Pulp	Zinc finger (C2H2 type) family	Regulation overview.Regulation of gene expression.Regulation of transcription.Transcription factor.C2H2 family transcription factor	12.3943	12.576	12.9534	12.771	12.9242	12.7975	0.00196597	0.0527306	0.23315	0.999906	1.13424	0.0157857	0.287474	1.29902	0.000560397	0.0168275	1.4734	0.556469	0.999971	0.313437	0.999906	1.1121	0.403611	0.999888	0.915878	0.860798	0.999826	1.01855
chr12_JGVv35_142_t01	VIT_12s0035g00660	JGVv35.142	Skin	Zinc finger (C2H2 type) family	Regulation overview.Regulation of gene expression.Regulation of transcription.Transcription factor.C2H2 family transcription factor	11.9739	12.2448	12.7123	12.5096	12.5486	12.6415	5.49948e-05	0.00631565	0.0783284	0.820083	1.20659	0.00327667	0.126118	1.38266	1.27942e-05	0.0020808	1.06646	0.668797	0.999936	0.796456	0.999964	1.30723	0.540052	0.999564	2.38922	0.385212	0.999264	2.09128
chr12_JGVv35_151_t01	VIT_12s0035g00530	JGVv35.151	Pulp	Unknown protein	Unknown	6.69369	4.25881	4.93688	6.29459	5.98329	5.41095	0.000642891	0.0246209	0.000206398	0.14164	0.184938	0.265957	0.735791	1.6	0.00550509	0.0785232	0.295901	0.338823	0.999971	0.607558	0.999906	0.805916	0.346783	0.999888	0.672528	0.149122	0.999826	0.542001
chr12_JGVv35_188_t01	VIT_12s0035g00020	JGVv35.188	Pulp	Leucine Rich Repeat receptor-like kinase	Signaling.Signaling pathway.Protein kinase	6.96985	6.42691	4.2731	6.18688	5.86401	6.04044	0.00336723	0.0760966	0.496315	0.999906	0.686369	0.00927055	0.235876	0.224719	0.00140935	0.0325975	0.15424	0.92009	0.999971	0.685298	0.999906	0.799477	0.82464	0.999888	1.13008	0.854057	0.999826	0.903473
chr12_JGVv35_22_t01	VIT_12s0035g02070	JGVv35.22	Seed	Cinnamoyl-CoA reductase	Metabolism.Secondary metabolism.Phenylpropanoid metabolism.Phenylpropanoid biosynthesis	12.7059	12.9	13.5033	14.8113	14.7645	14.7614	0.000156212	0.0196213	0.284836	0.999915	1.14402	0.00159303	0.254668	1.51917	5.79887e-05	0.00753295	0.997874	0.952588	1	0.795227	0.999923	1.10505	0.986411	0.999908	2.40245	0.782134	0.999998	1.98665
chr12_JGVv35_82_t01	VIT_12s0035g01350	JGVv35.82	Pulp	Cysteinyl-tRNA synthetase	Metabolism.Primary metabolism.Amino acid metabolism.Cysteine metabolism	11.8974	12.2869	12.7574	13.3614	13.4868	13.6068	0.000859516	0.0298929	0.0718426	0.999906	1.30991	0.0310047	0.369729	1.38561	0.000189912	0.00790437	1.81502	0.514179	0.999971	0.555642	0.999906	1.09081	0.572769	0.999888	1.08672	0.251451	0.999826	1.18541
chr12_JGVv35_82_t01	VIT_12s0035g01350	JGVv35.82	Skin	Cysteinyl-tRNA synthetase	Metabolism.Primary metabolism.Amino acid metabolism.Cysteine metabolism	11.4706	11.5157	12.3	13.2264	13.2527	13.4911	0.000309798	0.0195876	0.831983	0.999018	1.03173	0.000569542	0.0512715	1.72224	0.00029759	0.0173714	1.17968	0.393069	0.999936	0.901396	0.999964	1.02293	0.265022	0.999564	3.18428	0.216603	0.982023	2.23815
chr12_JGVv35_84_t01	VIT_12s0035g01330	JGVv35.84	Pulp	RPS2 (resistant to p. syringae 2)	Response to stimulus.Stress response.Biotic stress response.Plant-pathogen interaction	10.6349	10.3809	8.83099	7.89796	7.54476	7.53805	6.6408e-07	0.00014829	0.415505	0.999906	0.838565	9.08172e-06	0.00370324	0.34154	5.76951e-07	0.000109683	0.286403	0.41878	0.999971	0.259207	0.999906	0.782846	0.982767	0.999888	0.995358	0.250394	0.999826	0.779212
chr12_JGVv35_84_t01	VIT_12s0035g01330	JGVv35.84	Skin	RPS2 (resistant to p. syringae 2)	Response to stimulus.Stress response.Biotic stress response.Plant-pathogen interaction	11.3802	11.0112	10.2251	9.92401	10.1358	10.1687	0.00183674	0.0587924	0.238755	0.97456	0.774295	0.0145396	0.251401	0.579922	0.000529942	0.0251538	1.02304	0.693239	0.999936	0.496602	0.999964	0.870391	0.915776	0.999564	1.25573	0.432665	0.999264	1.99708
chr12_JGVv35_89_t01	VIT_12s0035g01240	JGVv35.89	Pulp	No hit	No hit	12.495	12.3776	13.1138	14.5283	14.392	14.5872	0.00122218	0.038081	0.559812	0.999906	0.921848	0.00062264	0.0574768	1.66572	0.00339315	0.0573374	1.53555	0.608554	0.999971	0.498693	0.999906	0.90985	0.333874	0.999888	1.14489	0.769482	0.999826	1.04168
chr12_JGVv35_98_t01	VIT_12s0035g01150	JGVv35.98	Pulp	RAB GTPase FP8	Cellular process.Cellular transport.Protein trafficking.Vesicle-mediated trafficking	14.4623	14.295	13.9942	14.0579	13.787	13.9252	0.00357587	0.0784795	0.213086	0.999906	0.890515	0.0280397	0.359714	0.811812	0.000970746	0.0251602	0.722931	0.135385	0.999971	0.046758	0.999906	0.828806	0.302238	0.999888	1.10055	0.321822	0.999826	0.912139
chr12_JGVv55_38_t01	VIT_12s0055g00490	JGVv55.38	Pulp	Accumulation and replication of chloroplast 5	Cellular process.Cell growth and death	11.4573	11.1784	10.7332	9.97888	10.0417	9.83364	0.00612549	0.110479	0.202819	0.999906	0.824214	0.0449806	0.419481	0.734494	0.00163281	0.0357516	0.60538	0.616315	0.999971	0.772259	0.999906	1.04451	0.340102	0.999888	0.865697	0.504337	0.999826	0.904229
chr12_JGVv55_4_t01	VIT_12s0055g00050	JGVv55.4	Pulp	UDP-glucose: anthocyanidin 5,3-O-glucosyltransferase	Metabolism.Secondary metabolism.Phenylpropanoid metabolism.Flavonoid metabolism.Flavonoid biosynthesis.Anthocyanin biosynthesis.Anthocyanin-glycoside biosynthesis	10.0656	10.0175	8.93275	9.06162	8.56818	9.05379	0.00048584	0.0200728	0.873287	0.999906	0.967182	0.000767264	0.0662201	0.471488	0.000474183	0.0149824	0.456015	0.181506	0.999971	0.107236	0.999906	0.710333	0.112755	0.999888	1.40018	0.979322	0.999826	0.994593
chr12_JGVv55_60_t01	VIT_12s0055g00800	JGVv55.60	Seed	Arachidonic acid-induced DEA1	Unknown	5.96326	6.61755	8.30248	8.41041	8.29657	8.55031	0.00173173	0.103448	0.303723	0.999915	1.57384	0.0103135	0.594265	3.21524	0.000558894	0.03753	1.1923	0.921674	1	0.85715	0.999923	1.48857	0.688486	0.999908	6.15164	0.824952	0.999998	2.22648
chr12_JGVv55_67_t01	VIT_12s0055g00870	JGVv55.67	Skin	Nodulin	Response to stimulus.Stress response.Biotic stress response	5.38271	7.61697	8.01412	5.77477	6.18532	6.52199	0.000946204	0.040337	0.00264459	0.294103	4.70521	0.574	0.894295	1.3169	0.000506947	0.0245212	1.26284	0.569833	0.999936	0.561197	0.999964	21.2752	0.633497	0.999564	1.34035	0.29238	0.996241	2.35924
chr12_JGVv55_86_t01	VIT_12s0055g01100	JGVv55.86	Skin	Beta-hydroxyacyl-ACP dehydratase	Metabolism.Primary metabolism.Lipid metabolism.Fatty acid metabolism.Fatty acid biosynthesis	12.8869	12.8127	12.145	11.9596	12.0603	11.5499	6.30207e-05	0.0069883	0.656822	0.999018	0.949867	0.000220029	0.0325829	0.629508	5.34823e-05	0.00547192	0.702002	0.00855549	0.524742	0.546876	0.999964	0.966505	0.00358127	0.423372	1.51249	0.0174378	0.590715	1.6206
chr12_JGVv55_87_t01	VIT_12s0055g01110	JGVv55.87	Pulp	LHCB6 (light harvesting complex PSII)	Metabolism.Primary metabolism.Generation of metabolite precursors and energy.Photosynthesis.Antenna proteins	11.8413	11.0537	10.1486	8.45342	8.55963	8.16748	0.000362618	0.016169	0.048445	0.983231	0.579297	0.0242989	0.343155	0.533987	7.62021e-05	0.00403771	0.309337	0.582937	0.999971	0.785604	0.999906	1.07639	0.317751	0.999888	0.761995	0.465119	0.999826	0.820207
chr12_JGVv55_90_t01	VIT_12s0055g01150	JGVv55.90	Pulp	Brassinosteroid insensitive 1-associated receptor kinase 1	Signaling.Hormone Signaling.Brassinosteroid Signaling.Brassinosteroid-mediated Signaling pathway	10.3786	10.0258	8.95022	7.47696	6.99481	7.8811	1.60604e-05	0.00170519	0.211174	0.999906	0.78307	0.000356888	0.0436582	0.474478	6.06848e-06	0.00064189	0.371549	0.0102246	0.999971	0.0898927	0.999906	0.71591	0.00263633	0.975996	1.84842	0.153167	0.999826	1.3233
chr12_JGVv55_90_t01	VIT_12s0055g01150	JGVv55.90	Skin	Brassinosteroid insensitive 1-associated receptor kinase 1	Signaling.Hormone Signaling.Brassinosteroid Signaling.Brassinosteroid-mediated Signaling pathway	10.4443	10.1477	9.29377	8.41645	8.5061	8.17732	0.000447043	0.0244708	0.291911	0.991743	0.81417	0.00364151	0.133077	0.553261	0.000154837	0.0113146	0.796211	0.479581	0.999936	0.748643	0.999964	0.884189	0.243368	0.999564	1.3381	0.394447	0.999264	1.72297
chr12_JGVv57_11_t01	VIT_12s0057g00120	JGVv57.11	Pulp	Wound-induced	Response to stimulus.Stress response.Abiotic stress response.wounding	8.53967	9.0402	10.9247	13.5495	13.1035	13.3742	0.00224545	0.0582823	0.459717	0.999906	1.41473	0.00739293	0.215497	3.69217	0.000917815	0.0241795	5.22342	0.800101	0.999971	0.50982	0.999906	0.734103	0.688689	0.999888	1.20634	0.795131	0.999826	0.885578
chr12_JGVv57_123_t01	VIT_12s0057g01400	JGVv57.123	Skin	Steroid nuclear receptor, ligand-binding	Unclassified	10.3796	11.1542	11.6051	10.3885	10.5806	10.42	1.94143e-05	0.00329061	0.00187754	0.271393	1.71074	0.0606358	0.43993	1.36693	4.41059e-06	0.00099277	0.894682	0.68139	0.999936	0.41647	0.999964	2.71199	0.496605	0.999564	1.90132	0.893417	0.999264	1.85792
chr12_JGVv57_127_t01	VIT_12s0057g01440	JGVv57.127	Seed	Heavy-metal-associated domain-containing protein	Unclear	7.69859	8.72741	9.10429	11.9052	12.3304	12.0296	2.81462e-05	0.00573857	0.000667783	0.271759	2.04036	0.186748	0.999868	1.29853	9.49348e-06	0.00205468	0.811769	0.307658	1	0.137317	0.999923	3.40722	0.290169	0.999908	1.23	0.660111	0.999998	1.75286
chr12_JGVv57_13_t01	VIT_12s0057g00140	JGVv57.13	Pulp	Wound-induced	Response to stimulus.Stress response.Abiotic stress response.wounding	10.8054	11.0304	12.8111	14.6397	14.3822	14.5576	0.00023001	0.0117451	0.646273	0.999906	1.16877	0.000674824	0.0602757	3.43601	0.000163968	0.00706494	4.01589	0.864552	0.999971	0.599477	0.999906	0.836513	0.720331	0.999888	1.1293	0.866838	0.999826	0.944673
chr12_JGVv57_14_t01	VIT_12s0057g00150	JGVv57.14	Pulp	Wound-induced	Response to stimulus.Stress response.Abiotic stress response.wounding	10.3302	10.3464	12.2735	14.4085	14.006	14.2233	0.000186962	0.00994396	0.973723	0.999906	1.01126	0.000277376	0.0378848	3.80297	0.000250416	0.00953409	3.8458	0.712826	0.999971	0.413741	0.999906	0.756535	0.658184	0.999888	1.16255	0.706001	0.999826	0.879513
chr12_JGVv57_17_t01	VIT_12s0057g00180	JGVv57.17	Pulp	Wound-induced	Response to stimulus.Stress response.Abiotic stress response.wounding	10.4611	10.0702	11.8336	13.7516	13.3902	13.7397	0.00120035	0.0375255	0.407129	0.999906	0.762615	0.000473898	0.0493837	3.39514	0.00523204	0.0759083	2.58918	0.681816	0.999971	0.443248	0.999906	0.778402	0.458306	0.999888	1.27413	0.979795	0.999826	0.991787
chr12_JGVv57_2_t01	VIT_12s0057g00020	JGVv57.2	Pulp	Protein thylakoid formation1	Cellular process.Cellular component organization and biogenesis.Organelle organization and biogenesis.Plastid organization and biogenesis.Thylakoid organization and biogenesis	13.6473	13.5734	12.9636	12.5101	12.6807	12.7462	4.17084e-05	0.00356689	0.621289	0.999906	0.950105	0.000169748	0.0279301	0.655295	3.47577e-05	0.00230647	0.622599	0.269972	0.999971	0.256527	0.999906	1.12554	0.661108	0.999888	1.04645	0.118768	0.999826	1.17782
chr12_JGVv57_24_t01	VIT_12s0057g00250	JGVv57.24	Seed	NDB3 (alternative NAD(P)H dehydrogenase 32)	Metabolism.Primary metabolism.Generation of metabolite precursors and energy.Electron transport.Respiratory-chain phosphorylation	6.83411	8.41237	8.84199	9.75993	9.79849	9.2621	0.000250509	0.0272136	0.00166974	0.36703	2.98611	0.367009	0.999868	1.34687	0.000105452	0.0111097	0.689494	0.453223	1	0.935167	0.999923	6.14356	0.261266	0.999908	1.27192	0.296635	0.999998	1.60035
chr12_JGVv57_35_t01	VIT_12s0057g00400	JGVv57.35	Pulp	Threonyl-tRNA synthetase / threonine--tRNA ligase	Metabolism.Primary metabolism.Amino acid metabolism.Glycine, serine, and threonine metabolism	12.5786	12.4505	12.0087	11.3606	11.4345	11.5842	0.000160084	0.0090189	0.326788	0.999906	0.915066	0.00135252	0.0919191	0.736206	6.47482e-05	0.0035932	0.673677	0.222091	0.999971	0.570104	0.999906	1.05255	0.252427	0.999888	1.10938	0.0902858	0.999826	1.16767
chr12_JGVv57_55_t01	VIT_12s0057g00630	JGVv57.55	Pulp	LHCB2.1 (Photosystem II light harvesting complex gene 2.1)	Metabolism.Primary metabolism.Generation of metabolite precursors and energy.Photosynthesis.Antenna proteins	14.7317	14.2391	13.78	12.8171	12.7308	12.4419	1.69602e-05	0.00178056	0.00836967	0.730047	0.71076	0.0135086	0.27071	0.727424	3.14612e-06	0.000389953	0.517024	0.100089	0.999971	0.630816	0.999906	0.941904	0.112568	0.999888	0.818543	0.041202	0.999826	0.770988
chr12_JGVv57_55_t01	VIT_12s0057g00630	JGVv57.55	Seed	LHCB2.1 (Photosystem II light harvesting complex gene 2.1)	Metabolism.Primary metabolism.Generation of metabolite precursors and energy.Photosynthesis.Antenna proteins	12.7818	12.0002	11.0474	13.9587	14.0765	14.0993	1.01149e-11	5.69183e-08	7.17518e-05	0.155736	0.581696	3.08227e-06	0.00510134	0.516632	1.52059e-12	1.06958e-08	1.01589	0.701065	1	0.512204	0.999923	1.34347	0.89917	0.999908	1.42556	0.434794	0.999998	2.02214
chr12_JGVv57_6_t01	VIT_12s0057g00070	JGVv57.6	Pulp	Wound-induced	Response to stimulus.Stress response.Abiotic stress response.wounding	9.6707	9.7543	11.8554	13.6999	13.2217	13.7806	5.35233e-05	0.0042904	0.867274	0.999906	1.05966	0.000117928	0.0218292	4.29026	6.91265e-05	0.00378394	4.54622	0.483898	0.999971	0.341489	0.999906	0.717844	0.26718	0.999888	1.47316	0.871904	0.999826	1.0575
chr12_JGVv57_62_t01	VIT_12s0057g00700	JGVv57.62	Seed	Glucan endo-1,3-beta-glucosidase 3 precursor	Metabolism.Primary metabolism.Carbohydrate metabolism.Polysaccharide metabolism.Starch and sucrose metabolism	7.97689	7.76352	9.28314	8.15066	8.17187	8.20659	4.84415e-05	0.00885033	0.519344	0.999915	0.862521	3.25612e-05	0.0247606	2.86715	0.000255786	0.0215473	1.02436	0.985335	1	0.948815	0.999923	0.90916	0.916291	0.999908	7.17208	0.865574	0.999998	2.0039
chr12_JGVv57_8_t01	VIT_12s0057g00090	JGVv57.8	Pulp	Wound-induced	Response to stimulus.Stress response.Abiotic stress response.wounding	8.47535	7.92146	10.8715	13.7457	13.2598	13.6689	0.000134826	0.00795924	0.412338	0.999906	0.68118	6.58279e-05	0.0142472	7.72744	0.000849173	0.0229564	5.26377	0.738935	0.999971	0.471669	0.999906	0.714059	0.544158	0.999888	1.32785	0.909175	0.999826	0.948166
chr12_JGVv57_83_t01	VIT_12s0057g00940	JGVv57.83	Pulp	Glucose-6-phosphate 1-dehydrogenase 2, chloroplast precursor	Metabolism.Primary metabolism.Carbohydrate metabolism.Monosaccharide metabolism.Monosaccharide catabolism.Pentose-phosphate shunt	11.8753	11.6984	10.7927	10.4461	10.4586	10.4558	6.48783e-08	2.14755e-05	0.290831	0.999906	0.884604	1.96707e-06	0.00128711	0.533769	5.26828e-08	1.48069e-05	0.472174	0.996876	0.999971	0.9403	0.999906	1.00868	0.986731	0.999888	0.998084	0.95354	0.999826	1.00674
chr12_JGVv57_84_t01	VIT_12s0057g00950	JGVv57.84	Pulp	No hit	No hit	8.67791	8.54928	5.61342	6.68188	6.6281	7.70336	3.50709e-06	0.000545168	0.830114	0.999906	0.914698	1.22052e-05	0.00457874	0.130683	5.97139e-06	0.000634004	0.119535	0.138648	0.999971	0.928505	0.999906	0.963408	0.0780273	0.999888	2.10711	0.0935532	0.999826	2.03
chr12_JGVv57_84_t01	VIT_12s0057g00950	JGVv57.84	Skin	No hit	No hit	10.9641	9.53424	8.61687	8.46329	8.23609	7.78002	0.00118495	0.0457746	0.0207173	0.585243	0.371162	0.130884	0.577938	0.529476	0.000287793	0.0169047	0.72897	0.510972	0.999936	0.704863	0.999964	0.862095	0.448207	0.999564	0.966966	0.257781	0.992975	1.63815
chr12_JGVv57_89_t01	VIT_12s0057g01000	JGVv57.89	Pulp	Unknown protein	Unknown	9.24135	9.12923	10.7972	13.7242	13.5351	13.5846	0.00115599	0.03671	0.812047	0.999906	0.925223	0.000905656	0.072597	3.17763	0.00181525	0.0380811	2.94002	0.916374	0.999971	0.688631	0.999906	0.877172	0.916385	0.999888	1.0349	0.767277	0.999826	0.907787
chr12_JGVv57_9_t01	VIT_12s0057g00100	JGVv57.9	Pulp	Wound-responsive	Response to stimulus.Stress response.Abiotic stress response.wounding	10.2848	10.278	12.2272	13.9312	13.5525	13.8996	5.72908e-05	0.00444538	0.988057	0.999906	0.995281	9.28428e-05	0.018793	3.8617	9.73865e-05	0.00479568	3.84347	0.653444	0.999971	0.407992	0.999906	0.769133	0.447996	0.999888	1.27196	0.944659	0.999826	0.978303
chr12_JGVv59_109_t01	VIT_12s0059g01160	JGVv59.109	Pulp	Unknown protein	Unknown	11.4088	11.0589	10.6765	11.2701	11.3853	11.206	0.0048307	0.0953801	0.104211	0.999906	0.784639	0.0766128	0.502668	0.767152	0.00116705	0.0288037	0.601937	0.692132	0.999971	0.587801	0.999906	1.0831	0.399874	0.999888	0.883136	0.762521	0.999826	0.956523
chr12_JGVv59_111_t01	VIT_12s0059g01180	JGVv59.111	Pulp	Bromo-adjacenty (BAH) domain-containing protein	Regulation overview.Regulation of gene expression.Regulation of transcription.Transcription factor.PHD family transcription factor	12.5848	12.5396	11.9856	11.6453	11.6865	11.5514	0.0013655	0.0412228	0.791998	0.999906	0.969186	0.00217808	0.1215	0.68113	0.00101264	0.025996	0.660141	0.719783	0.999971	0.809823	0.999906	1.02897	0.431407	0.999888	0.910581	0.583759	0.999826	0.936962
chr12_JGVv59_117_t01	VIT_12s0059g01240	JGVv59.117	Pulp	Nitrate transporter (NTP3)	Transport overview.Electrochemical Potential-driven Transporters.Porters.Proton-dependent Oligopeptide Transporter	15.4718	15.3711	14.3856	9.93557	10.4359	10.3078	0.000143628	0.00831504	0.697543	0.999906	0.932616	0.000400448	0.045946	0.505043	0.000118965	0.00550526	0.471011	0.141978	0.999971	0.058205	0.999906	1.41453	0.621177	0.999888	0.91507	0.154975	0.999826	1.29439
chr12_JGVv59_117_t01	VIT_12s0059g01240	JGVv59.117	Seed	Nitrate transporter (NTP3)	Transport overview.Electrochemical Potential-driven Transporters.Porters.Proton-dependent Oligopeptide Transporter	12.9047	12.556	11.8871	15.3894	15.6227	15.3273	0.00102135	0.0720764	0.182157	0.999915	0.785269	0.0126307	0.641237	0.628972	0.000273051	0.0225958	0.81483	0.486184	1	0.369378	0.999923	0.861757	0.257043	0.999908	0.991535	0.8104	0.999998	1.73175
chr12_JGVv59_118_t01	VIT_12s0059g01250	JGVv59.118	Pulp	Endo-1,4-beta-glucanase	Cellular process.Cellular component organization and biogenesis.Cell wall organization and biogenesis.Cell wall metabolism.Cell wall catabolism.Cellulose catabolism	13.1014	12.2926	11.5428	10.1178	9.63146	9.48283	1.29752e-06	0.000257092	0.00273658	0.493226	0.570835	0.00517634	0.182737	0.594722	2.24349e-07	5.30444e-05	0.339488	0.0424305	0.999971	0.0628421	0.999906	0.713839	0.562674	0.999888	0.902104	0.0165372	0.999826	0.643957
chr12_JGVv59_118_t01	VIT_12s0059g01250	JGVv59.118	Seed	Endo-1,4-beta-glucanase	Cellular process.Cellular component organization and biogenesis.Cell wall organization and biogenesis.Cell wall metabolism.Cell wall catabolism.Cellulose catabolism	12.5726	11.7424	10.8527	9.66848	9.60124	9.42409	1.58643e-07	9.29911e-05	0.00216121	0.410864	0.562447	0.00110322	0.204585	0.539735	2.61663e-08	1.78133e-05	0.884448	0.615376	1	0.793102	0.999923	1.11079	0.490584	0.999908	1.26151	0.342751	0.999998	1.84604
chr12_JGVv59_137_t01	VIT_12s0059g01460	JGVv59.137	Pulp	Ethylene-responsive element-binding factor 3	Signaling.Hormone Signaling.Ethylene Signaling.Ethylene-mediated Signaling pathway	13.5411	13.6233	14.0836	14.3236	14.2662	14.0977	0.000785739	0.028343	0.566662	0.999906	1.05859	0.00231004	0.124861	1.37578	0.00042399	0.0138714	1.4564	0.266724	0.999971	0.688498	0.999906	0.960979	0.2427	0.999888	0.889768	0.119497	0.999826	0.855048
chr12_JGVv59_144_t01	VIT_12s0059g01530	JGVv59.144	Pulp	Unknown protein	Unknown	13.7493	13.9985	14.2936	14.3582	14.4024	14.2943	0.00497463	0.097334	0.120537	0.999906	1.18849	0.06738	0.483254	1.22697	0.00121479	0.0293889	1.45824	0.788576	0.999971	0.780136	0.999906	1.03111	0.495496	0.999888	0.927773	0.686386	0.999826	0.956635
chr12_JGVv59_147_t01	VIT_12s0059g01560	JGVv59.147	Pulp	Protein disulfide-isomerase A6	Metabolism.Primary metabolism.Protein metabolism and modification.Protein folding.Disulfide bond rearrangement	14.2166	13.9042	13.7019	13.5838	13.4684	13.3351	0.00365153	0.0797049	0.0368015	0.958528	0.805347	0.170046	0.65346	0.869155	0.000933892	0.0244883	0.699972	0.240224	0.999971	0.430307	0.999906	0.923092	0.363043	0.999888	0.911736	0.0933428	0.999826	0.841617
chr12_JGVv59_149_t01	VIT_12s0059g01580	JGVv59.149	Skin	Unknown	Unknown	13.8121	13.6083	12.8261	13.265	13.1537	13.3263	0.000506492	0.026587	0.409233	0.999018	0.868241	0.00256391	0.110303	0.581467	0.000216435	0.0143285	1.12705	0.775495	0.999936	0.65135	0.999964	0.913339	0.484309	0.999564	1.38623	0.803481	0.999264	2.16254
chr12_JGVv59_169_t01	VIT_12s0059g01790	JGVv59.169	Skin	Caffeic acid O-methyltransferase	Metabolism.Secondary metabolism.Phenylpropanoid metabolism.Phenylpropanoid biosynthesis	11.067	10.5995	9.46498	7.66748	7.55519	7.72538	1.6147e-05	0.00280439	0.136156	0.911488	0.723224	0.000623473	0.0534818	0.455474	4.88932e-06	0.00109179	1.12521	0.854428	0.999936	0.717139	0.999964	0.877661	0.58332	0.999564	1.32133	0.851746	0.999264	2.17968
chr12_JGVv59_170_t01	VIT_12s0059g01800	JGVv59.170	Pulp	Unknown protein	Unknown	14.0832	14.327	14.7522	14.916	14.8802	14.8724	0.000134591	0.00795924	0.098655	0.999906	1.18409	0.00516717	0.182737	1.3428	3.21897e-05	0.00218239	1.59	0.94945	0.999971	0.805228	0.999906	0.975458	0.957071	0.999888	0.994592	0.763913	0.999826	0.970183
chr12_JGVv59_171_t01	VIT_12s0059g01810	JGVv59.171	Pulp	Photosystem II psbZ	Metabolism.Primary metabolism.Generation of metabolite precursors and energy.Photosynthesis.Photosystem II	11.3765	10.4699	10.1322	10.6529	10.4172	10.4446	0.00471612	0.0943761	0.0181894	0.823998	0.533449	0.365761	0.79949	0.79127	0.00158398	0.0350368	0.422102	0.785107	0.999971	0.526953	0.999906	0.849273	0.941242	0.999888	1.01917	0.575888	0.999826	0.865556
chr12_JGVv59_175_t01	VIT_12s0059g01850	JGVv59.175	Skin	Peroxisomal membrane protein	Unknown	7.74948	6.86468	8.10412	9.50272	9.57346	9.66028	0.00069705	0.0332974	0.00618573	0.393759	0.541563	0.000218141	0.0324742	2.36106	0.255307	0.63778	1.06203	0.877079	0.999936	0.819255	0.999964	1.10788	0.77913	0.999564	5.02312	0.611174	0.999264	1.34188
chr12_JGVv59_181_t01	VIT_12s0059g01920	JGVv59.181	Pulp	Strubbelig-receptor family 3	Signaling.Signaling pathway.Protein kinase	12.2424	12.6461	12.9819	12.6718	12.7844	12.8272	0.0011347	0.0361562	0.0352698	0.955091	1.32285	0.0776038	0.50463	1.26207	0.000254087	0.00963475	1.66953	0.690661	0.999971	0.547673	0.999906	1.08118	0.81883	0.999888	1.03013	0.407469	0.999826	1.11375
chr12_JGVv59_202_t01	VIT_12s0059g02140	JGVv59.202	Skin	F-box family protein	Metabolism.Primary metabolism.Protein metabolism and modification.Proteolysis.cytoplasmic and nuclear protein degradation.Ubiquitin-mediated proteolysis	11.2364	10.8166	10.435	12.2213	12.3855	12.1333	0.00605871	0.115562	0.0827772	0.826364	0.747502	0.113815	0.552833	0.7676	0.00148836	0.0471862	0.839568	0.560774	0.999936	0.491195	0.999964	0.946804	0.291946	0.999564	1.16052	0.71137	0.999264	1.73193
chr12_JGVv59_203_t01	VIT_12s0059g02150	JGVv59.203	Pulp	Aconitate hydratase, cytoplasmic	Metabolism.Primary metabolism.Generation of metabolite precursors and energy.Citric acid cycle	12.4496	12.4575	11.6652	11.3289	11.2168	11.1911	0.00048739	0.0201074	0.97084	0.999906	1.00545	0.000568733	0.053833	0.577435	0.000635064	0.0185354	0.580582	0.7907	0.999971	0.601761	0.999906	0.925231	0.904667	0.999888	0.982349	0.521553	0.999826	0.9089
chr12_JGVv59_216_t01	VIT_12s0059g02290	JGVv59.216	Skin	Unknown protein	Unknown	15.0703	14.9388	14.3546	13.2161	13.3368	13.2069	0.000401338	0.0229981	0.45859	0.999018	0.912877	0.00180267	0.0932352	0.66702	0.000191816	0.0133919	0.9139	0.713902	0.999936	0.496302	0.999964	0.94204	0.464095	0.999564	1.48842	0.958334	0.999264	1.86672
chr12_JGVv59_251_t01	VIT_12s0059g02650	JGVv59.251	Skin	Basic helix-loop-helix ILR3	Signaling.Hormone Signaling.Auxin Signaling.Auxin metabolism	11.5884	11.7402	12.1682	11.9463	12.128	11.9428	0.00284487	0.0757355	0.360163	0.999018	1.11091	0.0123656	0.233659	1.3454	0.00097596	0.0370076	0.879556	0.441462	0.999936	0.274279	0.999964	1.08064	0.26529	0.999564	2.16107	0.983126	0.999264	1.79322
chr12_JGVv59_26_t01	VIT_12s0059g00270	JGVv59.26	Pulp	NADPH-protochlorophyllide oxidoreductase	Metabolism.Primary metabolism.Cofactor metabolism.Tetrapyrrole metabolism.Chlorophyll metabolism.Chlorophyll biosynthesis	9.17615	8.53691	6.8042	8.07933	7.67327	8.25924	0.000896915	0.030926	0.295604	0.999906	0.642051	0.0062931	0.199171	0.300885	0.000297614	0.0106943	0.193184	0.613482	0.999971	0.504869	0.999906	0.754685	0.33721	0.999888	1.50104	0.767177	0.999826	1.13282
chr12_JGVv59_30_t01	VIT_12s0059g00310	JGVv59.30	Pulp	Unknown	Unknown	7.4442	8.38192	10.0113	11.0887	11.0138	11.2329	0.00483671	0.095405	0.216624	0.999906	1.9155	0.0347875	0.384754	3.09371	0.00131345	0.0310288	5.926	0.956667	0.999971	0.920736	0.999906	0.94943	0.770933	0.999888	1.16405	0.847943	0.999826	1.10518
chr12_JGVv59_32_t01	VIT_12s0059g00340	JGVv59.32	Pulp	EF hand	Signaling.Signaling pathway.Calcium sensors and Signaling	8.14301	8.94426	10.5411	11.3403	11.2126	11.4784	0.00619944	0.1111	0.273225	0.999906	1.74261	0.0322431	0.376584	3.02488	0.00180763	0.0380489	5.27118	0.934582	0.999971	0.860365	0.999906	0.915237	0.714602	0.999888	1.2023	0.849323	0.999826	1.10039
chr12_JGVv59_39_t01	VIT_12s0059g00420	JGVv59.39	Pulp	EF hand	Signaling.Signaling pathway.Calcium sensors and Signaling	8.22236	9.0524	10.5214	11.3774	11.2053	11.2797	0.00399493	0.0851525	0.213286	0.999906	1.77773	0.0305294	0.368249	2.76828	0.00108274	0.0272731	4.92125	0.966126	0.999971	0.794659	0.999906	0.887544	0.910303	0.999888	1.05298	0.882593	0.999826	0.934564
chr12_JGVv59_46_t01	VIT_12s0059g00490	JGVv59.46	Pulp	Unknown	Unknown	13.6516	14.7865	15.3366	14.2582	14.3225	14.129	3.44663e-06	0.000538746	0.000383343	0.211485	2.19602	0.0690217	0.486594	1.4642	8.92254e-07	0.000154015	3.21542	0.801043	0.999971	0.828416	0.999906	1.04562	0.515465	0.999888	0.874466	0.663806	0.999826	0.914357
chr12_JGVv59_46_t01	VIT_12s0059g00490	JGVv59.46	Skin	Unknown	Unknown	12.4703	14.3514	15.1035	12.6232	12.6728	12.6067	5.58629e-11	3.9294e-07	9.39376e-08	0.00132151	3.68341	0.0143823	0.25021	1.6843	1.92971e-11	1.35736e-07	0.955203	0.97318	0.999936	0.867103	0.999964	12.8357	0.823786	0.999564	2.70211	0.95584	0.999264	1.93885
chr12_JGVv59_46_t01	VIT_12s0059g00490	JGVv59.46	Seed	Unknown	Unknown	12.0131	12.9526	13.8033	14.4272	14.4695	14.2766	1.53247e-06	0.000585256	0.00267135	0.434687	1.91782	0.00607708	0.481327	1.80343	2.6698e-07	0.000113814	0.874872	0.790851	1	0.886827	0.999923	2.79555	0.51691	0.999908	2.5003	0.61244	0.999998	1.8337
chr12_JGVv59_82_t01	VIT_12s0059g00880	JGVv59.82	Pulp	WRKY DNA-binding protein 6	Regulation overview.Regulation of gene expression.Regulation of transcription.Transcription factor.WRKY family transcription factor	13.4935	14.1628	14.5409	14.5138	14.6008	14.5697	0.00116641	0.0367917	0.0158964	0.798679	1.59032	0.163512	0.643862	1.2997	0.000300135	0.0107575	2.06694	0.946893	0.999971	0.745841	0.999906	1.0622	0.90777	0.999888	0.978675	0.834908	0.999826	1.03955
chr12_PDVv34_70_t01	VIT_12s0034g01590	PDVv34.70	Seed	Ribosomal protein S26 (RPS26C) 40S	Metabolism.Primary metabolism.Protein metabolism and modification.Protein synthesis.Ribosome	9.2113	7.06813	6.31571	8.27075	8.71537	8.54562	0.00145353	0.089489	0.00793196	0.674224	0.226382	0.334171	0.999868	0.593605	0.000499472	0.0349581	0.888997	0.844587	1	0.566881	0.999923	0.733139	0.826665	0.999908	0.754575	0.723016	0.999998	1.80755
chr12_PDVv35_169_t01	VIT_12s0035g00220	PDVv35.169	Skin	No hit	No hit	5.16413	7.76633	7.75972	6.70736	6.73888	7.35917	0.000400565	0.0229981	0.000500258	0.16838	6.07211	0.992434	0.998507	0.995432	0.000514874	0.0248056	1.53718	0.573382	0.999936	0.963905	0.999964	59.8689	0.37533	0.999564	0.997871	0.351775	0.999264	2.85279
chr12_PDVv59_24_t01	VIT_12s0059g00320	PDVv59.24	Pulp	EF hand	Signaling.Signaling pathway.Calcium sensors and Signaling	6.92873	4.26492	6.70325	7.55425	7.53456	7.59934	0.0013911	0.0417481	0.000985948	0.330671	0.157802	0.00233344	0.124861	5.42013	0.766517	0.929326	0.855308	0.996135	0.999971	0.979305	0.999906	0.986446	0.931987	0.999888	1.04592	0.952628	0.999826	1.03175
chr12_random_JGVv99_1_t01	VIT_12s0142g00050	JGVv99.1	Skin	PUMILIO 7 (APUM7)	Regulation overview.Regulation of gene expression.Regulation of translation.Translation repression	9.39199	9.7223	10.4027	11.4927	11.5889	11.4554	9.55436e-05	0.00890137	0.131516	0.907592	1.25728	0.002804	0.11551	1.60261	2.54378e-05	0.0031669	0.911626	0.815159	0.999936	0.656732	0.999964	1.27429	0.537797	0.999564	2.80326	0.863025	0.999264	1.87704
chr12_random_JGVv99_13_t01	VIT_12s0142g00420	JGVv99.13	Pulp	Copper-transporting ATPase PAA1	Transport overview.Primary Active Transporters.P-P-bond hydrolysis-driven transporters.P-type ATPase (P-ATPase).Cu2+-exporting ATPase	13.8071	13.6878	13.2153	13.1584	13.1708	12.9183	0.00136236	0.0411723	0.458742	0.999906	0.920634	0.00492737	0.177044	0.720723	0.000580409	0.0172808	0.663522	0.215195	0.999971	0.938397	0.999906	1.00864	0.120744	0.999888	0.839427	0.139583	0.999826	0.846676
chr12_random_JGVv99_3_t01	VIT_12s0142g00110	JGVv99.3	Pulp	Splicing factor, arginine/serine-rich 2	Metabolism.Primary metabolism.Nucleobase, nucleoside, nucleotide, nucleic acid metabolism.Nucleic acid metabolism.RNA metabolism.RNA processing.mRNA processing.mRNA splicing	10.7639	11.17	11.8285	12.3981	12.5465	12.5617	0.000857901	0.0298736	0.130239	0.999906	1.32515	0.0162165	0.290364	1.57841	0.000209148	0.00850111	2.09163	0.791196	0.999971	0.575971	0.999906	1.10836	0.954417	0.999888	1.01055	0.537826	0.999826	1.12006
chr12_random_JGVv99_3_t01	VIT_12s0142g00110	JGVv99.3	Skin	Splicing factor, arginine/serine-rich 2	Metabolism.Primary metabolism.Nucleobase, nucleoside, nucleotide, nucleic acid metabolism.Nucleic acid metabolism.RNA metabolism.RNA processing.mRNA processing.mRNA splicing	9.28858	9.24225	10.234	11.8899	11.8456	11.8574	0.000515985	0.0269846	0.861178	0.999018	0.968393	0.000488845	0.0478259	1.98854	0.000827708	0.0335567	1.00826	0.984971	0.999936	0.867245	0.999964	0.978996	0.96426	0.999564	3.83895	0.902609	0.999264	1.96524
chr13_GSVIVT00011288001_t01	VIT_13s0106g00810	GSVIVG00011288001	Pulp	No hit	No hit	9.78075	9.22738	8.71907	10.3599	10.4744	10.5092	2.28707e-05	0.00221131	0.00902119	0.742546	0.681426	0.0158367	0.288029	0.703045	4.29046e-06	0.000480942	0.479073	0.74436	0.999971	0.574948	0.999906	1.08256	0.864342	0.999888	1.02442	0.465125	0.999826	1.109
chr13_GSVIVT00011288001_t01	VIT_13s0106g00810	GSVIVG00011288001	Skin	No hit	No hit	9.39679	9.07167	8.6995	9.56977	9.6523	9.5999	0.00521898	0.106484	0.115628	0.886497	0.798232	0.0729105	0.473918	0.772621	0.00127321	0.0430599	0.964334	0.918661	0.999936	0.685679	0.999964	0.940653	0.797109	0.999564	1.23004	0.882423	0.999264	1.89379
chr13_GSVIVT00016486001_t01	VIT_13s0019g02190	GSVIVG00016486001	Skin	No hit	No hit	9.97995	10.956	11.6641	9.96032	9.90666	9.84444	9.3244e-05	0.00871599	0.00812495	0.432014	1.96712	0.0504815	0.408969	1.63357	1.95431e-05	0.00265635	0.957786	0.947256	0.999936	0.879574	0.999964	2.8981	0.860543	0.999564	2.3369	0.743635	0.999264	1.93875
chr13_GSVIVT00016486001_t01	VIT_13s0019g02190	GSVIVG00016486001	Seed	No hit	No hit	8.25709	9.00616	9.91374	10.9392	10.6535	10.965	0.000124136	0.0168729	0.0390153	0.968091	1.68071	0.0133659	0.655669	1.8759	2.52151e-05	0.00398029	1.24102	0.620691	1	0.421532	0.999923	1.63877	0.381106	0.999908	2.32984	0.941832	0.999998	2.35714
chr13_GSVIVT00032167001_t01	VIT_13s0064g00350	GSVIVG00032167001	Skin	No hit	No hit	8.57677	8.61548	9.85316	8.29692	8.11896	8.84929	0.00176882	0.057402	0.9191	0.999018	1.0272	0.00211298	0.0997092	2.35818	0.0015779	0.0486285	1.65902	0.14478	0.999936	0.64095	0.999964	1.01972	0.0604086	0.911832	4.78485	0.152041	0.946631	3.05334
chr13_GSVIVT00032171001_t01	VIT_13s0064g00320	GSVIVG00032171001	Skin	R protein PRF disease resistance protein	Response to stimulus.Stress response.Biotic stress response.Plant-pathogen interaction.R proteins from Plant-pathogen interaction	7.60536	6.37635	7.73	7.3783	7.64563	8.3449	5.02589e-05	0.0059666	0.000171714	0.104701	0.426611	4.57395e-05	0.0134055	2.55558	0.679207	0.896897	1.62369	0.00702847	0.48591	0.376769	0.999964	1.24998	0.0241185	0.721145	5.82465	0.00234939	0.319824	1.65495
chr13_GSVIVT00034590001_t01	VIT_13s0073g00700	GSVIVG00034590001	Skin	Unknown	Unknown	9.3598	7.88498	7.83002	7.35923	7.61196	7.29562	0.00156239	0.0536851	0.0019597	0.271616	0.359778	0.902902	0.981994	0.962619	0.00137743	0.0451672	0.803105	0.757817	0.999936	0.575478	0.999964	1.06301	0.483776	0.999564	0.98666	0.887723	0.999264	1.69107
chr13_JGVv106_16_t01	VIT_13s0106g00230	JGVv106.16	Skin	Ankyrin	Diverse functions.Gene family with diverse functions.Ankyrin domain family	5.50507	4.23064	6.65366	7.21973	6.21889	5.88148	0.000838893	0.0373925	0.0371906	0.69643	0.413389	0.000182718	0.0292531	5.36292	0.0592324	0.341668	0.791464	0.0746463	0.999936	0.098594	0.999964	0.821857	0.572355	0.999564	40.3267	0.0290621	0.67134	1.36585
chr13_JGVv106_19_t01	VIT_13s0106g00280	JGVv106.19	Pulp	Cytochrome P450, family 79, subfamily A, polypeptide 2	Metabolism.Secondary metabolism.Primary amino acids derivated metabolism.Glucosinolate metabolism	5.98208	8.81885	10.9781	12.8651	12.9766	12.8381	8.27645e-11	9.31465e-08	6.17411e-06	0.0248164	7.14419	0.000317682	0.0411903	4.46697	1.3235e-11	1.69264e-08	31.9129	0.965348	0.999971	0.841017	0.999906	1.08038	0.803303	0.999888	0.908454	0.961299	0.999826	0.981475
chr13_JGVv106_19_t01	VIT_13s0106g00280	JGVv106.19	Skin	Cytochrome P450, family 79, subfamily A, polypeptide 2	Metabolism.Secondary metabolism.Primary amino acids derivated metabolism.Glucosinolate metabolism	7.82641	8.99667	10.8379	13.302	13.2614	13.0946	1.01504e-05	0.00206951	0.0399239	0.703821	2.25052	0.00175622	0.0920165	3.58305	2.14707e-06	0.000610201	0.890835	0.924129	0.999936	0.941785	0.999964	2.92148	0.764304	0.999564	11.2436	0.709357	0.999264	1.85347
chr13_JGVv139_32_t01	VIT_13s0139g00340	JGVv139.32	Pulp	R protein MLA10	Response to stimulus.Stress response.Biotic stress response.Plant-pathogen interaction.R proteins from Plant-pathogen interaction	9.38584	9.80784	10.1423	10.7646	10.8802	10.9151	0.00624588	0.111577	0.0666501	0.999906	1.33979	0.14325	0.617794	1.2609	0.00156563	0.0347676	1.68933	0.782464	0.999971	0.608795	0.999906	1.08349	0.877167	0.999888	1.02448	0.505758	0.999826	1.11001
chr13_JGVv156_2_t01	VIT_13s0156g00020	JGVv156.2	Skin	SC35 splicing factor SCL30a, 30a kD	Metabolism.Primary metabolism.Nucleobase, nucleoside, nucleotide, nucleic acid metabolism.Nucleic acid metabolism.RNA metabolism.RNA processing.mRNA processing.mRNA splicing	13.2513	13.0768	12.6234	12.4051	12.4012	12.2044	2.60607e-05	0.00405107	0.168363	0.933593	0.886064	0.000713793	0.0559423	0.730303	8.39775e-06	0.0015836	0.872464	0.194995	0.999936	0.975227	0.999964	0.967592	0.121351	0.999564	1.59589	0.114357	0.908113	1.82878
chr13_JGVv156_24_t01	VIT_13s0156g00260	JGVv156.24	Pulp	Homeobox-leucine zipper protein HAT14	Regulation overview.Regulation of gene expression.Regulation of transcription.Transcription factor.Homeobox domain family transcription factor	13.5209	13.99	14.5149	14.9035	14.7724	14.9445	0.000152556	0.00870653	0.0337452	0.94443	1.38421	0.0182159	0.304348	1.43886	3.07696e-05	0.00210129	1.99169	0.704609	0.999971	0.543145	0.999906	0.913087	0.425645	0.999888	1.12672	0.849173	0.999826	1.02879
chr13_JGVv158_10_t01	VIT_13s0158g00120	JGVv158.10	Pulp	Protein kinase	Signaling.Signaling pathway.Protein kinase	9.90855	9.68374	9.15466	9.55579	9.56975	9.84816	0.00631593	0.112279	0.332453	0.999906	0.855702	0.0258533	0.352257	0.692997	0.00199513	0.0404722	0.592999	0.364216	0.999971	0.951752	0.999906	1.00972	0.231378	0.999888	1.21286	0.209194	0.999826	1.22465
chr13_JGVv158_22_t01	VIT_13s0158g00240	JGVv158.22	Pulp	No hit	No hit	9.66118	9.95286	11.0616	12.2317	11.9789	12.2761	8.46435e-05	0.00579447	0.345256	0.999906	1.22407	0.000739951	0.0647467	2.15662	3.77402e-05	0.00242988	2.63984	0.581052	0.999971	0.412884	0.999906	0.839306	0.336413	0.999888	1.2287	0.8852	0.999826	1.03125
chr13_JGVv158_22_t01	VIT_13s0158g00240	JGVv158.22	Skin	No hit	No hit	8.6342	7.72372	9.03494	9.40065	9.47528	10.0511	0.000330908	0.0201524	0.00469682	0.356348	0.532006	9.61971e-05	0.0206611	2.48153	0.196713	0.573904	1.49056	0.0775032	0.999936	0.808275	0.999964	1.12948	0.0662221	0.92568	5.50546	0.0389848	0.726133	1.88774
chr13_JGVv158_29_t01	VIT_13s0158g00320	JGVv158.29	Pulp	FAD linked oxidase, N-terminal	Unclear	9.26399	10.5696	11.2764	10.6962	11.1242	11.0304	0.00113153	0.036137	0.0143771	0.786588	2.47192	0.174693	0.659346	1.63216	0.000297356	0.0106943	4.03456	0.682293	0.999971	0.40799	0.999906	1.34539	0.855531	0.999888	0.937032	0.517612	0.999826	1.26067
chr13_JGVv158_31_t01	VIT_13s0158g00340	JGVv158.31	Pulp	Glycerol-3-phosphate dehydrogenase	Metabolism.Primary metabolism.Lipid metabolism.Glycerolipid metabolism.Glycerophospholipid metabolism.Glycerophospholipid biosynthesis	12.6415	13.3252	13.3538	12.6812	12.8951	12.7979	0.00209005	0.0551714	0.00255341	0.475992	1.60631	0.894298	0.97727	1.02	0.00174764	0.0372352	1.63843	0.608586	0.999971	0.322342	0.999906	1.15985	0.651336	0.999888	0.934809	0.587905	0.999826	1.08424
chr13_JGVv158_31_t01	VIT_13s0158g00340	JGVv158.31	Skin	Glycerol-3-phosphate dehydrogenase	Metabolism.Primary metabolism.Lipid metabolism.Glycerolipid metabolism.Glycerophospholipid metabolism.Glycerophospholipid biosynthesis	11.8405	12.1562	12.608	13.0734	13.1693	13.0418	0.00331838	0.0824779	0.146757	0.919613	1.24463	0.0402373	0.374565	1.36771	0.000823463	0.0335139	0.915385	0.825093	0.999936	0.655868	0.999964	1.25268	0.55374	0.999564	1.99053	0.88297	0.999264	1.84276
chr13_JGVv158_6_t01	VIT_13s0158g00080	JGVv158.6	Skin	Serine carboxypeptidase	Metabolism.Primary metabolism.Protein metabolism and modification.Proteolysis.Peptidase-mediated proteolysis	11.0908	9.72358	9.00595	7.64997	7.50599	6.94874	0.000131812	0.0110706	0.00409013	0.335132	0.387639	0.119013	0.561084	0.608096	3.33652e-05	0.00386322	0.679594	0.270655	0.999936	0.751253	0.999964	1.03707	0.223541	0.999564	1.03312	0.127445	0.922504	1.59741
chr13_JGVv175_12_t01	VIT_13s0175g00150	JGVv175.12	Pulp	Armadillo repeat-containing protein	Unknown	10.3454	10.862	11.1163	11.4721	11.76	11.683	0.00155703	0.0450138	0.014361	0.786588	1.43059	0.216363	0.700604	1.19269	0.000435433	0.0140982	1.70625	0.347896	0.999971	0.162535	0.999906	1.22085	0.70606	0.999888	0.948065	0.303671	0.999826	1.15745
chr13_JGVv175_18_t01	VIT_13s0175g00210	JGVv175.18	Pulp	NLI interacting factor (NIF)	Transport overview.Primary Active Transporters.P-P-bond hydrolysis-driven transporters.Mitochondrial Protein Translocase	11.7879	12.151	12.4401	12.4612	12.75	12.823	0.000462818	0.0192916	0.0216665	0.867154	1.28617	0.064572	0.477746	1.22189	0.000100156	0.00485199	1.57156	0.0527199	0.999971	0.0648604	0.999906	1.22162	0.634261	0.999888	1.05195	0.0220864	0.999826	1.28508
chr13_JGVv175_2_t01	VIT_13s0175g00040	JGVv175.2	Pulp	No hit	No hit	7.7931	8.13655	8.83692	9.41948	9.30579	9.67874	0.00582894	0.107332	0.27781	0.999906	1.26879	0.0301221	0.367186	1.62493	0.00171281	0.0367314	2.06169	0.479214	0.999971	0.717784	0.999906	0.924217	0.239165	0.999888	1.295	0.411314	0.999826	1.19686
chr13_JGVv19_105_t01	VIT_13s0019g04210	JGVv19.105	Pulp	No hit	No hit	9.01453	9.55706	9.80819	10.4252	10.3405	10.367	0.00479863	0.0951481	0.0247744	0.900859	1.45652	0.287827	0.748602	1.19014	0.00143853	0.033032	1.73347	0.9335	0.999971	0.718419	0.999906	0.942976	0.910147	0.999888	1.01853	0.804218	0.999826	0.960453
chr13_JGVv19_112_t01	VIT_13s0019g04140	JGVv19.112	Pulp	LHCA1	Metabolism.Primary metabolism.Generation of metabolite precursors and energy.Photosynthesis.Antenna proteins	13.8585	13.0195	11.5888	6.88129	6.03581	6.0642	0.0025841	0.0645131	0.183268	0.999906	0.559022	0.0259038	0.352602	0.370959	0.000675221	0.0193719	0.207374	0.311641	0.999971	0.179985	0.999906	0.556524	0.963717	0.999888	1.01987	0.194754	0.999826	0.567585
chr13_JGVv19_112_t01	VIT_13s0019g04140	JGVv19.112	Seed	LHCA1	Metabolism.Primary metabolism.Generation of metabolite precursors and energy.Photosynthesis.Antenna proteins	9.866	8.90838	6.52629	5.85621	6.58889	6.79816	8.63294e-06	0.00246295	0.129947	0.999915	0.514904	0.000390904	0.123578	0.191831	2.6821e-06	0.000770036	1.1561	0.290763	1	0.244073	0.999923	0.714492	0.737564	0.999908	1.04845	0.136185	0.999998	2.22735
chr13_JGVv19_113_t01	VIT_13s0019g04130	JGVv19.113	Skin	AarF domain containing kinase	Signaling.Signaling pathway.Protein kinase	11.1787	11.2541	11.8191	11.5546	11.4379	11.6958	0.000783541	0.0356727	0.660268	0.999018	1.05364	0.00182566	0.0942509	1.47947	0.000496312	0.0243538	1.19576	0.326016	0.999936	0.496771	0.999964	1.03859	0.137115	0.999564	2.61212	0.411625	0.999264	2.25231
chr13_JGVv19_116_t01	VIT_13s0019g04100	JGVv19.116	Skin	Zinc finger (C3HC4-type ring finger)	Regulation overview.Regulation of gene expression.Regulation of transcription.Transcription factor.Zinc finger C3HC4 family transcription factor	10.2275	10.2485	11.4017	10.9112	10.9296	11.3494	3.4473e-06	0.00107233	0.927815	0.999018	1.01468	9.69489e-06	0.00578105	2.22396	7.16854e-06	0.00143434	1.33766	0.111598	0.999936	0.936608	0.999964	1.01092	0.075801	0.950286	4.65306	0.0642019	0.804422	2.52489
chr13_JGVv19_119_t01	VIT_13s0019g04070	JGVv19.119	Pulp	MLO1	Cellular process.Cell growth and death.Cell death	8.91465	8.45869	7.48535	7.77836	8.1223	8.25283	2.72771e-05	0.00256678	0.112345	0.999906	0.729026	0.00121487	0.0865669	0.509327	7.37444e-06	0.000733201	0.371313	0.230619	0.999971	0.22818	0.999906	1.26922	0.645075	0.999888	1.0947	0.0988837	0.999826	1.38941
chr13_JGVv19_13_t01	VIT_13s0019g05220	JGVv19.13	Pulp	No hit	No hit	10.3277	10.6425	11.381	12.2378	12.3923	12.2881	0.000392542	0.0171499	0.213096	0.999906	1.24385	0.00488307	0.177044	1.66847	0.000116979	0.0054492	2.07532	0.819526	0.999971	0.538508	0.999906	1.11302	0.677932	0.999888	0.930336	0.840965	0.999826	1.03548
chr13_JGVv19_131_t01	VIT_13s0019g03940	JGVv19.131	Skin	Unknown protein	Unknown	13.7313	13.6288	13.1587	14.0938	13.8747	13.9148	0.000118492	0.0102267	0.431876	0.999018	0.931437	0.000713494	0.0559423	0.721937	6.09105e-05	0.00597135	1.02815	0.207243	0.999936	0.0969094	0.999964	0.954237	0.757987	0.999564	1.58666	0.172695	0.959339	2.03098
chr13_JGVv19_134_t01	VIT_13s0019g03910	JGVv19.134	Pulp	Unknown	Unknown	7.4445	8.8064	9.18883	11.7975	11.9983	11.9263	1.38706e-06	0.000269146	4.46484e-05	0.0697905	2.57022	0.210141	0.693057	1.30354	6.54235e-07	0.00011953	3.35039	0.796481	0.999971	0.507931	0.999906	1.14928	0.812045	0.999888	0.951358	0.670532	0.999826	1.09338
chr13_JGVv19_16_t01	VIT_13s0019g05190	JGVv19.16	Skin	RAB GTPase RAB_ALPHA	Cellular process.Cellular transport.Protein trafficking.Vesicle-mediated trafficking	9.69228	8.85329	9.019	10.6773	10.7607	10.6129	0.000961544	0.0406076	0.000420213	0.151578	0.559037	0.455194	0.844421	1.12171	0.00374284	0.079899	0.902608	0.797758	0.999936	0.706561	0.999964	1.32635	0.504995	0.999564	1.21192	0.770729	0.999264	1.76872
chr13_JGVv19_162_t01	VIT_13s0019g03610	JGVv19.162	Pulp	RNA recognition motif (RRM)-containing protein	Unknown	8.89829	9.89488	11.0151	9.29286	8.41367	8.43874	0.00774881	0.126969	0.127915	0.999906	1.99528	0.0881153	0.528995	2.17382	0.00194231	0.0397158	4.33737	0.306614	0.999971	0.178	0.999906	0.543672	0.969047	0.999888	1.01753	0.190437	0.999826	0.553201
chr13_JGVv19_171_t01	VIT_13s0019g03520	JGVv19.171	Skin	No hit	No hit	11.6581	11.0689	9.1826	11.2017	11.2698	10.8572	0.000108967	0.00970221	0.284709	0.991743	0.664703	0.0011849	0.0737296	0.270505	4.16965e-05	0.00461879	0.751306	0.720349	0.999936	0.901066	0.999964	0.797171	0.452357	0.999564	1.14613	0.529888	0.999264	1.67794
chr13_JGVv19_178_t01	VIT_13s0019g03450	JGVv19.178	Skin	Unknown protein	Unknown	11.7881	11.4826	11.0539	9.81891	9.94323	9.82982	0.00478628	0.101683	0.156898	0.92741	0.809148	0.0494377	0.4057	0.742966	0.00120742	0.0420444	0.924404	0.810928	0.999936	0.560879	0.999964	0.921297	0.595659	0.999564	1.26336	0.959204	0.999264	1.84339
chr13_JGVv19_184_t01	VIT_13s0019g03380	JGVv19.184	Skin	Coronatine-insensitive protein 1	Signaling.Hormone Signaling.Jasmonate salicylate signaling.Jasmonate Signaling.Jasmonate-mediated Signaling pathway	13.4447	13.5601	13.9478	13.7713	13.7631	13.9077	0.0029224	0.0769173	0.427961	0.999018	1.08327	0.0100891	0.210897	1.30835	0.00111265	0.0399814	1.10544	0.53496	0.999936	0.955029	0.999964	1.06014	0.321466	0.999564	2.13977	0.3493	0.999264	2.09284
chr13_JGVv19_187_t01	VIT_13s0019g03350	JGVv19.187	Pulp	Sedoheptulose-1,7-bisphosphatase (SBPase), Chloroplast	Metabolism.Primary metabolism.Carbon fixation	11.2572	10.874	9.83339	8.06171	7.56373	8.2732	0.000607442	0.023639	0.281241	0.999906	0.766746	0.00489774	0.177044	0.486119	0.000201569	0.00825525	0.37273	0.128437	0.999971	0.163294	0.999906	0.708099	0.0494937	0.999888	1.63521	0.55018	0.999826	1.15789
chr13_JGVv19_199_t01	VIT_13s0019g03220	JGVv19.199	Pulp	Proline transporter 1 (ProT1)	Transport overview.Electrochemical Potential-driven Transporters.Porters.Amino Acid/Auxin Permease	13.5535	13.9972	14.1177	14.4445	14.3807	14.517	0.00184798	0.0504804	0.00662966	0.695639	1.36015	0.443156	0.836334	1.08712	0.00074744	0.0208424	1.47865	0.683574	0.999971	0.684118	0.999906	0.956752	0.386077	0.999888	1.09911	0.64359	0.999826	1.05158
chr13_JGVv19_199_t01	VIT_13s0019g03220	JGVv19.199	Skin	Proline transporter 1 (ProT1)	Transport overview.Electrochemical Potential-driven Transporters.Porters.Amino Acid/Auxin Permease	12.5601	12.7968	13.2999	14.5571	14.5442	14.7686	7.98698e-05	0.0081127	0.135567	0.911488	1.17835	0.00233814	0.105257	1.41722	2.17246e-05	0.00282983	1.16825	0.280395	0.999936	0.934737	0.999964	1.20319	0.156765	0.999564	2.48278	0.181301	0.965172	2.24299
chr13_JGVv19_218_t01	VIT_13s0019g03020	JGVv19.218	Skin	Glucosyltransferase-2	Metabolism.Primary metabolism.Carbohydrate metabolism.Glycosyl transference	10.0265	10.5243	11.3822	10.3229	10.2419	10.2655	0.0025203	0.0705584	0.185336	0.948364	1.41202	0.0250825	0.311215	1.8124	0.000660887	0.0289637	1.01647	0.974984	0.999936	0.827753	0.999964	1.37903	0.949499	0.999564	2.83076	0.877386	0.999264	1.98275
chr13_JGVv19_220_t01	VIT_13s0019g03000	JGVv19.220	Pulp	Heat shock protein 17.6 kDa class I	Metabolism.Primary metabolism.Protein metabolism and modification.Protein folding.Chaperone-mediated protein folding.HSP-mediated protein folding	14.6264	14.1531	14.9085	14.9371	15.0882	14.9465	0.000264759	0.0130275	0.00816595	0.729388	0.720319	6.30595e-05	0.0140813	1.68811	0.105797	0.423879	1.21598	0.615557	0.999971	0.381447	0.999906	1.11038	0.411581	0.999888	0.90649	0.956307	0.999826	1.00655
chr13_JGVv19_221_t01	VIT_13s0019g02990	JGVv19.221	Pulp	Cis-zeatin O-beta-D-glucosyltransferase	Signaling.Hormone Signaling.Cytokinin Signaling.Cytokinin metabolism.Cytokinin inactivation by glycosylation	10.9271	11.241	11.7098	11.4202	11.3776	11.3445	0.00949739	0.142662	0.206236	0.999906	1.24303	0.0618179	0.470166	1.38399	0.00255154	0.047924	1.72035	0.95304	0.999971	0.862592	0.999906	0.970908	0.892884	0.999888	0.977294	0.75838	0.999826	0.948863
chr13_JGVv19_221_t01	VIT_13s0019g02990	JGVv19.221	Seed	Cis-zeatin O-beta-D-glucosyltransferase	Signaling.Hormone Signaling.Cytokinin Signaling.Cytokinin metabolism.Cytokinin inactivation by glycosylation	7.45701	7.80382	8.55039	10.2406	10.6932	10.2937	0.000194848	0.0225607	0.163354	0.999915	1.27174	0.0038449	0.38995	1.6778	5.41129e-05	0.00721208	0.758153	0.141494	1	0.0710508	0.999923	1.20734	0.109659	0.999908	2.44164	0.829128	0.999998	1.68289
chr13_JGVv19_225_t01	VIT_13s0019g02940	JGVv19.225	Seed	Cis-zeatin O-beta-D-glucosyltransferase	Signaling.Hormone Signaling.Cytokinin Signaling.Cytokinin metabolism.Cytokinin inactivation by glycosylation	5.39355	7.23207	6.66837	8.06483	7.63286	8.41526	0.000445236	0.0398954	0.000129523	0.155736	3.57643	0.205104	0.999868	0.676565	0.00566289	0.15601	1.72	0.213561	1	0.329715	0.999923	10.7086	0.0811115	0.999908	0.799238	0.428256	0.999998	2.95669
chr13_JGVv19_228_t01	VIT_13s0019g02910	JGVv19.228	Seed	Cis-zeatin O-beta-D-glucosyltransferase	Signaling.Hormone Signaling.Cytokinin Signaling.Cytokinin metabolism.Cytokinin inactivation by glycosylation	9.56314	10.0216	10.5243	11.9096	12.0301	11.7592	0.00131664	0.0849657	0.0673596	0.999915	1.37406	0.045652	0.963798	1.41692	0.000293442	0.0233889	0.828782	0.544313	1	0.624415	0.999923	1.29607	0.273718	0.999908	1.369	0.541533	0.999998	1.74762
chr13_JGVv19_231_t01	VIT_13s0019g02880	JGVv19.231	Pulp	UDP-glucoronosyl/UDP-glucosyl transferase	Metabolism.Secondary metabolism.Phenylpropanoid metabolism.Flavonoid metabolism.Flavonoid biosynthesis.Anthocyanin biosynthesis.Anthocyanin-glycoside biosynthesis	6.79918	7.76138	8.19467	8.99905	9.26816	9.10775	0.00102479	0.0337628	0.0096139	0.743123	1.94828	0.229301	0.709417	1.35031	0.00029884	0.0107247	2.63078	0.749578	0.999971	0.453003	0.999906	1.20506	0.653987	0.999888	0.894774	0.761179	0.999826	1.07826
chr13_JGVv19_237_t01	VIT_13s0019g02810	JGVv19.237	Pulp	Glucuronosyl transferase	Metabolism.Primary metabolism.Carbohydrate metabolism.Monosaccharide metabolism.Pentose glucuronate interconversion	7.13184	7.89278	8.81887	9.77593	9.95676	10.0706	0.00081229	0.0287479	0.0717006	0.999906	1.6946	0.0297683	0.365907	1.90012	0.000179234	0.00751556	3.21994	0.772427	0.999971	0.663148	0.999906	1.13354	0.783762	0.999888	1.08211	0.478607	0.999826	1.22662
chr13_JGVv19_244_t01	VIT_13s0019g02730	JGVv19.244	Skin	Unknown protein	Unknown	11.9007	11.2651	10.7075	10.584	10.2598	10.1319	8.60004e-05	0.00852009	0.0136056	0.505416	0.643662	0.02916	0.330291	0.679449	1.70119e-05	0.00247133	0.915196	0.181245	0.999936	0.196662	0.999964	1.10057	0.607739	0.999564	1.27382	0.0743217	0.825919	1.8826
chr13_JGVv19_264_t01	VIT_13s0019g02530	JGVv19.264	Skin	Subtilisin protease C1	Metabolism.Primary metabolism.Protein metabolism and modification.Proteolysis.Peptidase-mediated proteolysis.Subtilase-mediated proteolysis	8.34809	6.64802	6.30404	4.65606	3.97387	4.34416	0.00123561	0.0467783	0.0036337	0.321183	0.307771	0.537422	0.879153	0.787863	0.000605762	0.0274015	1.29262	0.472939	0.999936	0.224209	0.999964	0.990746	0.506907	0.999564	0.938683	0.575885	0.999264	2.40363
chr13_JGVv19_279_t01	VIT_13s0019g02370	JGVv19.279	Pulp	Yip1 domain , member 2	Transport overview.Macromolecule transport.Protein transport.Protein coat	6.06636	7.89878	8.21042	8.27523	8.62784	8.69455	0.000760322	0.0275321	0.00215824	0.446502	3.56134	0.582265	0.890826	1.24112	0.000422866	0.0138507	4.42004	0.727057	0.999971	0.533875	0.999906	1.27687	0.906121	0.999888	1.04732	0.45984	0.999826	1.33729
chr13_JGVv19_281_t01	VIT_13s0019g02350	JGVv19.281	Pulp	Glycoprotein, Mitochondrial	Unknown	12.2315	11.9345	11.4537	12.477	12.6769	12.4362	0.000436399	0.0186038	0.110542	0.999906	0.813966	0.011512	0.255556	0.716575	0.000103702	0.00495375	0.583267	0.376516	0.999971	0.278737	0.999906	1.14868	0.193503	0.999888	0.846285	0.823985	0.999826	0.972114
chr13_JGVv19_281_t01	VIT_13s0019g02350	JGVv19.281	Skin	Glycoprotein, Mitochondrial	Unknown	12.5416	12.4096	11.8573	12.8362	12.6864	12.6251	0.00114435	0.0449683	0.472922	0.999018	0.912556	0.00409297	0.140809	0.681938	0.000507226	0.0245212	0.958394	0.497703	0.999936	0.415987	0.999964	0.94183	0.738309	0.999564	1.45511	0.253359	0.992975	1.9104
chr13_JGVv19_288_t01	VIT_13s0019g02280	JGVv19.288	Pulp	Regulator of chromosome condensation (RCC1)	Transport overview.Nucleocytoplasmic transport.Nuclear pore complex	11.4132	11.3435	10.3182	9.40072	9.17448	9.39879	0.000370744	0.0164272	0.805565	0.999906	0.952856	0.000701605	0.0624695	0.491294	0.000331765	0.011679	0.468132	0.654829	0.999971	0.42562	0.999906	0.854859	0.429537	0.999888	1.16822	0.994576	0.999826	0.998668
chr13_JGVv19_3_t01	VIT_13s0019g05380	JGVv19.3	Pulp	Unknown protein	Unknown	10.5679	10.2168	9.56462	9.04217	9.08588	8.95758	0.0013893	0.0417481	0.183917	0.999906	0.783983	0.0159036	0.28805	0.636307	0.000368762	0.0125763	0.498854	0.882114	0.999971	0.867325	0.999906	1.03076	0.624247	0.999888	0.914907	0.746517	0.999826	0.943047
chr13_JGVv19_33_t01	VIT_13s0019g04990	JGVv19.33	Pulp	Nodulin-like protein	Response to stimulus.Stress response.Biotic stress response	10.7131	10.3209	9.65606	9.12422	9.24451	9.63263	0.000423757	0.0182028	0.120479	0.999906	0.761966	0.0102036	0.244539	0.630766	0.00010299	0.00494493	0.480623	0.11203	0.999971	0.629635	0.999906	1.08695	0.12429	0.999888	1.30868	0.0460787	0.999826	1.42248
chr13_JGVv19_374_t01	VIT_13s0019g00940	JGVv19.374	Skin	SLT1 (sodium- and lithium-tolerant 1)	Response to stimulus.Stress response.Abiotic stress response.Osmotic stress response	12.3824	12.5313	13.0309	13.2383	12.9371	13.1245	0.000392961	0.022656	0.346725	0.999018	1.10873	0.00261113	0.111704	1.41379	0.000152861	0.0113146	1.13871	0.163356	0.999936	0.0607744	0.999964	1.07901	0.237709	0.999564	2.46585	0.470858	0.999264	2.18464
chr13_JGVv19_376_t01	VIT_13s0019g00910	JGVv19.376	Skin	Ubiquitin-conjugating enzyme 13 (UBC13), E2	Metabolism.Primary metabolism.Protein metabolism and modification.Proteolysis.cytoplasmic and nuclear protein degradation.Ubiquitin-mediated proteolysis	14.2585	14.0667	13.8737	14.1902	14.424	14.3874	0.0014058	0.0502586	0.0576052	0.764158	0.875513	0.0561469	0.426268	0.874798	0.000313133	0.018091	0.97495	0.0473724	0.946809	0.0218359	0.999964	1.08024	0.711671	0.999564	1.36465	0.0510852	0.761388	1.94108
chr13_JGVv19_386_t01	VIT_13s0019g00740	JGVv19.386	Pulp	Amino acid binding protein	Unclear	10.1013	9.94403	8.6274	5.22933	5.87073	5.84316	0.00199896	0.0533107	0.714534	0.999906	0.896711	0.00353849	0.152419	0.401471	0.00124547	0.0300002	0.360003	0.247689	0.999971	0.140414	0.999906	1.55984	0.948829	0.999888	0.981067	0.157856	0.999826	1.53031
chr13_JGVv19_39_t01	VIT_13s0019g04930	JGVv19.39	Skin	Ribosomal protein L15	Metabolism.Primary metabolism.Protein metabolism and modification.Protein synthesis.Ribosome	13.5474	13.3574	12.6035	12.6505	12.5893	12.299	8.6399e-05	0.00852955	0.363139	0.999018	0.876559	0.000701623	0.0557651	0.593013	3.99114e-05	0.00445614	0.817687	0.203875	0.999936	0.768788	0.999964	0.918621	0.16737	0.999564	1.4512	0.0962432	0.877457	1.75714
chr13_JGVv19_399_t01	VIT_13s0019g00540	JGVv19.399	Pulp	Ethylene-responsive protein	Signaling.Hormone Signaling.Ethylene Signaling.Ethylene-mediated Signaling pathway	5.61425	6.42056	7.78405	6.96538	7.07178	8.02907	0.00307728	0.0722963	0.188172	0.999906	1.74873	0.0287783	0.363097	2.57307	0.000807876	0.0220898	4.4996	0.163639	0.999971	0.8608	0.999906	1.07654	0.119652	0.999888	1.94166	0.084757	0.999826	2.09027
chr13_JGVv19_4_t01	VIT_13s0019g05370	JGVv19.4	Pulp	Histone H2B	Cellular process.Cellular component organization and biogenesis.Nucleus.Chromosome organization and biogenesis.Chromatin assembly	12.0084	12.1866	12.7753	14.4213	14.334	14.3461	0.00269857	0.0657947	0.417909	0.999906	1.13148	0.00976092	0.240597	1.50387	0.00101738	0.0260701	1.70159	0.910185	0.999971	0.690422	0.999906	0.941237	0.955737	0.999888	1.00847	0.731667	0.999826	0.949207
chr13_JGVv19_419_t01	VIT_13s0019g00260	JGVv19.419	Pulp	Photosystem II reaction center PsbP	Metabolism.Primary metabolism.Generation of metabolite precursors and energy.Photosynthesis.Photosystem II	10.486	10.1522	9.56976	7.85344	7.81603	7.53742	0.00827472	0.131595	0.245269	0.999906	0.793491	0.0457772	0.422984	0.667811	0.00231901	0.0450295	0.529902	0.481772	0.999971	0.895588	0.999906	0.974406	0.330897	0.999888	0.824385	0.270826	0.999826	0.803286
chr13_JGVv19_420_t01	VIT_13s0019g00250	JGVv19.420	Pulp	Ribosomal protein L23A (RPL23aA) 60S	Metabolism.Primary metabolism.Protein metabolism and modification.Protein synthesis.Ribosome	15.0632	14.8507	14.5612	14.6513	14.7224	14.6855	0.00183029	0.0502673	0.114471	0.999906	0.863081	0.0335067	0.38252	0.818185	0.000433164	0.0140733	0.70616	0.865253	0.999971	0.592743	0.999906	1.0505	0.781276	0.999888	0.974778	0.796512	0.999826	1.02401
chr13_JGVv19_420_t01	VIT_13s0019g00250	JGVv19.420	Skin	Ribosomal protein L23A (RPL23aA) 60S	Metabolism.Primary metabolism.Protein metabolism and modification.Protein synthesis.Ribosome	15.0837	15.0419	14.5093	15.0469	14.9429	15.1684	7.917e-05	0.00807345	0.752991	0.999018	0.971458	0.000212155	0.0322133	0.691317	7.82686e-05	0.00706553	1.16918	0.242378	0.999936	0.434743	0.999964	0.981078	0.0944206	0.995008	1.5791	0.362066	0.999264	2.23785
chr13_JGVv19_432_t01	VIT_13s0019g00090	JGVv19.432	Pulp	Unknown	Unknown	4.83823	5.49299	8.33051	6.64716	7.97068	6.56294	0.000505443	0.0206103	0.456882	0.999906	1.57435	0.00219278	0.121588	7.14792	0.00023544	0.00917989	11.2533	0.205855	0.999971	0.136334	0.999906	2.50276	0.1137	0.999888	0.376903	0.923528	0.999826	0.943297
chr13_JGVv19_435_t01	VIT_13s0019g00040	JGVv19.435	Skin	Beta-N-acetylhexosaminidase	Metabolism.Primary metabolism.Carbohydrate metabolism.Oligosaccharide metabolism.N-Glycan metabolism.N-Glycan catabolism	12.6631	12.4696	13.1677	12.6561	12.8279	12.8097	0.00134468	0.0490764	0.297674	0.992406	0.874483	0.000436197	0.0448078	1.62241	0.00863776	0.127238	0.987474	0.592917	0.999936	0.354304	0.999964	0.921513	0.921551	0.999564	2.98474	0.407059	0.999264	1.81533
chr13_JGVv19_436_t01	VIT_13s0019g00020	JGVv19.436	Pulp	Cation efflux MTP11	Transport overview.Electrochemical Potential-driven Transporters.Porters.Cation Diffusion Facilitator	13.7829	13.5038	12.9713	13.1897	13.3376	13.3115	8.80379e-05	0.00591199	0.109859	0.999906	0.824096	0.00324484	0.147771	0.691353	2.21378e-05	0.00163483	0.569741	0.655711	0.999971	0.391859	0.999906	1.10797	0.879485	0.999888	0.98208	0.48007	0.999826	1.08812
chr13_JGVv19_436_t01	VIT_13s0019g00020	JGVv19.436	Skin	Cation efflux MTP11	Transport overview.Electrochemical Potential-driven Transporters.Porters.Cation Diffusion Facilitator	13.4087	13.1037	12.6728	12.7484	12.7582	12.5899	0.000413026	0.0233821	0.0814967	0.826051	0.809463	0.0154597	0.257838	0.741793	9.23013e-05	0.00782225	0.88989	0.547878	0.999936	0.954623	0.999964	0.988568	0.33054	0.999564	1.39857	0.35915	0.999264	1.84301
chr13_JGVv19_58_t01	VIT_13s0019g04710	JGVv19.58	Pulp	PUB17 (plant U- box 17)	Cellular process.Cell growth and death.Cell death	13.1744	13.4421	12.4814	11.4617	11.5936	11.6102	0.000121852	0.00743694	0.209525	0.999906	1.20384	3.89548e-05	0.0102433	0.513819	0.00193183	0.0396395	0.618555	0.74255	0.999971	0.533574	0.999906	1.09572	0.937413	0.999888	1.01157	0.483617	0.999826	1.1084
chr13_JGVv19_62_t01	VIT_13s0019g04660	JGVv19.62	Seed	Amino acid permease	Transport overview.Electrochemical Potential-driven Transporters.Porters.Amino Acid/Auxin Permease	10.7446	11.1627	12.0108	14.5307	14.4198	14.4132	0.000126783	0.0169892	0.134474	0.999915	1.33617	0.00343254	0.37003	1.80012	3.35126e-05	0.00498895	0.995419	0.89086	1	0.687944	0.999923	1.26248	0.980838	0.999908	2.69463	0.670403	0.999998	1.98678
chr13_JGVv19_63_t01	VIT_13s0019g04650	JGVv19.63	Skin	Thioredoxin 8	Cellular process.Cellular homeostasis.Cell redox homeostasis	8.97252	7.95351	8.33527	8.34241	8.76139	8.57234	0.000136718	0.0114145	3.1865e-05	0.0469434	0.493455	0.0896009	0.507859	1.30293	0.00583807	0.10416	0.877182	0.173974	0.999936	0.0633252	0.999964	1.36274	0.394704	0.999564	1.73516	0.301558	0.999264	1.70885
chr13_JGVv19_68_t01	VIT_13s0019g04590	JGVv19.68	Skin	Arsenite-transporting ATPase (ArsA)	Transport overview.Primary Active Transporters.P-P-bond hydrolysis-driven transporters.Arsenite-Antimonite (ArsAB) Efflux	12.1154	12.2661	12.6074	13.3818	13.5302	13.4098	0.00341634	0.0843663	0.288023	0.991743	1.11007	0.018923	0.27982	1.26692	0.00103813	0.0384834	0.91993	0.535422	0.999936	0.29521	0.999964	1.08547	0.394699	0.999564	1.9822	0.842544	0.999264	1.84222
chr13_JGVv19_75_t01	VIT_13s0019g04510	JGVv19.75	Pulp	No hit	No hit	7.64743	8.37338	9.12376	11.0144	10.4882	10.6595	0.00568114	0.10564	0.100326	0.999906	1.65399	0.089735	0.532195	1.68223	0.00138452	0.0322475	2.78239	0.469032	0.999971	0.23019	0.999906	0.694363	0.69403	0.999888	1.12605	0.416226	0.999826	0.781886
chr13_JGVv19_80_t01	VIT_13s0019g04460	JGVv19.80	Pulp	Phenylalanine ammonia-lyase 2 (PAL2)	Metabolism.Primary metabolism.Amino acid metabolism.Aromatic amino acid metabolism.Tyrosine metabolism	11.0981	11.6995	12.5881	12.4789	12.5794	12.4014	0.000312156	0.0145171	0.0834813	0.999906	1.51718	0.012112	0.260625	1.85138	7.02569e-05	0.00380876	2.80887	0.87149	0.999971	0.768851	0.999906	1.07208	0.602986	0.999888	0.883984	0.820559	0.999826	0.947705
chr13_JGVv19_81_t01	VIT_13s0019g04450	JGVv19.81	Skin	ATSYTA/NTMC2T1.1/NTMC2TYPE1.1/SYTA	Transport overview.Incompletely characterized transport systems.Recognized transporters of unknown biochemical mechanism.Unconventional Protein Secretion System	11.7092	11.9305	12.4113	11.297	11.5336	11.6974	0.00255245	0.0709642	0.259842	0.984796	1.16581	0.0170263	0.266295	1.39557	0.000751676	0.0316131	1.12025	0.127816	0.999936	0.228816	0.999964	1.13368	0.402738	0.999564	2.18749	0.0448029	0.747993	2.12673
chr13_JGVv19_81_t01	VIT_13s0019g04450	JGVv19.81	Seed	ATSYTA/NTMC2T1.1/NTMC2TYPE1.1/SYTA	Transport overview.Incompletely characterized transport systems.Recognized transporters of unknown biochemical mechanism.Unconventional Protein Secretion System	12.0895	12.5735	12.887	12.3679	11.8642	12.3107	0.000707072	0.0558825	0.0163671	0.8375	1.39859	0.112971	0.999868	1.24278	0.00016735	0.0155913	1.36273	0.0243462	1	0.0126976	0.999923	1.47538	0.0260662	0.999908	1.18338	0.769216	0.999998	2.54406
chr13_JGVv19_96_t01	VIT_13s0019g04300	JGVv19.96	Pulp	Ribosomal protein L12 (RPL12A) 60S	Metabolism.Primary metabolism.Protein metabolism and modification.Protein synthesis.Ribosome	14.0094	13.6982	13.1408	12.5605	12.1128	12.2831	1.77347e-05	0.00182567	0.0665153	0.999906	0.805987	0.00156946	0.100547	0.679546	4.14575e-06	0.000470342	0.547705	0.0317748	0.999971	0.00962532	0.999906	0.733232	0.308947	0.999888	1.12524	0.100538	0.999826	0.825065
chr13_JGVv19_96_t01	VIT_13s0019g04300	JGVv19.96	Skin	Ribosomal protein L12 (RPL12A) 60S	Metabolism.Primary metabolism.Protein metabolism and modification.Protein synthesis.Ribosome	13.5282	13.2848	12.4605	11.6597	11.5249	11.5368	1.50399e-07	0.000136504	0.148334	0.920294	0.844799	1.00679e-05	0.00578105	0.564729	7.08988e-08	6.26207e-05	1.00829	0.667728	0.999936	0.419206	0.999964	0.949017	0.942927	0.999564	1.47319	0.461162	0.999264	2.01144
chr13_JGVv19_97_t01	VIT_13s0019g04290	JGVv19.97	Skin	No hit	No hit	5.40539	5.21314	7.41882	9.23702	9.36785	9.47345	2.91404e-05	0.00427028	0.686288	0.999018	0.875241	2.87357e-05	0.0106382	4.61293	0.00010604	0.00854883	1.07595	0.882383	0.999936	0.783315	0.999964	0.917782	0.824302	0.999564	24.29	0.619543	0.999264	2.09565
chr13_JGVv47_2_t01	VIT_13s0047g01230	JGVv47.2	Seed	flavonoid 1-2 rhamnosyltransferase	Metabolism.Secondary metabolism.Phenylpropanoid metabolism.Flavonoid metabolism.Flavonoid biosynthesis	9.30015	11.4825	12.0952	14.1076	14.4157	14.2409	0.000267067	0.0280507	0.00182897	0.386916	4.53903	0.356871	0.999868	1.52909	0.000109585	0.0113774	0.885867	0.895841	1	0.641951	0.999923	17.7792	0.791706	0.999908	1.44315	0.840463	0.999998	1.83336
chr13_JGVv47_73_t01	VIT_13s0047g00200	JGVv47.73	Pulp	Subtilisin	Metabolism.Primary metabolism.Protein metabolism and modification.Proteolysis.Peptidase-mediated proteolysis.Subtilase-mediated proteolysis	7.5213	8.15417	9.80657	8.30745	8.60923	8.35311	1.05086e-05	0.00127249	0.1486	0.999906	1.55065	0.000390681	0.045638	3.14356	3.42147e-06	0.000411395	4.87454	0.752955	0.999971	0.48694	0.999906	1.23267	0.554896	0.999888	0.837337	0.915993	0.999826	1.03216
chr13_JGVv47_85_t01	VIT_13s0047g00040	JGVv47.85	Pulp	ZIFL1 (Zinc induced facilitator 1)	Transport overview.Electrochemical Potential-driven Transporters.Porters.Major Facilitator Superfamily.Drug:H+ Antiporter-1 (12 Spanner)	13.1314	13.1227	12.3808	9.46074	10.182	9.77812	0.000787538	0.0283716	0.967219	0.999906	0.994008	0.000965158	0.0758514	0.597929	0.000854312	0.023046	0.594347	0.00519442	0.999971	0.00128768	0.823412	1.64865	0.0606379	0.999888	0.755813	0.137417	0.999826	1.24607
chr13_JGVv47_88_t01	VIT_13s0047g00010	JGVv47.88	Pulp	ZIFL2 (zinc induced facilitator-like 1)	Transport overview.Electrochemical Potential-driven Transporters.Porters.Major Facilitator Superfamily.Drug:H+ Antiporter-1 (12 Spanner)	14.4285	14.1189	13.4666	10.9641	10.798	10.7074	0.00039546	0.0172506	0.178435	0.999906	0.806865	0.00609917	0.197022	0.636274	0.000109422	0.00518139	0.513387	0.521132	0.999971	0.466973	0.999906	0.891223	0.690945	0.999888	0.939124	0.262932	0.999826	0.836969
chr13_JGVv64_105_t01	VIT_13s0064g00680	JGVv64.105	Skin	Retroelement pol polyprotein	Transposable elements viral and plasmid proteins.Protein from transposable element	12.6566	12.2874	12.1134	11.6113	11.3907	11.5096	0.00206369	0.0633885	0.0156396	0.520474	0.774187	0.242574	0.705104	0.886419	0.000596282	0.0271034	1.08584	0.332216	0.999936	0.140269	0.999964	1.19227	0.422835	0.999564	1.13392	0.492093	0.999264	2.0831
chr13_JGVv64_136_t01	VIT_13s0064g00270	JGVv64.136	Pulp	Cinnamyl alcohol dehydrogenase	Metabolism.Secondary metabolism.Phenylpropanoid metabolism.Phenylpropanoid biosynthesis	9.26266	9.01634	7.93314	7.81754	8.47983	8.10742	0.00270474	0.065831	0.524712	0.999906	0.843044	0.00717102	0.212347	0.471982	0.00120587	0.0293064	0.397902	0.235641	0.999971	0.0916991	0.999906	1.5826	0.337617	0.999888	0.772491	0.454498	0.999826	1.22254
chr13_JGVv64_32_t01	VIT_13s0064g01510	JGVv64.32	Seed	Auxin-independent growth promoter	Unknown	9.65896	10.2457	10.7922	11.4182	11.3807	11.3319	0.000338068	0.0329131	0.0280171	0.922287	1.50189	0.0400427	0.939472	1.46049	7.02349e-05	0.00827735	0.966764	0.945464	1	0.885078	0.999923	1.49444	0.851113	0.999908	1.43497	0.73983	0.999998	1.94327
chr13_JGVv64_39_t01	VIT_13s0064g01430	JGVv64.39	Pulp	Pigment defective 322	Metabolism.Primary metabolism.Nucleobase, nucleoside, nucleotide, nucleic acid metabolism.Nucleic acid metabolism	11.8572	11.3786	10.9241	11.1921	10.8072	10.8359	4.00923e-05	0.00346024	0.0126534	0.778395	0.717689	0.0175119	0.297712	0.729775	7.63976e-06	0.000751581	0.523751	0.0774612	0.999971	0.0423779	0.999906	0.765852	0.876897	0.999888	1.02008	0.059472	0.999826	0.781233
chr13_JGVv64_49_t01	VIT_13s0064g01320	JGVv64.49	Pulp	CYP712A1	Metabolism.Cellular metabolism.Oxidation reduction.Cytochrome P450 oxidoreductase	11.6951	11.2408	10.4739	8.86986	8.81273	8.69531	1.19811e-06	0.000240785	0.0287996	0.910416	0.729877	0.000418948	0.046665	0.587656	2.57386e-07	5.70221e-05	0.428916	0.678009	0.999971	0.777583	0.999906	0.961177	0.562077	0.999888	0.921834	0.389883	0.999826	0.886046
chr13_JGVv64_82_t01	VIT_13s0064g00960	JGVv64.82	Seed	Myb domain protein 46	Regulation overview.Regulation of gene expression.Regulation of transcription.Transcription factor.MYB family transcription factor	6.97347	8.56607	10.0239	6.41846	5.81333	6.39238	0.000313626	0.031071	0.0260316	0.90397	3.01591	0.0407065	0.941874	2.74698	6.50403e-05	0.00800467	1.49386	0.616205	1	0.386232	0.999923	4.32272	0.406864	0.999908	3.49455	0.970083	0.999998	2.80083
chr13_JGVv64_92_t01	VIT_13s0064g00860	JGVv64.92	Pulp	Nuclear transcription factor Y subunit A-1	Regulation overview.Regulation of gene expression.Regulation of transcription.Transcription factor.CCAAT family transcription factor.HAP2-type	12.0754	11.938	11.4919	10.5614	10.5986	10.4665	0.00252375	0.063353	0.408186	0.999906	0.909135	0.00953791	0.237696	0.734052	0.000941609	0.0246218	0.667352	0.711694	0.999971	0.822499	0.999906	1.02608	0.426446	0.999888	0.912496	0.566849	0.999826	0.936292
chr13_JGVv64_93_t01	VIT_13s0064g00850	JGVv64.93	Skin	Ribosomal protein L30 (RPL30B) 60S	Metabolism.Primary metabolism.Protein metabolism and modification.Protein synthesis.Ribosome	12.5911	12.2704	11.6432	12.1368	12.2325	12.1963	5.17395e-05	0.00606559	0.104234	0.870474	0.800703	0.00224258	0.103076	0.647409	1.31356e-05	0.00212404	0.97521	0.882655	0.999936	0.622727	0.999964	0.952789	0.852247	0.999564	1.45835	0.759439	0.999264	1.96304
chr13_JGVv67_1_t01	VIT_13s0067g03890	JGVv67.1	Pulp	Beta-ketoacyl-CoA synthase	Metabolism.Primary metabolism.Lipid metabolism.Fatty acid metabolism.Fatty acid biosynthesis	8.42009	7.54016	6.41528	5.1026	6.22738	6.12218	0.00853297	0.133454	0.160418	0.999906	0.543392	0.0747561	0.498853	0.458543	0.00219321	0.0432735	0.249168	0.143147	0.999971	0.074779	0.999906	2.18068	0.865245	0.999888	0.929672	0.10517	0.999826	2.02732
chr13_JGVv67_102_t01	VIT_13s0067g02300	JGVv67.102	Pulp	Hypoxia-responsive	Response to stimulus.Stress response.Abiotic stress response.Hypoxia stress response	12.0023	13.1424	15.2	15.4139	15.3957	15.3144	5.12274e-06	0.000754626	0.0510567	0.983231	2.204	0.000756116	0.0654587	4.16284	1.18324e-06	0.000191547	9.17492	0.982797	0.999971	0.974689	0.999906	0.987505	0.886918	0.999888	0.945198	0.861929	0.999826	0.933388
chr13_JGVv67_102_t01	VIT_13s0067g02300	JGVv67.102	Skin	Hypoxia-responsive	Response to stimulus.Stress response.Abiotic stress response.Hypoxia stress response	7.3309	8.33134	10.3664	11.0528	11.5696	12.2925	1.19792e-05	0.00232446	0.0853639	0.832649	2.00061	0.000850522	0.0613765	4.09829	3.08733e-06	0.000755348	1.65044	0.102506	0.999936	0.368232	0.999964	2.24694	0.2102	0.999564	16.4147	0.0345804	0.705495	3.13765
chr13_JGVv67_104_t01	VIT_13s0067g02280	JGVv67.104	Pulp	Basic helix-loop-helix (bHLH) family	Regulation overview.Regulation of gene expression.Regulation of transcription.Transcription factor.bHLH family transcription factor	9.16178	8.2851	6.58704	8.11698	6.75347	8.68771	0.00417015	0.0871704	0.243922	0.999906	0.54462	0.0270101	0.356452	0.3082	0.00117918	0.0289507	0.167852	0.0360776	0.999971	0.0729686	0.999906	0.388635	0.01245	0.999888	3.82179	0.446069	0.999826	1.48528
chr13_JGVv67_11_t01	VIT_13s0067g03750	JGVv67.11	Pulp	Stigma/style ABC transporter WBC19	Transport overview.Macromolecule transport.Multidrug transport.Multidrug ABC transport	6.89015	7.38465	5.09884	8.36776	6.6619	5.64805	0.00177157	0.0490116	0.435139	0.999906	1.40884	0.000709685	0.0627915	0.205071	0.00656621	0.0873853	0.288911	0.000348898	0.446209	0.00937359	0.999906	0.30654	0.113484	0.999888	0.495223	8.39403e-05	0.342616	0.151805
chr13_JGVv67_110_t01	VIT_13s0067g02190	JGVv67.110	Skin	SAG20 (wound-induced protein 12)	Development.Senescence	14.3351	14.0378	13.4596	14.1879	14.0373	14.2789	0.000116038	0.0101079	0.12119	0.894697	0.813802	0.00361392	0.133077	0.669785	2.97272e-05	0.00358971	1.18228	0.437952	0.999936	0.427878	0.999964	0.945471	0.205759	0.999564	1.45066	0.630762	0.999264	2.26371
chr13_JGVv67_117_t01	VIT_13s0067g02090	JGVv67.117	Skin	Unknown protein	Unknown	9.94155	10.3903	10.9162	11.0792	11.1559	11.1431	7.47666e-05	0.00784938	0.0300827	0.652897	1.36487	0.0118153	0.227696	1.4398	1.47909e-05	0.00227661	0.991167	0.91934	0.999936	0.703455	0.999964	1.63804	0.949318	0.999564	2.31676	0.75107	0.999264	1.98466
chr13_JGVv67_119_t01	VIT_13s0067g02060	JGVv67.119	Pulp	Biotin/lipoyl attachment domain-containing protein	Metabolism.Primary metabolism.Lipid metabolism.Fatty acid metabolism.Fatty acid biosynthesis	13.3862	13.2478	12.7804	12.2255	12.2005	12.1105	0.000611428	0.0236958	0.365705	0.999906	0.90853	0.00348829	0.151695	0.723261	0.000237381	0.00922143	0.657104	0.728413	0.999971	0.869758	0.999906	0.982839	0.55517	0.999888	0.939503	0.451598	0.999826	0.92338
chr13_JGVv67_120_t01	VIT_13s0067g02050	JGVv67.120	Seed	Unknown protein	Unknown	11.7283	12.8081	13.9887	13.7992	13.6536	13.8148	0.00047217	0.0417767	0.0470176	0.994766	2.11379	0.0305973	0.877811	2.26669	9.97979e-05	0.010758	1.11821	0.945037	1	0.784188	0.999923	2.17199	0.761801	0.999908	2.61874	0.976631	0.999998	2.15464
chr13_JGVv67_125_t01	VIT_13s0067g01960	JGVv67.125	Skin	Dehydration-responsive element-binding protein 2C	Signaling.Hormone Signaling.Ethylene Signaling.Ethylene-mediated Signaling pathway	9.80875	10.2376	10.8922	11.9903	11.9463	11.9512	0.00199895	0.0620092	0.143556	0.917178	1.34619	0.0279698	0.325556	1.5741	0.000493341	0.0243094	1.00338	0.98608	0.999936	0.879291	0.999964	1.34631	0.986575	0.999564	2.37601	0.892574	0.999264	1.9712
chr13_JGVv67_135_t01	VIT_13s0067g01820	JGVv67.135	Pulp	Ribosomal protein S4 (RPS4D) 40S	Metabolism.Primary metabolism.Protein metabolism and modification.Protein synthesis.Ribosome	13.4503	13.1678	13.0536	13.9781	13.9001	13.7569	0.00665869	0.116006	0.0250061	0.900859	0.822168	0.353472	0.792454	0.923912	0.00216063	0.0428109	0.759611	0.194702	0.999971	0.52475	0.999906	0.947332	0.245943	0.999888	0.905531	0.0760034	0.999826	0.857838
chr13_JGVv67_135_t01	VIT_13s0067g01820	JGVv67.135	Seed	Ribosomal protein S4 (RPS4D) 40S	Metabolism.Primary metabolism.Protein metabolism and modification.Protein synthesis.Ribosome	13.6964	13.4529	13.1125	13.7132	13.6559	13.6549	8.91179e-05	0.013197	0.0517017	0.999915	0.844712	0.00764005	0.524294	0.789845	1.87574e-05	0.003278	0.999319	0.860779	1	0.640007	0.999923	0.898006	0.993598	0.999908	1.2021	0.6343	0.999998	1.99452
chr13_JGVv67_140_t01	VIT_13s0067g01750	JGVv67.140	Skin	Receptor protein kinase	Signaling.Signaling pathway.Protein kinase	4.5543	5.15416	6.49967	6.82627	6.7558	6.88584	0.000461209	0.024907	0.203593	0.954659	1.51557	0.00587802	0.168073	2.54119	0.000133484	0.0100689	1.09432	0.961569	0.999936	0.880182	0.999964	1.4752	0.78097	0.999564	5.1806	0.898618	0.999264	2.12028
chr13_JGVv67_147_t01	VIT_13s0067g01650	JGVv67.147	Pulp	Glutaredoxin	Response to stimulus.Stress response.Abiotic stress response.Oxidative stress response	11.0435	11.1783	12.1383	13.0739	12.7682	12.6688	0.000186145	0.0099381	0.607463	0.999906	1.09796	0.00062306	0.0574768	1.94532	0.000126756	0.00578964	2.13588	0.279437	0.999971	0.247134	0.999906	0.809092	0.704614	0.999888	0.933403	0.127216	0.999826	0.755209
chr13_JGVv67_160_t01	VIT_13s0067g01460	JGVv67.160	Pulp	Avr9/Cf-9 rapidly elicited protein	Response to stimulus.Stress response.Biotic stress response	10.0025	9.49724	8.48439	6.46181	5.67585	6.61325	0.00457095	0.092386	0.2598	0.999906	0.704558	0.0269446	0.355922	0.495568	0.00131879	0.0311287	0.349156	0.0867036	0.999971	0.082636	0.999906	0.579963	0.0398294	0.999888	1.91508	0.733842	0.999826	1.11068
chr13_JGVv67_161_t01	VIT_13s0067g01450	JGVv67.161	Skin	Lateral organ boundaries domain 21	Regulation overview.Regulation of gene expression.Regulation of transcription.Transcription factor.AS2 family transcription factor	14.0693	13.9071	12.8996	10.2257	10.5241	9.93489	0.000127978	0.010834	0.550287	0.999018	0.893628	0.000530367	0.0490354	0.497408	8.1824e-05	0.00716016	0.66471	0.103454	0.999936	0.274339	0.999964	0.929554	0.0341655	0.780894	1.3645	0.286432	0.993626	1.5774
chr13_JGVv67_161_t01	VIT_13s0067g01450	JGVv67.161	Seed	Lateral organ boundaries domain 21	Regulation overview.Regulation of gene expression.Regulation of transcription.Transcription factor.AS2 family transcription factor	11.6592	11.9351	12.7732	10.9813	9.9054	10.4536	0.000436073	0.0393249	0.311708	0.999915	1.2107	0.00327538	0.360724	1.78779	0.000157255	0.0147977	1.46222	0.00111052	0.593227	0.000244313	0.481937	1.15732	0.0480217	0.999908	2.68899	0.0565864	0.999998	2.7272
chr13_JGVv67_18_t01	VIT_13s0067g03600	JGVv67.18	Pulp	RSZ33 (Arginine/serine-rich Zinc knuckle-containing protein 33)	Transport overview.Primary Active Transporters.P-P-bond hydrolysis-driven transporters.Nuclear mRNA Exporter	14.7417	14.4566	14.2068	14.1581	14.073	14.0523	0.000132856	0.00788877	0.0162921	0.802793	0.820706	0.0339197	0.383111	0.840997	2.67278e-05	0.00188676	0.690211	0.620275	0.999971	0.459895	0.999906	0.942729	0.856731	0.999888	0.985737	0.358895	0.999826	0.929283
chr13_JGVv67_186_t01	VIT_13s0067g01000	JGVv67.186	Skin	PHD finger protein alfin	Regulation overview.Regulation of gene expression.Regulation of transcription.Transcription factor.Alfin-like family transcription factor	14.2549	14.2944	13.8017	13.3671	13.3945	13.164	0.000432927	0.0240253	0.757394	0.999018	1.02777	0.000348628	0.0414246	0.710667	0.000888069	0.034849	0.852296	0.152461	0.999936	0.830374	0.999964	1.02013	0.0765309	0.951557	1.59024	0.117142	0.915274	1.76229
chr13_JGVv67_188_t01	VIT_13s0067g00960	JGVv67.188	Skin	Ser/Thr protein kinase	Signaling.Signaling pathway.Protein kinase	11.8278	11.9211	12.4686	11.5207	11.7253	11.823	0.00317815	0.0804306	0.627552	0.999018	1.06682	0.00633976	0.174852	1.46147	0.00163904	0.0497475	1.07004	0.281509	0.999936	0.28984	0.999964	1.04812	0.611667	0.999564	2.43956	0.120633	0.916185	2.02832
chr13_JGVv67_195_t01	VIT_13s0067g00860	JGVv67.195	Pulp	Early flowering 4	Signaling.Signaling pathway.Circadian clock Signaling	12.9693	13.4654	13.8861	13.9602	13.6079	13.8081	0.000378739	0.0167025	0.0231872	0.888754	1.41047	0.0523217	0.442879	1.33855	8.01083e-05	0.00415088	1.88799	0.256639	0.999971	0.102021	0.999906	0.783361	0.34793	0.999888	1.1488	0.474622	0.999826	0.899925
chr13_JGVv67_208_t01	VIT_13s0067g00700	JGVv67.208	Seed	Hydrolase, alpha/beta fold	Unknown	11.7704	12.1262	12.7016	14.0015	14.0547	14.0904	5.40185e-08	4.34247e-05	0.0103444	0.71864	1.2797	8.39207e-05	0.0445508	1.49009	1.08086e-08	9.21846e-06	1.02503	0.79787	1	0.690434	0.999923	1.47535	0.789558	0.999908	2.72365	0.506725	0.999998	2.03499
chr13_JGVv67_210_t01	VIT_13s0067g00660	JGVv67.210	Skin	Steroid 23-alpha-hydroxylase	Signaling.Hormone Signaling.Brassinosteroid Signaling.Brassinosteroid metabolism.Brassinosteroid biosynthesis	12.561	13.209	13.9852	13.9165	13.9341	13.9322	3.00797e-05	0.00436248	0.0236566	0.605339	1.56708	0.00741285	0.184171	1.71262	5.79719e-06	0.00121985	0.998634	0.997565	0.999936	0.949475	0.999964	1.94766	0.994344	0.999564	2.88475	0.955121	0.999264	1.99642
chr13_JGVv67_220_t01	VIT_13s0067g00440	JGVv67.220	Pulp	Protein kinase Xa21	Signaling.Signaling pathway.Protein kinase	7.34034	7.37202	9.30343	8.20491	8.11669	8.67699	6.84796e-05	0.00502413	0.945271	0.999906	1.0222	0.000123838	0.0224794	3.81428	9.95527e-05	0.00485199	3.89897	0.429272	0.999971	0.848435	0.999906	0.940685	0.228559	0.999888	1.47458	0.309188	0.999826	1.38711
chr13_JGVv67_223_t01	VIT_13s0067g00390	JGVv67.223	Skin	Metalloendopeptidase	Metabolism.Primary metabolism.Protein metabolism and modification.Proteolysis.Peptidase-mediated proteolysis.Metallopeptidase-mediated proteolysis	9.54267	9.65679	10.4813	10.7923	10.9331	10.8217	0.00055904	0.0286505	0.640367	0.999018	1.08231	0.00144332	0.0810562	1.77098	0.000355655	0.0196644	0.925692	0.829738	0.999936	0.564645	0.999964	1.05944	0.648347	0.999564	3.2264	0.904137	0.999264	1.87388
chr13_JGVv67_227_t01	VIT_13s0067g00270	JGVv67.227	Pulp	Ribosomal protein P0 (RPP0A) acidic 60S	Metabolism.Primary metabolism.Protein metabolism and modification.Protein synthesis.Ribosome	13.843	13.6502	13.2292	13.1849	13.4952	13.2044	0.000701684	0.026041	0.209478	0.999906	0.874896	0.00793845	0.222354	0.746893	0.000200925	0.0082529	0.653453	0.0829167	0.999971	0.0463866	0.999906	1.23995	0.061194	0.999888	0.817423	0.898427	0.999826	1.01356
chr13_JGVv67_228_t01	VIT_13s0067g00260	JGVv67.228	Seed	Nematode-resistance protein	Response to stimulus.Stress response.Biotic stress response	9.98492	10.6327	11.9436	15.0478	15.1177	15.1502	9.51291e-05	0.0138264	0.126662	0.999915	1.56671	0.00292186	0.341118	2.481	2.49948e-05	0.00397319	1.02271	0.968892	1	0.867228	0.999923	1.48123	0.938277	0.999908	4.40726	0.806796	0.999998	2.02615
chr13_JGVv67_231_t01	VIT_13s0067g00220	JGVv67.231	Pulp	Aquaporin TMP-C	Transport overview.Channels and pores.a-Type channels.Major Intrinsic Protein	13.2947	12.6104	11.5129	8.67418	8.82422	9.11484	0.00459335	0.0926442	0.190632	0.999906	0.622307	0.0386362	0.399951	0.467333	0.00120617	0.0293064	0.290825	0.686942	0.999971	0.772091	0.999906	1.1096	0.57528	0.999888	1.22317	0.396667	0.999826	1.35723
chr13_JGVv67_239_t01	VIT_13s0067g00110	JGVv67.239	Seed	CYP72A1	Metabolism.Cellular metabolism.Oxidation reduction.Cytochrome P450 oxidoreductase	9.27654	7.79086	6.33761	5.82389	5.97816	5.59469	1.12072e-07	7.30791e-05	0.00119016	0.334864	0.357081	0.0014824	0.244368	0.365199	1.82824e-08	1.39025e-05	0.766592	0.669363	1	0.720679	0.999923	1.01552	0.375935	0.999908	1.08736	0.595611	0.999998	1.70123
chr13_JGVv67_26_t01	VIT_13s0067g03420	JGVv67.26	Pulp	RabGAP/TBC domain-containing protein	Signaling.Signaling pathway.G-protein signaling pathway.RAB-GTPase regulation	13.4103	13.2855	12.7524	11.5961	11.5538	11.6282	0.00308344	0.0722963	0.519613	0.999906	0.917142	0.00809559	0.223408	0.691056	0.00134802	0.0316065	0.633797	0.92758	0.999971	0.82691	0.999906	0.971116	0.700709	0.999888	1.0529	0.868208	0.999826	1.02249
chr13_JGVv67_4_t01	VIT_13s0067g03850	JGVv67.4	Skin	Unknown protein	Unknown	12.9645	12.8764	13.436	13.5511	13.5637	13.621	0.000418168	0.0235783	0.530567	0.999018	0.940771	0.000226511	0.0330899	1.47386	0.00150802	0.0473545	1.04052	0.867196	0.999936	0.928428	0.999964	0.960431	0.682887	0.999564	2.71466	0.618458	0.999264	1.99055
chr13_JGVv67_43_t01	VIT_13s0067g03190	JGVv67.43	Skin	SNF2/SWI2 family global transcription factor	Regulation overview.Regulation of gene expression.Regulation of transcription.Transcription factor.PHD family transcription factor	9.34119	8.74884	9.9191	10.0171	10.1196	10.9398	4.04377e-05	0.00521906	0.0138254	0.505416	0.663263	7.69678e-06	0.00522341	2.25051	0.0161462	0.178854	1.76569	0.000348988	0.18621	0.65967	0.999964	1.11562	0.000927461	0.282011	4.74133	0.000242606	0.195698	3.0039
chr13_JGVv67_6_t01	VIT_13s0067g03820	JGVv67.6	Pulp	Chalcone--flavonone isomerase (Chalcone isomerase)	Metabolism.Secondary metabolism.Phenylpropanoid metabolism.Flavonoid metabolism.Flavonoid biosynthesis	11.5748	11.7893	13.0452	13.4324	13.4417	13.414	5.03132e-05	0.00413922	0.503429	0.999906	1.16027	0.000276988	0.0378848	2.38818	3.26388e-05	0.00219171	2.77092	0.996096	0.999971	0.976761	0.999906	1.00648	0.931121	0.999888	0.981028	0.9543	0.999826	0.987381
chr13_JGVv67_6_t01	VIT_13s0067g03820	JGVv67.6	Skin	Chalcone--flavonone isomerase (Chalcone isomerase)	Metabolism.Secondary metabolism.Phenylpropanoid metabolism.Flavonoid metabolism.Flavonoid biosynthesis	14.1254	14.9542	15.2392	15.2814	15.2075	15.2626	0.00304383	0.0788594	0.0124048	0.487747	1.77618	0.374795	0.799283	1.21842	0.00106376	0.0392266	1.03889	0.97126	0.999936	0.817244	0.999964	2.44262	0.863338	0.999564	1.33713	0.952949	0.999264	1.99953
chr13_JGVv67_65_t01	VIT_13s0067g02930	JGVv67.65	Seed	Expansin [Vitis labrusca x Vitis vinifera] EXPA8	Signaling.Hormone Signaling.Auxin Signaling.Auxin-mediated Signaling pathway	13.1072	13.4039	14.2828	14.9076	14.9396	14.913	2.99515e-06	0.00100323	0.161767	0.999915	1.22831	0.00012127	0.0527123	1.83898	1.12974e-06	0.00037841	0.981766	0.986627	1	0.878832	0.999923	1.17153	0.899253	0.999908	3.44922	0.979374	0.999998	1.97436
chr13_JGVv67_66_t01	VIT_13s0067g02920	JGVv67.66	Pulp	No hit	No hit	6.21965	7.09028	8.06408	8.23894	8.18463	8.01668	0.00190669	0.0516826	0.0794494	0.999906	1.82846	0.0507774	0.437825	1.96401	0.0004349	0.0140972	3.59111	0.892365	0.999971	0.911335	0.999906	0.963054	0.730752	0.999888	0.89011	0.648978	0.999826	0.857223
chr13_JGVv67_67_t01	VIT_13s0067g02910	JGVv67.67	Skin	Non-specific lipid-transfer protein	Transport overview.Macromolecule transport.Lipid transport	9.97465	7.98175	6.77387	6.2927	6.08329	6.92632	4.95484e-05	0.00595766	0.00351863	0.318328	0.251232	0.0682665	0.460519	0.432906	1.1179e-05	0.00192964	1.79381	0.405018	0.999936	0.747444	0.999964	0.954557	0.198842	0.999564	0.981042	0.332228	0.999264	3.46266
chr13_JGVv67_70_t01	VIT_13s0067g02870	JGVv67.70	Skin	Chalcone-flavanone isomerase	Metabolism.Secondary metabolism.Phenylpropanoid metabolism.Flavonoid metabolism.Flavonoid biosynthesis	14.8964	15.3482	15.5147	15.2479	15.2401	15.1382	0.00399021	0.0906903	0.0161334	0.52689	1.36776	0.361741	0.791232	1.12229	0.00134466	0.0444575	0.931785	0.795639	0.999936	0.965867	0.999964	1.79114	0.575333	0.999564	1.25793	0.546668	0.999264	1.84975
chr13_JGVv67_8_t01	VIT_13s0067g03800	JGVv67.8	Skin	Cytochrome c oxidase subunit VIb	Metabolism.Primary metabolism.Generation of metabolite precursors and energy.Electron transport.Respiratory-chain phosphorylation	11.9081	12.1764	12.4535	12.5181	12.5342	12.4326	0.00625191	0.1176	0.103624	0.870474	1.20445	0.0931836	0.515727	1.21176	0.0015343	0.0477009	0.932029	0.796634	0.999936	0.921212	0.999964	1.26048	0.532681	0.999564	1.62004	0.59919	0.999264	1.8459
chr13_JGVv67_87_t01	VIT_13s0067g02560	JGVv67.87	Seed	Unknown protein	Unknown	10.7642	10.0993	8.70739	8.46172	8.60511	8.43308	1.97989e-09	3.09479e-06	0.014003	0.806206	0.630738	2.91158e-06	0.00510134	0.381051	5.18212e-10	8.57671e-07	0.887592	0.778606	1	0.583838	0.999923	0.885481	0.511363	0.999908	1.29769	0.912725	0.999998	1.85008
chr13_JGVv73_16_t01	VIT_13s0073g00550	JGVv73.16	Pulp	Beta-D-glucosidase	Metabolism.Cellular metabolism.Amino acid derivative metabolism.Cyanoamino acid metabolism	10.4045	9.96319	8.91245	7.26727	6.54485	7.00614	0.00055149	0.0219328	0.230106	0.999906	0.736468	0.00583464	0.192907	0.48272	0.000166703	0.00714995	0.355507	0.142764	0.999971	0.0525683	0.999906	0.606082	0.210028	0.999888	1.37677	0.475288	0.999826	0.834437
chr13_JGVv73_18_t01	VIT_13s0073g00530	JGVv73.18	Pulp	Beta-D-glucosidase	Metabolism.Cellular metabolism.Amino acid derivative metabolism.Cyanoamino acid metabolism	10.1292	9.35543	7.55348	6.29899	5.75977	4.62826	8.4009e-09	3.98193e-06	0.0304555	0.92338	0.584881	4.80758e-06	0.00241547	0.286787	2.51584e-09	1.24185e-06	0.167737	6.27658e-05	0.189736	0.126337	0.999906	0.688143	0.00209079	0.89131	0.456439	1.68622e-05	0.143868	0.314095
chr13_JGVv74_10_t01	VIT_13s0074g00110	JGVv74.10	Skin	Bark storage protein A precursor	Metabolism.Primary metabolism.Generation of metabolite precursors and energy.Storage proteins	13.5581	13.0187	12.6561	10.2992	10.5411	10.1623	0.00311795	0.0801157	0.0364069	0.692592	0.688057	0.153939	0.610045	0.77776	0.000780555	0.0324397	0.769077	0.317477	0.999936	0.338501	0.999964	0.996862	0.136781	0.999564	1.12328	0.586566	0.999264	1.66629
chr13_JGVv74_18_t01	VIT_13s0074g00210	JGVv74.18	Skin	Pyruvate kinase	Metabolism.Primary metabolism.Carbohydrate metabolism.Glycolysis Gluconeogenesis.Glycolysis	13.1251	13.4861	13.8996	14.469	14.6051	14.5702	7.95496e-06	0.00173504	0.0128692	0.494655	1.28426	0.00479451	0.151742	1.33196	1.45752e-06	0.000494083	0.976142	0.600634	0.999936	0.333639	0.999964	1.72861	0.803578	0.999564	2.26611	0.470884	0.999264	1.96652
chr13_JGVv74_31_t01	VIT_13s0074g00420	JGVv74.31	Skin	Unknown	Unknown	13.4526	13.8171	12.676	12.4046	12.5402	12.3093	0.000497846	0.0263793	0.18952	0.949426	1.28747	0.000139372	0.0244752	0.453387	0.00681642	0.113215	0.852109	0.69986	0.999936	0.622552	0.999964	1.26405	0.403228	0.999564	1.34622	0.729297	0.999264	1.6689
chr13_JGVv74_36_t01	VIT_13s0074g00470	JGVv74.36	Pulp	OTU cysteine protease	Metabolism.Primary metabolism.Protein metabolism and modification.Proteolysis.Peptidase-mediated proteolysis	10.6918	10.9558	11.7621	12.498	12.609	12.6075	9.93632e-05	0.0063683	0.263676	0.999906	1.20078	0.00121531	0.0865669	1.74874	3.65734e-05	0.00238754	2.09986	0.861933	0.999971	0.636389	0.999906	1.07997	0.994933	0.999888	0.998968	0.640911	0.999826	1.07886
chr13_JGVv74_50_t01	VIT_13s0074g00650	JGVv74.50	Pulp	Unknown protein	Unknown	12.2862	12.6464	12.9538	12.6921	12.7193	12.7731	0.00191822	0.0518952	0.0463457	0.983231	1.28361	0.0871611	0.527143	1.2375	0.000440317	0.0141748	1.58847	0.896135	0.999971	0.877622	0.999906	1.01904	0.761152	0.999888	1.03796	0.64725	0.999826	1.05772
chr13_JGVv74_51_t01	VIT_13s0074g00660	JGVv74.51	Pulp	ABC transporter G member 22	Transport overview.Macromolecule transport.Multidrug transport.Multidrug ABC transport	8.59919	7.83469	5.56247	7.0926	6.16211	6.46549	0.000180173	0.00976415	0.272393	0.999906	0.588658	0.00189922	0.112498	0.207012	6.43703e-05	0.00358638	0.121859	0.393782	0.999971	0.183015	0.999906	0.524679	0.661322	0.999888	1.23403	0.366874	0.999826	0.647471
chr13_JGVv74_52_t01	VIT_13s0074g00680	JGVv74.52	Pulp	ABC transporter G member 22	Transport overview.Macromolecule transport.Multidrug transport.Multidrug ABC transport	10.3054	9.9662	8.7914	6.4287	6.21922	6.13625	0.00156543	0.0450463	0.412713	0.999906	0.790475	0.00637713	0.200477	0.442944	0.000610463	0.017929	0.350137	0.764628	0.999971	0.612126	0.999906	0.864853	0.840621	0.999888	0.944107	0.479622	0.999826	0.816514
chr13_JGVv74_52_t01	VIT_13s0074g00680	JGVv74.52	Seed	ABC transporter G member 22	Transport overview.Macromolecule transport.Multidrug transport.Multidrug ABC transport	8.01267	7.05402	5.60007	7.57297	7.2214	7.73504	2.4716e-06	0.00086926	0.0240321	0.890197	0.51454	0.000943481	0.184346	0.365021	4.96867e-07	0.000188917	1.42765	0.447205	1	0.396022	0.999923	0.770755	0.217084	0.999908	1.13341	0.694658	0.999998	2.68974
chr13_JGVv74_53_t01	VIT_13s0074g00690	JGVv74.53	Pulp	ABC transporter G member 22	Transport overview.Macromolecule transport.Multidrug transport.Multidrug ABC transport	12.68	12.1895	11.0469	7.89521	7.73484	8.56875	1.04939e-05	0.00127249	0.11572	0.999906	0.711791	0.000530289	0.0524899	0.452955	3.05786e-06	0.00038069	0.322409	0.0215491	0.999971	0.602458	0.999906	0.894795	0.00910723	0.999888	1.78251	0.0328225	0.999826	1.59498
chr13_JGVv74_53_t01	VIT_13s0074g00690	JGVv74.53	Seed	ABC transporter G member 22	Transport overview.Macromolecule transport.Multidrug transport.Multidrug ABC transport	10.1408	9.8037	8.4275	7.46488	8.00098	7.69638	2.34518e-06	0.000835241	0.27604	0.999915	0.791612	4.863e-05	0.0318198	0.385232	1.26497e-06	0.000409095	0.809665	0.224103	1	0.0863995	0.999923	0.865554	0.324444	0.999908	1.27758	0.452876	0.999998	1.75231
chr13_JGVv74_56_t01	VIT_13s0074g00720	JGVv74.56	Seed	Neutral/alkaline invertase	Metabolism.Primary metabolism.Carbohydrate metabolism.Monosaccharide metabolism.Galactose metabolism	12.4456	12.7914	13.1353	13.2757	13.1762	13.217	0.000404368	0.0373026	0.0353525	0.948349	1.27084	0.0363361	0.913942	1.26915	8.44613e-05	0.00935592	1.02869	0.821568	1	0.535191	0.999923	1.25049	0.798964	0.999908	1.27917	0.714065	0.999998	2.02699
chr13_JGVv74_57_t01	VIT_13s0074g00730	JGVv74.57	Seed	PID (PINOID)	Signaling.Hormone Signaling.Auxin Signaling.Auxin transport	7.98769	8.40102	8.99414	9.44416	9.90175	10.2089	0.00204837	0.116723	0.129649	0.999915	1.33176	0.0318872	0.891607	1.5085	0.000495426	0.0348825	1.23726	0.0225958	1	0.0943451	0.999923	1.25862	0.257323	0.999908	1.53357	0.00649312	0.999998	2.30118
chr13_JGVv74_62_t01	VIT_13s0074g00780	JGVv74.62	Seed	Late embryogenic abundant protein	Response to stimulus.Stress response.Abiotic stress response.Desiccation stress response	11.2295	9.43778	8.28049	7.0438	5.94173	5.83206	0.000890368	0.0651218	0.0182306	0.848207	0.288829	0.120388	0.999868	0.448353	0.000213016	0.0188462	0.9268	0.197639	1	0.13863	0.999923	0.678594	0.881383	0.999908	0.682303	0.104352	0.999998	1.87638
chr13_JGVv84_11_t01	VIT_13s0084g00110	JGVv84.11	Pulp	ABC transporter I member 8	Transport overview.Macromolecule transport.Multidrug transport.Multidrug ABC transport	12.6794	12.3789	12.1798	12.1365	12.1209	12.1603	0.00275117	0.0667877	0.0333619	0.94443	0.811957	0.152758	0.629404	0.871106	0.000687503	0.0195785	0.7073	0.958813	0.999971	0.91007	0.999906	0.989284	0.774667	0.999888	1.0277	0.86232	0.999826	1.01668
chr13_JGVv84_23_t01	VIT_13s0084g00240	JGVv84.23	Seed	Steroid sulfotransferase	Metabolism.single reactions	4.78385	6.24791	6.77868	9.66639	9.9834	9.66523	0.000701958	0.0556477	0.005232	0.577987	2.75885	0.292605	0.999868	1.44469	0.000235586	0.0202705	0.802087	0.764031	1	0.527957	0.999923	4.53424	0.526446	0.999908	1.36115	0.998142	0.999998	1.71929
chr13_JGVv84_33_t01	VIT_13s0084g00340	JGVv84.33	Skin	Unknown protein	Unknown	10.8035	10.2331	9.76496	11.5504	11.6502	11.5013	0.00648779	0.120172	0.071773	0.80641	0.673401	0.13719	0.585417	0.722911	0.00162105	0.0494147	0.901883	0.886711	0.999936	0.748237	0.999964	0.911928	0.632315	0.999564	1.09999	0.874519	0.999264	1.80559
chr13_JGVv84_46_t01	VIT_13s0084g00500	JGVv84.46	Pulp	Pol protein	Transposable elements viral and plasmid proteins.Protein from transposable element	8.96034	8.44473	7.59556	8.73554	7.81713	8.86214	0.00390064	0.083502	0.190855	0.999906	0.699495	0.0340171	0.383302	0.555106	0.00102538	0.0262511	0.388293	0.0193696	0.999971	0.0224209	0.999906	0.529092	0.00998485	0.999888	2.06337	0.74584	0.999826	1.09171
chr13_JGVv84_46_t01	VIT_13s0084g00500	JGVv84.46	Skin	Pol protein	Transposable elements viral and plasmid proteins.Protein from transposable element	7.19511	5.40861	6.05216	7.43882	7.69145	7.8898	0.000144986	0.0118931	3.51284e-05	0.0470654	0.289875	0.104394	0.535471	1.56216	0.00513913	0.0965896	1.14738	0.512693	0.999936	0.51849	0.999964	1.1833	0.611877	0.999564	2.03735	0.251509	0.992975	2.07167
chr13_JGVv84_49_t01	VIT_13s0084g00530	JGVv84.49	Skin	Myb domain protein 12	Regulation overview.Regulation of gene expression.Regulation of transcription.Transcription factor.MYB family transcription factor	4.39239	6.66296	6.79212	4.90589	4.98559	5.33473	0.000594058	0.029794	0.000971219	0.215644	4.82514	0.841575	0.968538	1.09365	0.00053354	0.0252297	1.2738	0.778225	0.999936	0.901812	0.999964	24.4116	0.589504	0.999564	1.09059	0.507859	0.999264	2.37606
chr13_JGVv84_50_t01	VIT_13s0084g00560	JGVv84.50	Skin	CF2	Response to stimulus.Stress response.Biotic stress response.Plant-pathogen interaction	7.78605	6.34313	5.32077	4.89394	4.66601	5.62163	0.00168688	0.0559737	0.0300776	0.652897	0.367823	0.119401	0.561422	0.492308	0.000401755	0.020994	1.93941	0.310188	0.999936	0.724979	0.999964	0.8207	0.144805	0.999564	0.953223	0.264434	0.993626	3.78008
chr13_JGVv84_60_t01	VIT_13s0084g00670	JGVv84.60	Pulp	Unknown protein	Unknown	11.1925	10.5299	9.36762	10.6289	10.3896	10.3637	0.0015145	0.044347	0.170457	0.999906	0.631735	0.0185791	0.306335	0.446817	0.000391857	0.0130786	0.28227	0.828449	0.999971	0.617354	0.999906	0.847179	0.95685	0.999888	0.982225	0.579952	0.999826	0.83212
chr13_JGVv84_77_t01	VIT_13s0084g00880	JGVv84.77	Pulp	NADPH:quinone oxidoreductase	Metabolism.Primary metabolism.Lipid metabolism.Steroid metabolism.Steroid biosynthesis	10.481	9.85092	9.5497	9.40637	9.25167	9.38914	0.00575866	0.106456	0.0288307	0.910416	0.646126	0.285935	0.747155	0.811568	0.00171163	0.0367314	0.524375	0.831858	0.999971	0.581865	0.999906	0.89832	0.624469	0.999888	1.09998	0.951026	0.999826	0.988131
chr13_PDVv19_83_t01	VIT_13s0019g04630	PDVv19.83	Pulp	Unknown protein	Unknown	8.95909	9.07915	10.0086	9.61796	9.68877	10.001	0.000155122	0.00881719	0.630061	0.999906	1.08678	0.000504324	0.0513939	1.90448	0.000112466	0.00529087	2.06976	0.26822	0.999971	0.776191	0.999906	1.0503	0.213765	0.999888	1.24166	0.12888	0.999826	1.30412
chr13_random_JGVv112_22_t01	VIT_13s0067g00620	JGVv112.22	Pulp	Cinnamyl alcohol dehydrogenase	Metabolism.Secondary metabolism.Phenylpropanoid metabolism.Phenylpropanoid biosynthesis	11.6549	11.252	10.8367	9.78395	9.64879	9.60458	0.00803495	0.129326	0.113054	0.999906	0.756348	0.102632	0.556805	0.749838	0.00200968	0.0406051	0.567139	0.756184	0.999971	0.590282	0.999906	0.910571	0.860002	0.999888	0.969822	0.475449	0.999826	0.883092
chr13_random_JGVv112_55_t01	VIT_13s0067g01770	JGVv112.55	Pulp	Steroid 5alpha-reductase	Signaling.Hormone Signaling.Brassinosteroid Signaling.Brassinosteroid metabolism.Brassinosteroid biosynthesis	10.6028	10.7003	11.4524	13.909	14.2894	14.1191	6.90707e-06	0.00091939	0.559456	0.999906	1.0699	4.33278e-05	0.0109826	1.68426	6.29368e-06	0.000658287	1.80198	0.082332	0.999971	0.026525	0.999906	1.30171	0.309559	0.999888	0.888611	0.211701	0.999826	1.15672
chr13_random_JGVv112_55_t01	VIT_13s0067g01770	JGVv112.55	Skin	Steroid 5alpha-reductase	Signaling.Hormone Signaling.Brassinosteroid Signaling.Brassinosteroid metabolism.Brassinosteroid biosynthesis	11.3105	11.9667	12.534	13.8357	13.8808	13.5931	1.9134e-08	2.83345e-05	0.000269666	0.130857	1.57598	0.00134841	0.0785872	1.48168	3.08756e-09	5.42947e-06	0.819195	0.186686	0.999936	0.787008	0.999964	2.72285	0.0895384	0.980188	2.64468	0.150238	0.943923	1.76441
chr13_random_JGVv123_4_t01	VIT_13s0067g02890	JGVv123.4	Pulp	Unknown protein	Unknown	10.9252	11.2006	11.6627	11.9554	12.3048	12.1948	0.00969778	0.144216	0.241671	0.999906	1.21034	0.0526431	0.444071	1.37758	0.00270598	0.0496644	1.66734	0.31512	0.999971	0.139244	0.999906	1.27407	0.637839	0.999888	0.926589	0.307794	0.999826	1.18054
chr13_random_JGVv143_17_t01	VIT_13s0019g01050	JGVv143.17	Skin	R protein MLA10	Response to stimulus.Stress response.Biotic stress response.Plant-pathogen interaction.R proteins from Plant-pathogen interaction	10.3136	9.828	10.5033	10.9524	11.0256	11.1888	0.00130052	0.0480835	0.00871103	0.441871	0.714185	0.000416766	0.043918	1.59691	0.289489	0.670487	1.11975	0.399748	0.999936	0.680778	0.999964	1.20774	0.361331	0.999564	2.93426	0.188217	0.970052	1.36534
chr13_random_JGVv143_20_t01	VIT_13s0019g01140	JGVv143.20	Pulp	R protein MLA10	Response to stimulus.Stress response.Biotic stress response.Plant-pathogen interaction.R proteins from Plant-pathogen interaction	10.6974	10.76	11.4369	12.2148	12.2984	12.1539	0.000695137	0.0259051	0.752899	0.999906	1.04435	0.00133806	0.0915999	1.59872	0.000523823	0.0160373	1.66963	0.765105	0.999971	0.674454	0.999906	1.05964	0.46864	0.999888	0.904711	0.759421	0.999826	0.958666
CHR13_RANDOM_PDVV143_50_T01			Pulp			10.5891	11.2262	12.0009	12.5413	12.725	12.7115	2.23018e-05	0.00216598	0.0224456	0.88277	1.55521	0.00617123	0.197906	1.71074	4.27498e-06	0.000480942	2.66057	0.750492	0.999971	0.498818	0.999906	1.13576	0.960163	0.999888	0.990667	0.530815	0.999826	1.12516
chr14_GSVIVT00021886001_t01	VIT_14s0030g01420	GSVIVG00021886001	Skin	GCN5 N-acetyltransferase (GNAT)	Unknown	6.08189	6.5944	8.30148	6.04999	5.86668	6.14874	0.00100954	0.0417098	0.379698	0.999018	1.42654	0.00499141	0.154668	3.26498	0.000385597	0.0207108	1.21593	0.884734	0.999936	0.75246	0.999964	1.34492	0.627727	0.999564	8.63572	0.865029	0.999264	2.28979
chr14_GSVIVT00021957001_t01	VIT_14s0030g00850	GSVIVG00021957001	Pulp	No hit	No hit	5.15955	4.03934	3.72113	4.49278	4.40414	3.94682	0.00309457	0.0723351	0.00993817	0.746791	0.460026	0.448154	0.837371	0.802066	0.00121053	0.029337	0.368971	0.378529	0.999971	0.832158	0.999906	0.940407	0.277335	0.999888	0.728337	0.195933	0.999826	0.684933
chr14_GSVIVT00036523001_t01	VIT_14s0083g00830	GSVIVG00036523001	Pulp	Lipase GDSL 7	Unclear	6.20107	4.25049	4.27456	4.85023	4.38683	4.82228	0.000514271	0.0208195	0.000587846	0.271142	0.258712	0.963747	0.990125	1.01683	0.000674106	0.0193719	0.263065	0.617825	0.999971	0.383705	0.999906	0.725277	0.412803	0.999888	1.35233	0.957923	0.999826	0.980816
chr14_JGVv108_108_t01	VIT_14s0108g01180	JGVv108.108	Seed	Unknown protein	Unknown	6.96409	7.79614	8.20045	7.10278	7.19745	7.43969	8.54623e-05	0.0128587	0.0026332	0.434687	1.78022	0.128508	0.999868	1.32346	2.2703e-05	0.00373551	1.18283	0.419346	1	0.718538	0.999923	2.54124	0.358402	0.999908	1.25144	0.20348	0.999998	2.26434
chr14_JGVv108_131_t01	VIT_14s0108g01420	JGVv108.131	Pulp	DEFENSE NO death 1	Response to stimulus.Stress response.Biotic stress response.Plant-pathogen interaction	13.3874	12.8245	11.7688	9.17529	9.03609	9.14429	1.83579e-08	7.70921e-06	0.0148666	0.791241	0.676962	2.14451e-05	0.00709372	0.481065	4.21816e-09	1.88385e-06	0.325663	0.806074	0.999971	0.533962	0.999906	0.908023	0.62848	0.999888	1.07788	0.889595	0.999826	0.97874
chr14_JGVv108_133_t01	VIT_14s0108g01440	JGVv108.133	Pulp	Unknown protein	Unknown	12.5449	11.9659	11.2959	10.9741	11.1774	11.2329	1.35888e-06	0.000267121	0.00703611	0.700366	0.669434	0.00208004	0.117992	0.628489	2.38383e-07	5.49766e-05	0.420732	0.419826	0.999971	0.326288	0.999906	1.15134	0.787658	0.999888	1.03922	0.212986	0.999826	1.1965
chr14_JGVv108_134_t01	VIT_14s0108g01450	JGVv108.134	Pulp	Calmodulin-binding	Signaling.Signaling pathway.Calcium sensors and Signaling	11.0218	11.6658	12.1101	11.5892	11.8129	11.8143	0.000146256	0.00841527	0.00879024	0.740486	1.56258	0.065073	0.479669	1.36068	3.17812e-05	0.00216512	2.12617	0.548642	0.999971	0.345999	0.999906	1.16774	0.995485	0.999888	1.00093	0.343155	0.999826	1.16882
chr14_JGVv108_3_t01	VIT_14s0108g00030	JGVv108.3	Pulp	Pectate lyase	Cellular process.Cellular component organization and biogenesis.Cell wall organization and biogenesis.Cell wall metabolism.Cell wall catabolism.Pectin catabolism	7.06144	6.33456	7.85691	9.24217	9.24505	9.05032	0.00184702	0.0504804	0.0752886	0.999906	0.604208	0.000419614	0.046665	2.8726	0.0524038	0.296607	1.73564	0.855647	0.999971	0.994278	0.999906	1.002	0.627966	0.999888	0.873738	0.633043	0.999826	0.875483
chr14_JGVv108_3_t01	VIT_14s0108g00030	JGVv108.3	Skin	Pectate lyase	Cellular process.Cellular component organization and biogenesis.Cell wall organization and biogenesis.Cell wall metabolism.Cell wall catabolism.Pectin catabolism	5.97321	6.77726	7.5663	8.15896	8.30948	8.74606	0.00110809	0.0440374	0.0500155	0.745142	1.74599	0.054259	0.421254	1.72792	0.000243614	0.015403	1.35339	0.320401	0.999936	0.707832	0.999964	2.00118	0.279841	0.999564	2.4737	0.148298	0.942084	2.52799
chr14_JGVv108_34_t01	VIT_14s0108g00350	JGVv108.34	Pulp	3-dehydroquinate synthase	Metabolism.Primary metabolism.Amino acid metabolism.Aromatic amino acid metabolism.Aromatic amino acid biosynthesis	11.3659	10.9279	10.3827	9.78162	9.32099	9.74545	0.00155987	0.0450138	0.0918605	0.999906	0.738129	0.0375495	0.395065	0.685331	0.000357776	0.0124172	0.505863	0.143362	0.999971	0.0767987	0.999906	0.726668	0.102062	0.999888	1.34207	0.887507	0.999826	0.97524
chr14_JGVv108_48_t01	VIT_14s0108g00490	JGVv108.48	Seed	Cullin 3a	Metabolism.Primary metabolism.Protein metabolism and modification.Proteolysis.cytoplasmic and nuclear protein degradation.Ubiquitin-mediated proteolysis	13.2743	13.5495	13.8269	14.7913	14.7579	14.8563	0.001127	0.0771514	0.0533144	0.999915	1.21016	0.0515452	0.997146	1.21198	0.000247962	0.0210775	1.07062	0.771538	1	0.81068	0.999923	1.15689	0.481293	0.999908	1.16057	0.641202	0.999998	2.06987
chr14_JGVv108_58_t01	VIT_14s0108g00590	JGVv108.58	Skin	FtsH protease	Transport overview.Primary Active Transporters.P-P-bond hydrolysis-driven transporters.Endoplasmic Reticular Retrotranslocon	8.5206	7.60811	6.2337	8.18766	8.16544	8.63443	3.41071e-05	0.00470113	0.0485515	0.740198	0.531266	0.0038018	0.136264	0.38571	7.23294e-06	0.00143434	1.38414	0.505913	0.999936	0.960817	0.999964	0.865178	0.30279	0.999564	1.18875	0.326009	0.999264	2.60757
chr14_JGVv108_74_t01	VIT_14s0108g00800	JGVv108.74	Skin	No hit	No hit	8.12886	8.60584	9.83621	10.8169	10.8625	10.6886	0.00390346	0.0900298	0.341639	0.999018	1.39183	0.0170369	0.266295	2.34627	0.0012779	0.0430599	0.886422	0.936149	0.999936	0.927245	0.999964	1.31295	0.7276	0.999564	4.228	0.797065	0.999264	1.79423
chr14_JGVv108_78_t01	VIT_14s0108g00850	JGVv108.78	Pulp	Ribosomal protein L34 (RPL34A) 60S	Metabolism.Primary metabolism.Protein metabolism and modification.Protein synthesis.Ribosome	14.7099	14.3489	13.8102	13.2142	13.0193	12.891	0.000164223	0.00916781	0.0720865	0.999906	0.778646	0.00860602	0.229927	0.688408	3.63014e-05	0.00237662	0.536026	0.261941	0.999971	0.325082	0.999906	0.873612	0.515737	0.999888	0.914881	0.105964	0.999826	0.799251
chr14_JGVv108_78_t01	VIT_14s0108g00850	JGVv108.78	Skin	Ribosomal protein L34 (RPL34A) 60S	Metabolism.Primary metabolism.Protein metabolism and modification.Protein synthesis.Ribosome	14.7028	14.2836	13.2745	12.8442	12.975	12.7433	1.34294e-08	2.36156e-05	0.0379276	0.696932	0.747858	5.78561e-06	0.00493285	0.496867	4.18962e-09	6.83908e-06	0.851602	0.500211	0.999936	0.507853	0.999964	1.03593	0.243103	0.999564	1.40633	0.608795	0.999264	1.8045
chr14_JGVv108_82_t01	VIT_14s0108g00890	JGVv108.82	Pulp	Beta-1,3-galactosyltransferase	Metabolism.Primary metabolism.Lipid metabolism.Sphingolipid metabolism.Glycosphingolipid metabolism.Glycosphingolipid biosynthesis	9.98967	10.5744	11.187	12.0343	12.1635	12.1548	0.00024034	0.0120969	0.033286	0.94443	1.49979	0.026115	0.354278	1.529	4.90928e-05	0.00295218	2.29318	0.86346	0.999971	0.629671	0.999906	1.0937	0.974015	0.999888	0.993975	0.6529	0.999826	1.08712
chr14_JGVv108_83_t01	VIT_14s0108g00900	JGVv108.83	Skin	Pectinesterase family	Cellular process.Cellular component organization and biogenesis.Cell wall organization and biogenesis.Cell wall metabolism.Cell wall modification.Pectin modification	4.6294	6.78649	7.02253	6.88716	7.0311	7.03899	0.000545005	0.028188	0.00120808	0.226733	4.46013	0.706775	0.937577	1.17775	0.000390376	0.0207108	1.00549	0.963131	0.999936	0.818462	0.999964	18.8096	0.989955	0.999564	1.18114	0.808702	0.999264	1.979
chr14_JGVv108_90_t01	VIT_14s0108g00980	JGVv108.90	Pulp	Cycling DOF factor 1	Regulation overview.Regulation of gene expression.Regulation of transcription.Transcription factor.C2C2-DOF family transcription factor	13.2351	13.7211	14.4612	13.7614	13.7537	13.8778	0.00454222	0.0920106	0.175759	0.999906	1.40064	0.0419381	0.411408	1.67027	0.00117069	0.0288373	2.33945	0.925546	0.999971	0.982667	0.999906	0.994664	0.726983	0.999888	1.08985	0.74332	0.999826	1.08403
chr14_JGVv128_16_t01	VIT_14s0128g00160	JGVv128.16	Skin	Protein kinase CDG1	Signaling.Signaling pathway.Protein kinase	12.1722	12.6547	13.4819	13.1226	12.8783	12.7831	8.21131e-05	0.00825119	0.0846631	0.831732	1.39714	0.00414192	0.141429	1.77425	1.91998e-05	0.00263619	0.936149	0.447246	0.999936	0.376723	0.999964	1.4798	0.729486	0.999564	3.10118	0.221171	0.984016	1.90992
chr14_JGVv128_22_t01	VIT_14s0128g00220	JGVv128.22	Skin	Signal peptidase complex subunit 3	Metabolism.Primary metabolism.Amino acid metabolism.Lysine metabolism	15.3761	15.2829	14.851	14.7058	14.5416	14.5937	0.000137984	0.0114522	0.440586	0.999018	0.937439	0.000787022	0.0587365	0.741311	7.10235e-05	0.00657341	1.03675	0.382593	0.999936	0.177253	0.999964	0.958215	0.665891	0.999564	1.605	0.354136	0.999264	2.04227
chr14_JGVv128_30_t01	VIT_14s0128g00300	JGVv128.30	Pulp	Ctp	Unknown	10.6254	10.1821	9.63707	9.30451	9.2471	9.02844	0.00989092	0.145855	0.15842	0.999906	0.735457	0.0846448	0.520377	0.685371	0.00255444	0.047928	0.504061	0.643956	0.999971	0.853448	0.999906	0.960988	0.482867	0.999888	0.859365	0.376444	0.999826	0.82584
chr14_JGVv128_36_t01	VIT_14s0128g00360	JGVv128.36	Skin	Nucleolar GTPase	Unclear	11.22	11.2457	11.9525	11.1208	11.2801	11.5827	0.000549711	0.0283272	0.896407	0.999018	1.01801	0.000813904	0.0601395	1.63212	0.00055034	0.0256364	1.2334	0.068644	0.999936	0.422296	0.999964	1.01325	0.130881	0.999564	2.97314	0.0233484	0.626548	2.30979
chr14_JGVv128_47_t01	VIT_14s0128g00470	JGVv128.47	Pulp	Unknown protein	Unknown	10.9887	10.4598	10.0413	10.4568	10.8063	10.6095	0.000222022	0.0113578	0.0154047	0.798679	0.693098	0.052283	0.442879	0.748193	4.66452e-05	0.00285307	0.518571	0.258693	0.999971	0.102886	0.999906	1.2741	0.353358	0.999888	0.872475	0.470732	0.999826	1.11162
chr14_JGVv128_5_t01	VIT_14s0128g00050	JGVv128.5	Pulp	Thylakoid lumenal 18.3 kDa protein	Unknown	9.3246	8.73567	6.59978	5.89806	4.61207	4.93714	6.60963e-08	2.16243e-05	0.156751	0.999906	0.664838	4.53132e-06	0.0023686	0.227527	3.47862e-08	1.07554e-05	0.151269	0.00829939	0.999971	0.00296253	0.947202	0.410089	0.430769	0.999888	1.25273	0.0232742	0.999826	0.513729
chr14_JGVv128_5_t01	VIT_14s0128g00050	JGVv128.5	Seed	Thylakoid lumenal 18.3 kDa protein	Unknown	7.84127	7.09328	5.29209	6.34729	5.27406	5.28027	4.91007e-07	0.000224865	0.0740495	0.999915	0.595432	6.6226e-05	0.0380273	0.286939	1.49568e-07	7.25558e-05	1.00431	0.0157271	1	0.0118488	0.999923	0.755507	0.987963	0.999908	1.18831	0.0123122	0.999998	2.00588
chr14_JGVv128_52_t01	VIT_14s0128g00520	JGVv128.52	Pulp	Alpha-L-fucosidase 2 precursor	Metabolism.Primary metabolism.Carbohydrate metabolism.Oligosaccharide metabolism.N-Glycan metabolism.N-Glycan catabolism	11.9934	13.0094	14.0433	13.9387	13.9804	13.9644	5.201e-06	0.000754737	0.00709634	0.700366	2.02237	0.00622393	0.198409	2.04752	9.28169e-07	0.000158272	4.14083	0.993198	0.999971	0.908325	0.999906	1.02931	0.96471	0.999888	0.988963	0.943466	0.999826	1.01795
chr14_JGVv128_52_t01	VIT_14s0128g00520	JGVv128.52	Skin	Alpha-L-fucosidase 2 precursor	Metabolism.Primary metabolism.Carbohydrate metabolism.Oligosaccharide metabolism.N-Glycan metabolism.N-Glycan catabolism	12.6335	13.2296	13.9865	14.4963	14.8065	14.5222	0.00211626	0.0646504	0.104646	0.870625	1.51171	0.0411757	0.377614	1.68976	0.000495877	0.0243538	0.821157	0.635843	0.999936	0.393311	0.999964	1.5595	0.433751	0.999564	2.4831	0.942877	0.999264	1.73725
chr14_JGVv128_52_t01	VIT_14s0128g00520	JGVv128.52	Seed	Alpha-L-fucosidase 2 precursor	Metabolism.Primary metabolism.Carbohydrate metabolism.Oligosaccharide metabolism.N-Glycan metabolism.N-Glycan catabolism	7.35005	7.54807	9.55504	10.9118	11.0172	10.5831	1.43694e-07	8.78908e-05	0.584875	0.999915	1.14713	1.38826e-06	0.00325501	4.01936	2.15707e-07	9.39978e-05	0.740204	0.459452	1	0.771133	0.999923	1.10743	0.234193	0.999908	16.1796	0.365976	0.999998	1.6703
chr14_JGVv128_84_t01	VIT_14s0128g00900	JGVv128.84	Pulp	MORC family CW-type zinc finger 4	Unknown	10.265	10.4117	10.9798	11.4812	11.3405	11.7614	0.00313635	0.0728088	0.48429	0.999906	1.10707	0.00904609	0.234695	1.48258	0.00129616	0.0306976	1.64132	0.131944	0.999971	0.502484	0.999906	0.9071	0.0491558	0.999888	1.33873	0.184907	0.999826	1.21437
chr14_JGVv171_12_t01	VIT_14s0171g00140	JGVv171.12	Pulp	Lys Motif-Type Receptor-Like Kinase LYK10	Signaling.Signaling pathway.Protein kinase	8.8043	9.44032	10.3486	10.1372	10.29	10.3569	0.000101186	0.00647036	0.0566419	0.983231	1.55404	0.00764957	0.217772	1.87674	2.15811e-05	0.00160723	2.91654	0.78754	0.999971	0.640688	0.999906	1.11166	0.837664	0.999888	1.04751	0.502524	0.999826	1.16448
chr14_JGVv171_12_t01	VIT_14s0171g00140	JGVv171.12	Skin	Lys Motif-Type Receptor-Like Kinase LYK10	Signaling.Signaling pathway.Protein kinase	8.41334	9.09355	9.95367	10.3354	10.466	10.9527	0.000109771	0.00974298	0.042096	0.710079	1.60236	0.0112125	0.220766	1.8152	2.24514e-05	0.00289217	1.40123	0.146764	0.999936	0.689616	0.999964	1.85611	0.141299	0.999564	3.01975	0.0639989	0.803926	2.63598
chr14_JGVv171_12_t01	VIT_14s0171g00140	JGVv171.12	Seed	Lys Motif-Type Receptor-Like Kinase LYK10	Signaling.Signaling pathway.Protein kinase	7.91547	8.24135	9.14636	8.87508	8.88572	9.16806	0.00134818	0.0856263	0.321381	0.999915	1.25343	0.00785026	0.528333	1.87257	0.00045555	0.0329495	1.21617	0.596355	1	0.974019	0.999923	1.19211	0.389597	0.999908	2.53895	0.37213	0.999998	2.27083
chr14_JGVv171_13_t01	VIT_14s0171g00150	JGVv171.13	Pulp	Avr9/Cf-9 rapidly elicited protein 57	Response to stimulus.Stress response.Biotic stress response	9.55577	10.1354	11.4001	13.2711	13.198	13.1491	0.000271697	0.0132537	0.177439	0.999906	1.49451	0.00454557	0.171901	2.4027	7.65365e-05	0.00404318	3.59085	0.958713	0.999971	0.863446	0.999906	0.950549	0.90846	0.999888	0.966666	0.774209	0.999826	0.918863
chr14_JGVv171_20_t01	VIT_14s0171g00220	JGVv171.20	Pulp	Ribosome recycling factor	Cellular process.Cellular component organization and biogenesis.Ribosome organization and biogenesis	11.8129	11.6629	11.2178	11.6364	11.7925	11.6305	0.00748217	0.124689	0.426828	0.999906	0.901267	0.0216601	0.327001	0.734503	0.00267188	0.0491989	0.661983	0.620395	0.999971	0.408411	0.999906	1.11425	0.391102	0.999888	0.893811	0.975026	0.999826	0.995928
chr14_JGVv171_20_t01	VIT_14s0171g00220	JGVv171.20	Skin	Ribosome recycling factor	Cellular process.Cellular component organization and biogenesis.Ribosome organization and biogenesis	11.8658	12.1337	11.3476	11.5845	11.6823	11.5936	0.000478375	0.0255885	0.158947	0.929076	1.20408	0.000125825	0.0239624	0.579912	0.00814481	0.123063	0.940373	0.846782	0.999936	0.603626	0.999964	1.20999	0.637604	0.999564	1.47014	0.961442	0.999264	1.76212
chr14_JGVv171_28_t01	VIT_14s0171g00300	JGVv171.28	Skin	4-coumarate-CoA ligase	Metabolism.Secondary metabolism.Phenylpropanoid metabolism.Phenylpropanoid biosynthesis	9.96966	9.41218	8.75161	7.19487	7.32068	6.36557	0.000404351	0.0230767	0.054035	0.757524	0.679486	0.023567	0.30324	0.632629	8.58542e-05	0.0074098	0.515803	0.0026849	0.358021	0.657299	0.999964	0.947345	0.00147669	0.300811	1.25648	0.00514413	0.402962	1.42246
chr14_JGVv171_30_t01	VIT_14s0171g00320	JGVv171.30	Pulp	Kelch repeat-containing protein	Unknown	12.0429	12.4523	13.2075	12.8353	12.5734	12.8508	0.00314507	0.072951	0.215204	0.999906	1.3282	0.0250824	0.348024	1.68782	0.000858732	0.0231209	2.24176	0.635352	0.999971	0.425594	0.999906	0.834002	0.398844	0.999888	1.21203	0.962133	0.999826	1.01084
chr14_JGVv171_34_t01	VIT_14s0171g00370	JGVv171.34	Pulp	Thymidylate kinase	Metabolism.Primary metabolism.Nucleobase, nucleoside, nucleotide, nucleic acid metabolism.Nucleotide metabolism.Pyrimidine metabolism	11.65	11.2151	11.0258	11.6447	11.6902	11.5442	0.00416372	0.0871007	0.0208459	0.857485	0.73976	0.302535	0.75704	0.877036	0.00128212	0.0305192	0.648796	0.714366	0.999971	0.80337	0.999906	1.03201	0.425436	0.999888	0.903769	0.582388	0.999826	0.932696
chr14_JGVv171_36_t01	VIT_14s0171g00390	JGVv171.36	Skin	DNA-binding storekeeper protein	Regulation overview.Regulation of gene expression.Regulation of transcription.Transcription factor.GeBP family transcription factor	13.3426	13.2551	12.5872	12.4704	12.2809	11.7232	0.00164374	0.0554535	0.684991	0.999018	0.941159	0.00320647	0.12461	0.629432	0.00099761	0.0376257	0.679415	0.00317156	0.376519	0.381217	0.999964	0.960689	0.0125441	0.625426	1.41895	0.00111651	0.251958	1.56026
chr14_JGVv171_37_t01	VIT_14s0171g00400	JGVv171.37	Seed	Lysine histidine transporter 1	Transport overview.Electrochemical Potential-driven Transporters.Porters.Amino Acid/Auxin Permease	11.9805	12.3623	13.4237	14.369	14.5187	14.1854	6.04199e-07	0.000269837	0.112201	0.999915	1.303	4.81681e-05	0.0318198	2.08694	2.17154e-07	9.39978e-05	0.793689	0.374456	1	0.528372	0.999923	1.23378	0.164102	0.999908	4.1558	0.439896	0.999998	1.73339
chr14_JGVv171_38_t01	VIT_14s0171g00410	JGVv171.38	Skin	Ankyrin repeat	Transport overview.Accessory factors involved in transport.Auxiliary transport proteins.Ankyrin	12.6288	13.0722	13.9676	13.9847	14.0707	13.9775	3.52759e-05	0.0047948	0.103926	0.870474	1.35976	0.00164592	0.0883771	1.86015	9.1347e-06	0.00166892	0.937437	0.92744	0.999936	0.748831	0.999964	1.40375	0.728705	0.999564	3.41473	0.978684	0.999264	1.91291
chr14_JGVv171_40_t01	VIT_14s0171g00430	JGVv171.40	Pulp	Prohibitin 3	Unclear	13.2402	13.0582	12.7961	13.2243	13.1777	13.107	0.00959894	0.143417	0.196582	0.999906	0.881453	0.0656816	0.480879	0.833897	0.00255516	0.047928	0.73504	0.698383	0.999971	0.738687	0.999906	0.968209	0.613164	0.999888	0.952179	0.402734	0.999826	0.921908
chr14_JGVv171_40_t01	VIT_14s0171g00430	JGVv171.40	Skin	Prohibitin 3	Unclear	13.3124	13.1177	12.7371	13.4632	13.3749	13.2785	0.000572211	0.0290609	0.167854	0.93255	0.873765	0.00880225	0.198446	0.768117	0.000152188	0.0112981	0.935405	0.419778	0.999936	0.52781	0.999964	0.960072	0.49141	0.999564	1.48419	0.190268	0.971226	1.89751
chr14_JGVv171_6_t01	VIT_14s0171g00080	JGVv171.6	Seed	Hcr2-0B	Response to stimulus.Stress response.Biotic stress response	12.1663	12.589	12.9485	13.1906	12.9736	13.2388	0.00118895	0.0798385	0.0377218	0.960117	1.34043	0.075258	0.999868	1.28295	0.000265873	0.0222637	1.20178	0.367198	1	0.277507	0.999923	1.30163	0.185835	0.999908	1.21679	0.808032	0.999998	2.26501
chr14_JGVv171_9_t01	VIT_14s0171g00110	JGVv171.9	Seed	Lipase family	Unclear	6.51593	5.08185	8.86479	7.54044	5.69449	5.92945	0.000394647	0.0367675	0.110508	0.999915	0.370081	9.39994e-05	0.046641	13.7651	0.0106428	0.213969	1.17687	0.0852759	1	0.0418132	0.999923	0.646251	0.790845	0.999908	13479.7	0.0740779	0.999998	1.94923
chr14_JGVv219_1_t01	VIT_14s0219g00010	JGVv219.1	Skin	Protein phosphatase 2 (formerly 2A), regulatory subunit B'	Metabolism.Primary metabolism.Nucleobase, nucleoside, nucleotide, nucleic acid metabolism.Nucleic acid metabolism.RNA metabolism.RNA catabolism.RNA surveillance	13.9421	14.1841	14.5186	14.0366	14.0938	14.2345	0.00187138	0.0594247	0.118236	0.891199	1.18261	0.0329049	0.34974	1.26093	0.000445256	0.0224914	1.10238	0.414319	0.999936	0.708045	0.999964	1.22384	0.359514	0.999564	1.88059	0.199381	0.976727	2.11388
chr14_JGVv219_11_t01	VIT_14s0219g00110	JGVv219.11	Pulp	Unknown protein	Unknown	13.3164	13.5167	14.1449	15.0229	15.021	14.8196	0.000437347	0.018616	0.324081	0.999906	1.14895	0.0031187	0.144851	1.54562	0.000161476	0.00697895	1.77584	0.51368	0.999971	0.992571	0.999906	0.998697	0.321569	0.999888	0.869722	0.31712	0.999826	0.868589
chr14_JGVv219_11_t01	VIT_14s0219g00110	JGVv219.11	Skin	Unknown protein	Unknown	12.054	12.3238	13.0449	14.6244	14.7629	14.8237	3.61584e-05	0.00486045	0.186144	0.948391	1.20561	0.000825514	0.060644	1.64842	1.19383e-05	0.00201135	1.04307	0.599875	0.999936	0.494296	0.999964	1.19518	0.763407	0.999564	3.00586	0.326559	0.999264	2.05774
chr14_JGVv219_21_t01	VIT_14s0219g00210	JGVv219.21	Pulp	Ubiquitin family	Unclear	10.8561	11.2952	11.9413	14.6267	14.4978	14.5977	0.00270298	0.065831	0.145657	0.999906	1.35577	0.0346895	0.384698	1.56488	0.000668951	0.0192844	2.12162	0.901409	0.999971	0.665872	0.999906	0.91454	0.737699	0.999888	1.07171	0.922601	0.999826	0.980121
chr14_JGVv219_4_t01	VIT_14s0219g00040	JGVv219.4	Skin	Zinc finger (C3HC4-type ring finger)	Regulation overview.Regulation of gene expression.Regulation of transcription.Transcription factor.Zinc finger C3HC4 family transcription factor	11.8365	12.5411	13.0702	11.734	11.7884	12.1439	0.00308216	0.0796325	0.0443731	0.72	1.62969	0.127316	0.572412	1.44301	0.000746613	0.0314943	1.27941	0.432177	0.999936	0.873772	0.999964	1.87864	0.302106	0.999564	1.82842	0.235031	0.990351	2.37499
chr14_JGVv219_9_t01	VIT_14s0219g00090	JGVv219.9	Pulp	Unknown protein	Unknown	9.44891	8.98447	7.95331	7.47948	6.95038	7.67092	0.000611057	0.0236958	0.210029	0.999906	0.724753	0.00708667	0.211892	0.489315	0.00017644	0.00745393	0.354633	0.135788	0.999971	0.154374	0.999906	0.692987	0.0547262	0.999888	1.64779	0.602689	0.999826	1.1419
chr14_JGVv30_136_t01	VIT_14s0030g00550	JGVv30.136	Pulp	Copine BON3 (BONZAI 3)	Diverse functions.Gene family with diverse functions.Copine family	9.78302	9.84756	10.2975	10.2234	10.4297	10.525	0.00403414	0.0855285	0.685667	0.999906	1.04575	0.00678398	0.207698	1.36602	0.00222223	0.043693	1.42852	0.162324	0.999971	0.199428	0.999906	1.15377	0.550523	0.999888	1.06828	0.0633974	0.999826	1.23255
chr14_JGVv30_144_t01	VIT_14s0030g00450	JGVv30.144	Skin	Histone H2AXb HTA3	Cellular process.Cellular component organization and biogenesis.Nucleus.Chromosome organization and biogenesis.Chromatin assembly	14.1391	14.1749	13.3668	13.4734	13.4937	13.6531	3.22799e-05	0.00455601	0.84134	0.999018	1.02513	4.23569e-05	0.0130494	0.571116	8.08186e-05	0.00715067	1.11679	0.546599	0.999936	0.909648	0.999964	1.01826	0.374983	0.999564	1.47229	0.317818	0.999264	2.15792
chr14_JGVv30_146_t01	VIT_14s0030g00430	JGVv30.146	Pulp	Unknown protein	Unknown	6.65653	6.59383	4.82836	4.66536	5.25752	4.25282	0.00195076	0.0525231	0.909196	0.999906	0.957469	0.00234058	0.124861	0.294131	0.00168861	0.0365187	0.281622	0.193132	0.999971	0.284553	0.999906	1.5075	0.072791	0.999888	0.498371	0.454428	0.999826	0.751296
chr14_JGVv30_149_t01	VIT_14s0030g00400	JGVv30.149	Pulp	WD40	Unknown	12.2756	12.5916	13.0002	12.9069	12.916	13.0847	1.78371e-05	0.00182567	0.0253954	0.903051	1.24492	0.00453124	0.171589	1.3274	3.46496e-06	0.000414851	1.6525	0.350005	0.999971	0.947107	0.999906	1.00634	0.223263	0.999888	1.12407	0.199672	0.999826	1.1312
chr14_JGVv30_149_t01	VIT_14s0030g00400	JGVv30.149	Skin	WD40	Unknown	12.12	12.046	12.6564	12.8649	12.9679	13.1464	7.38353e-05	0.00781965	0.590865	0.999018	0.950019	5.42781e-05	0.0145815	1.52659	0.000298555	0.0173916	1.1317	0.125715	0.999936	0.454858	0.999964	0.966607	0.198066	0.999564	2.85208	0.0452476	0.747993	2.16492
chr14_JGVv30_162_t01	VIT_14s0030g00250	JGVv30.162	Pulp	Sugar transporter ERD6-like 3	Transport overview.Electrochemical Potential-driven Transporters.Porters.Major Facilitator Superfamily.Sugar Porter	7.89779	7.3018	5.50519	5.05194	4.26846	5.17375	0.000388637	0.0170322	0.304439	0.999906	0.661591	0.00307603	0.143575	0.28785	0.000139441	0.0062374	0.190439	0.241567	0.999971	0.178876	0.999906	0.580961	0.121633	0.999888	1.87293	0.832799	0.999826	1.0881
chr14_JGVv30_174_t01	VIT_14s0030g00110	JGVv30.174	Skin	Auxin-responsive protein IAA27	Signaling.Hormone Signaling.Auxin Signaling.Auxin-mediated Signaling pathway	8.53718	7.23417	8.58117	8.51257	8.40859	8.30331	0.000487994	0.025955	0.00072573	0.194586	0.405279	0.000502329	0.0480322	2.54383	0.902948	0.974004	0.929624	0.84403	0.999936	0.773232	0.999964	1.15724	0.770478	0.999564	5.64038	0.562544	0.999264	0.969706
chr14_JGVv30_55_t01	VIT_14s0030g01730	JGVv30.55	Pulp	No hit	No hit	9.16843	10.0538	10.5834	10.2542	9.97117	10.3223	1.24184e-05	0.00140323	0.00160102	0.401918	1.84725	0.0503993	0.436453	1.4435	2.74581e-06	0.000354386	2.6665	0.375961	0.999971	0.288248	0.999906	0.821883	0.189179	0.999888	1.27553	0.797102	0.999826	1.04833
chr14_JGVv30_61_t01	VIT_14s0030g01660	JGVv30.61	Pulp	Serine/threonine kinase WNK1	Signaling.Signaling pathway.Circadian clock Signaling	13.3415	13.7804	14.2784	14.1056	14.5431	14.303	0.000528941	0.0211999	0.0533373	0.983231	1.35552	0.029283	0.364884	1.41224	0.00011291	0.00529473	1.91433	0.152153	0.999971	0.0540115	0.999906	1.35431	0.283183	0.999888	0.846657	0.376658	0.999826	1.14664
chr14_JGVv30_61_t01	VIT_14s0030g01660	JGVv30.61	Skin	Serine/threonine kinase WNK1	Signaling.Signaling pathway.Circadian clock Signaling	13.0703	13.4524	14.04	13.9798	14.0132	13.9191	0.00030771	0.0194994	0.0909227	0.844023	1.30317	0.0108971	0.218067	1.50273	7.04743e-05	0.00657296	0.936868	0.911266	0.999936	0.880594	0.999964	1.37473	0.67245	0.999564	2.43625	0.784955	0.999264	1.90567
chr14_JGVv30_66_t01	VIT_14s0030g01610	JGVv30.66	Seed	Cytidine/deoxycytidylate deaminase	Metabolism.Primary metabolism.Nucleobase, nucleoside, nucleotide, nucleic acid metabolism.Nucleotide metabolism.Pyrimidine metabolism	12.53	12.998	13.3959	13.8714	13.2505	13.501	5.10043e-05	0.00919758	0.00990701	0.71864	1.38315	0.0267207	0.841235	1.31762	9.96153e-06	0.00211019	1.1896	0.00341884	0.86635	0.000858657	0.619466	1.58503	0.156149	0.999908	1.39126	0.0384556	0.999998	2.27756
chr14_JGVv30_7_t01	VIT_14s0030g02240	JGVv30.7	Pulp	Carbon-sulfur lyase	Metabolism.Primary metabolism.Coenzyme and prosthetic group metabolism.Thiamine metabolism.Thiamine biosynthesis	11.2173	10.8511	10.3704	10.4481	10.4823	10.6152	0.00367282	0.0799334	0.130602	0.999906	0.775807	0.0492974	0.433414	0.716654	0.000896103	0.0237408	0.555985	0.760297	0.999971	0.886304	0.999906	1.02398	0.578943	0.999888	1.09651	0.485823	0.999826	1.12281
chr14_JGVv30_94_t01	VIT_14s0030g01230	JGVv30.94	Seed	No hit	No hit	14.401	14.7235	15.078	15.3217	15.2514	15.5544	2.08884e-07	0.000115239	0.00272668	0.434687	1.25051	0.00110775	0.204585	1.27851	3.47806e-08	2.22406e-05	1.23371	0.0122038	1	0.492429	0.999923	1.76031	0.00463006	0.999908	2.10515	0.0267836	0.999998	2.35168
chr14_JGVv36_27_t01	VIT_14s0036g01130	JGVv36.27	Seed	Peroxisome assembly protein 12 (PEX12)	Cellular process.Cellular component organization and biogenesis.Organelle organization and biogenesis.Peroxisome organization and biogenesis	11.0977	11.6083	11.6707	11.431	11.3954	11.6205	0.000528852	0.0454727	0.00126566	0.351356	1.42465	0.675781	0.999868	1.04421	0.000360156	0.0274037	1.16885	0.274336	1	0.811143	0.999923	2.10423	0.136064	0.999908	1.03122	0.207956	0.999998	2.20602
chr14_JGVv36_33_t01	VIT_14s0036g01060	JGVv36.33	Pulp	Unknown protein	Unknown	12.9994	12.4686	11.3692	9.29749	8.79051	9.18664	0.00340264	0.0765894	0.256597	0.999906	0.692144	0.0216847	0.327001	0.466732	0.00098618	0.0254561	0.323046	0.518837	0.999971	0.278301	0.999906	0.703694	0.395711	0.999888	1.31597	0.811441	0.999826	0.926042
chr14_JGVv36_70_t01	VIT_14s0036g00640	JGVv36.70	Skin	No hit	No hit	7.78986	7.44068	5.60014	8.99423	8.46507	8.54161	0.00118099	0.0457062	0.558684	0.999018	0.785028	0.00330791	0.126367	0.279219	0.000602632	0.0273478	1.05449	0.630647	0.999936	0.376699	0.999964	0.86215	0.897815	0.999564	1.11176	0.449028	0.999264	2.03798
chr14_JGVv36_80_t01	VIT_14s0036g00520	JGVv36.80	Skin	L-allo-threonine aldolase	Metabolism.Primary metabolism.Amino acid metabolism.Glycine, serine, and threonine metabolism	12.1274	11.9308	11.603	12.062	11.9801	11.7392	0.00430033	0.0951292	0.198823	0.951994	0.872586	0.0350196	0.356387	0.796719	0.00114175	0.0407151	0.846204	0.095448	0.999936	0.589712	0.999964	0.946446	0.1171	0.999564	1.35692	0.0377835	0.71878	1.74774
chr14_JGVv6_112_t01	VIT_14s0006g01930	JGVv6.112	Seed	Unknown protein	Unknown	7.53103	7.87069	9.1139	9.94673	10.374	10.6576	0.00115853	0.0781689	0.421954	0.999915	1.26546	0.00484158	0.442282	2.36724	0.00047049	0.0337184	1.21723	0.243528	1	0.313416	0.999923	1.20209	0.502067	0.999908	3.79725	0.0968262	0.999998	2.27129
chr14_JGVv6_114_t01	VIT_14s0006g01970	JGVv6.114	Pulp	Auxin efflux carrier family	Signaling.Hormone Signaling.Auxin Signaling.Auxin transport	12.5901	12.528	11.8914	10.329	10.5532	10.5478	0.00037413	0.0165511	0.728228	0.999906	0.957866	0.00083782	0.0705775	0.643213	0.000291293	0.0105345	0.616112	0.362771	0.999971	0.213448	0.999906	1.16812	0.976126	0.999888	0.996302	0.224375	0.999826	1.1638
chr14_JGVv6_130_t01	VIT_14s0006g02220	JGVv6.130	Skin	Histone chaperone ASF1B (Anti-silencing 1b)	Metabolism.Primary metabolism.Nucleobase, nucleoside, nucleotide, nucleic acid metabolism.Nucleic acid metabolism.DNA metabolism.DNA replication	13.8055	13.55	13.1094	13.0997	13.1345	12.8005	0.00102474	0.0420906	0.151919	0.922228	0.83772	0.0156342	0.258652	0.73684	0.00025906	0.0158455	0.793364	0.123268	0.999936	0.843596	0.999964	0.943106	0.0631786	0.924349	1.39299	0.0947547	0.876343	1.71418
chr14_JGVv6_132_t01	VIT_14s0006g02240	JGVv6.132	Skin	2-hydroxyacyl-CoA lyase 1	Cellular process.Cellular component organization and biogenesis.Organelle organization and biogenesis.Peroxisome organization and biogenesis	12.1749	12.4384	13.067	13.5788	13.4736	13.5877	0.00478853	0.101683	0.323112	0.999018	1.20038	0.0214875	0.293054	1.54609	0.0015103	0.0473732	1.08229	0.890869	0.999936	0.691767	0.999964	1.14978	0.667363	0.999564	2.38342	0.973349	0.999264	2.049
chr14_JGVv6_153_t01	VIT_14s0006g02510	JGVv6.153	Pulp	Plastid movement impaired 15 (PMI15)	Unknown	9.92378	10.5326	11.1032	10.6262	10.4284	10.7524	0.00133165	0.0404177	0.0486254	0.983231	1.52496	0.0638438	0.475387	1.4852	0.000296327	0.0106891	2.26488	0.557604	0.999971	0.513312	0.999906	0.87186	0.286331	0.999888	1.25179	0.67634	0.999826	1.09138
chr14_JGVv6_159_t01	VIT_14s0006g02600	JGVv6.159	Pulp	Wall-associated kinase 4	Signaling.Signaling pathway.Protein kinase	8.71732	8.64561	7.19937	6.96435	6.95924	6.8287	9.50457e-05	0.00618346	0.841772	0.999906	0.951513	0.000203654	0.0308065	0.366977	0.000108456	0.00514592	0.349184	0.911625	0.999971	0.988637	0.999906	0.996461	0.716432	0.999888	0.91349	0.705847	0.999826	0.910258
chr14_JGVv6_161_t01	VIT_14s0006g02620	JGVv6.161	Pulp	Cgi67 serine protease	Metabolism.Primary metabolism.Protein metabolism and modification.Proteolysis.Peptidase proteins	13.7936	14.0845	14.4867	14.618	14.6403	14.577	0.000982968	0.0328856	0.0989562	0.999906	1.22339	0.0244083	0.343892	1.32153	0.000226462	0.00894402	1.61675	0.933201	0.999971	0.897662	0.999906	1.0156	0.715474	0.999888	0.957062	0.813365	0.999826	0.971988
chr14_JGVv6_161_t01	VIT_14s0006g02620	JGVv6.161	Skin	Cgi67 serine protease	Metabolism.Primary metabolism.Protein metabolism and modification.Proteolysis.Peptidase proteins	13.2477	13.5271	13.9319	13.9479	14.2399	14.2538	0.00112925	0.0446237	0.112599	0.884723	1.21368	0.0235815	0.30324	1.32383	0.00026604	0.0160974	1.00963	0.146934	0.999936	0.0976685	0.999964	1.25611	0.936499	0.999564	2.02875	0.0832523	0.852551	1.99106
chr14_JGVv6_179_t01	VIT_14s0006g02830	JGVv6.179	Pulp	Ribosomal protein S7 (RPS7A) 40S	Metabolism.Primary metabolism.Protein metabolism and modification.Protein synthesis.Ribosome	15.107	14.9202	14.5642	14.3183	14.0361	14.2186	4.97747e-05	0.00410693	0.0973716	0.999906	0.878562	0.00235296	0.124861	0.781337	1.23866e-05	0.00107234	0.686453	0.0435558	0.999971	0.0140106	0.999906	0.822349	0.105219	0.999888	1.13478	0.370563	0.999826	0.933183
chr14_JGVv6_179_t01	VIT_14s0006g02830	JGVv6.179	Skin	Ribosomal protein S7 (RPS7A) 40S	Metabolism.Primary metabolism.Protein metabolism and modification.Protein synthesis.Ribosome	15.167	15.0802	14.6103	14.5885	14.5246	14.2523	1.238e-05	0.00235044	0.435679	0.999018	0.941637	0.000105014	0.0214107	0.721997	8.16012e-06	0.00156186	0.828009	0.00906833	0.534899	0.565272	0.999964	0.961007	0.0174901	0.683662	1.62517	0.00387806	0.382285	1.77331
chr14_JGVv6_193_t01	VIT_14s0006g02970	JGVv6.193	Seed	CYP735A1	Signaling.Hormone Signaling.Cytokinin Signaling.Cytokinin metabolism.Cytokinin biosynthesis	9.59972	8.38724	6.81949	7.59577	6.54753	7.03338	0.00326891	0.15406	0.123053	0.999915	0.431525	0.0481109	0.978777	0.337336	0.000789157	0.0474071	1.40041	0.40395	1	0.180989	0.999923	0.674369	0.531959	0.999908	0.641072	0.469725	0.999998	2.55444
chr14_JGVv6_21_t01	VIT_14s0006g00350	JGVv6.21	Pulp	Glutamine synthetase cytosolic isozyme 2	Metabolism.Primary metabolism.Amino acid metabolism.Glutamate metabolism	11.7782	12.0295	12.3723	13.5094	13.4575	13.4313	0.00881836	0.136032	0.178031	0.999906	1.19025	0.0685622	0.486034	1.26816	0.00230262	0.0448317	1.50943	0.910723	0.999971	0.778889	0.999906	0.964691	0.887039	0.999888	0.981983	0.672638	0.999826	0.94731
chr14_JGVv6_211_t01	VIT_14s0006g03200	JGVv6.211	Skin	Chaperonin	Metabolism.Primary metabolism.Protein metabolism and modification.Protein folding.Chaperone-mediated protein folding	14.4925	14.2744	13.9206	14.3574	14.2921	14.1183	6.61079e-05	0.00712648	0.0701277	0.801134	0.859665	0.00430512	0.143688	0.782522	1.4866e-05	0.00227661	0.886476	0.121538	0.999936	0.581578	0.999964	1.0414	0.146217	0.999564	1.55707	0.0479574	0.756323	1.84574
chr14_JGVv6_214_t01	VIT_14s0006g03240	JGVv6.214	Skin	Regulator of chromosome condensation (RCC1)	Transport overview.Nucleocytoplasmic transport.Nuclear pore complex	13.1022	12.9886	13.4184	13.4019	13.2354	13.362	0.000436675	0.0241381	0.278475	0.991743	0.924303	0.000147567	0.0253168	1.34708	0.00379738	0.0804631	1.09175	0.254447	0.999936	0.114676	0.999964	0.95433	0.227571	0.999564	2.49972	0.701613	0.999264	2.01571
chr14_JGVv6_216_t01	VIT_14s0006g03260	JGVv6.216	Pulp	Rhomboid	Unclear	11.2949	10.6509	10.0893	8.98784	9.53993	9.37253	0.000357953	0.0160425	0.024305	0.899152	0.639941	0.047975	0.430291	0.677529	7.51511e-05	0.00398953	0.433578	0.134255	0.999971	0.0517329	0.999906	1.4662	0.547447	0.999888	0.890447	0.170533	0.999826	1.30558
chr14_JGVv6_36_t01	VIT_14s0006g00650	JGVv6.36	Pulp	NET1-associated nuclear protein 1 UTP!/	Cellular process.Cellular component organization and biogenesis.Ribosome organization and biogenesis	11.2378	11.126	10.3828	11.1059	11.0899	11.1929	0.00169428	0.0474805	0.645998	0.999906	0.925458	0.00359686	0.152947	0.5974	0.000961354	0.0250404	0.552869	0.900321	0.999971	0.947679	0.999906	0.989007	0.672025	0.999888	1.074	0.720404	0.999826	1.06219
chr14_JGVv6_42_t01	VIT_14s0006g00850	JGVv6.42	Skin	Valine--tRNA ligase	Metabolism.Primary metabolism.Amino acid metabolism.Valine, leucine, and isoleucine metabolism.Valine, leucine, and isoleucine biosynthesis	10.3186	10.4543	11.0408	10.4386	10.4436	10.6177	0.00153325	0.0531929	0.496467	0.999018	1.09858	0.00486147	0.152585	1.50165	0.000687951	0.0296419	1.12827	0.591275	0.999936	0.980003	0.999964	1.07145	0.383488	0.999564	2.54747	0.370135	0.999264	2.14152
chr14_JGVv6_45_t01	VIT_14s0006g00910	JGVv6.45	Pulp	ATA15 protein	Unknown	12.5776	12.3143	11.8313	11.1841	11.1342	11.2157	0.00346249	0.0773793	0.217979	0.999906	0.833218	0.0266356	0.355383	0.715449	0.000947251	0.0247464	0.596126	0.926755	0.999971	0.813603	0.999906	0.965963	0.700532	0.999888	1.05815	0.881512	0.999826	1.02213
chr14_JGVv6_52_t01	VIT_14s0006g01030	JGVv6.52	Pulp	Calmodulin-binding heat-shock protein	Metabolism.Primary metabolism.Lipid metabolism.Glycerolipid metabolism.Glycerolipid catabolism	12.1502	12.5411	13.0904	12.6769	12.743	12.7611	0.00131998	0.0401503	0.110743	0.999906	1.31123	0.0270661	0.356523	1.46332	0.000310069	0.0110395	1.91875	0.934215	0.999971	0.784344	0.999906	1.04691	0.940278	0.999888	1.01262	0.727495	0.999826	1.06012
chr14_JGVv6_52_t01	VIT_14s0006g01030	JGVv6.52	Skin	Calmodulin-binding heat-shock protein	Metabolism.Primary metabolism.Lipid metabolism.Glycerolipid metabolism.Glycerolipid catabolism	10.9577	11.333	11.7746	12.1106	12.1446	12.2185	0.00581877	0.11361	0.125347	0.899065	1.29708	0.0727135	0.473581	1.35812	0.00143533	0.0462594	1.05256	0.900096	0.999936	0.888043	0.999964	1.31769	0.759796	0.999564	1.84617	0.655452	0.999264	2.00875
chr14_JGVv6_68_t01	VIT_14s0006g01250	JGVv6.68	Pulp	GTPase activating protein	Signaling.Signaling pathway.G-protein signaling pathway	10.3812	9.85981	8.593	8.58771	8.44784	8.69461	1.63605e-05	0.00173052	0.136765	0.999906	0.696693	0.000626892	0.0576413	0.415577	4.95898e-06	0.000540798	0.28953	0.773165	0.999971	0.686296	0.999906	0.907598	0.476985	0.999888	1.18655	0.757483	0.999826	1.07691
chr14_JGVv6_68_t01	VIT_14s0006g01250	JGVv6.68	Skin	GTPase activating protein	Signaling.Signaling pathway.G-protein signaling pathway	10.8585	10.183	9.0212	10.5454	10.8227	10.5856	1.36221e-05	0.00250504	0.055895	0.759943	0.626093	0.00153829	0.0843692	0.446957	3.0776e-06	0.000755348	0.848495	0.686609	0.999936	0.424664	0.999964	0.911396	0.494471	0.999564	1.28573	0.907477	0.999264	1.79968
chr14_JGVv6_70_t01	VIT_14s0006g01290	JGVv6.70	Seed	Myb domain protein 113	Regulation overview.Regulation of gene expression.Regulation of transcription.Transcription factor.MYB family transcription factor	7.04348	6.2789	5.53974	6.12183	6.43834	6.30791	0.00216919	0.120882	0.0624048	0.999915	0.588625	0.0712706	0.999868	0.599086	0.000495913	0.0348825	0.913559	0.730414	1	0.432936	0.999923	0.75195	0.745866	0.999908	0.757447	0.64402	0.999998	1.83869
chr14_JGVv6_88_t01	VIT_14s0006g01560	JGVv6.88	Skin	Aquaporin NIP4;1	Transport overview.Channels and pores.a-Type channels.Major Intrinsic Protein	4.77861	6.79704	4.96439	4.79919	5.33931	4.94887	0.0011609	0.0453025	0.000807023	0.195745	4.05142	0.0021106	0.0997092	0.280747	0.742136	0.920187	0.762897	0.613496	0.999936	0.340968	0.999964	14.4769	0.490156	0.999564	1.1337	0.790887	0.999264	0.896708
chr14_JGVv6_93_t01	VIT_14s0006g01620	JGVv6.93	Pulp	Myb domain protein 4	Regulation overview.Regulation of gene expression.Regulation of transcription.Transcription factor.MYB family transcription factor	10.273	9.41522	6.21837	5.68499	6.17233	5.8997	7.75693e-08	2.42499e-05	0.169022	0.999906	0.551784	4.74582e-06	0.00241547	0.109057	4.20967e-08	1.26004e-05	0.0601759	0.729982	0.999971	0.431233	0.999906	1.40186	0.658936	0.999888	0.827809	0.72802	0.999826	1.16047
chr14_JGVv60_141_t01	VIT_14s0060g01190	JGVv60.141	Skin	Nicotianamine synthase	Metabolism.Primary metabolism.Amino acid metabolism.Methionine metabolism	14.0504	12.9991	12.8981	10.8032	10.1051	10.2903	0.00236641	0.0681756	0.00363044	0.321183	0.482522	0.769416	0.95057	0.932432	0.00158146	0.0486285	1.13697	0.119143	0.999936	0.0473741	0.999964	1.11832	0.591105	0.999564	0.987506	0.141076	0.935743	2.12629
chr14_JGVv60_147_t01	VIT_14s0060g01120	JGVv60.147	Pulp	Pentatricopeptide (PPR) repeat	Diverse functions.Gene family with diverse functions.Pentatricopeptide domain family	10.8059	10.5874	10.0434	10.6403	10.5562	10.5499	0.00433799	0.0891968	0.333805	0.999906	0.859473	0.0190786	0.309749	0.685855	0.00139616	0.0324379	0.589474	0.903297	0.999971	0.708625	0.999906	0.943377	0.977563	0.999888	0.995626	0.687863	0.999826	0.939251
chr14_JGVv60_171_t01	VIT_14s0060g00860	JGVv60.171	Pulp	Beta-fructofuranosidase	Metabolism.Primary metabolism.Carbohydrate metabolism.Monosaccharide metabolism.Galactose metabolism	12.0384	12.1416	12.6816	13.0777	12.9963	13.1244	0.00155153	0.0450138	0.565774	0.999906	1.07408	0.00407089	0.161969	1.45397	0.00077919	0.0214934	1.56169	0.768623	0.999971	0.649982	0.999906	0.945132	0.475998	0.999888	1.09285	0.794552	0.999826	1.03289
chr14_JGVv60_171_t01	VIT_14s0060g00860	JGVv60.171	Skin	Beta-fructofuranosidase	Metabolism.Primary metabolism.Carbohydrate metabolism.Monosaccharide metabolism.Galactose metabolism	11.4783	11.6158	12.2259	13.4177	13.5209	13.5602	0.000266432	0.0179338	0.444285	0.999018	1.10003	0.00134369	0.0785872	1.5263	0.000129184	0.00984005	1.02763	0.712557	0.999936	0.565273	0.999964	1.07252	0.826344	0.999564	2.72775	0.427944	0.999264	2.02482
chr14_JGVv60_175_t01	VIT_14s0060g00820	JGVv60.175	Pulp	3-beta hydroxysteroid dehydrogenase	Metabolism.Primary metabolism.Lipid metabolism.Steroid metabolism.C21-Steroid hormone metabolism	12.4476	12.1586	11.7214	9.96504	10.0741	10.0901	0.00283161	0.0681537	0.154385	0.999906	0.81847	0.0337091	0.383064	0.738602	0.000709183	0.0200538	0.604523	0.793285	0.999971	0.587248	0.999906	1.07853	0.936578	0.999888	1.01112	0.53398	0.999826	1.09052
chr14_JGVv60_175_t01	VIT_14s0060g00820	JGVv60.175	Seed	3-beta hydroxysteroid dehydrogenase	Metabolism.Primary metabolism.Lipid metabolism.Steroid metabolism.C21-Steroid hormone metabolism	11.567	11.2309	10.756	11.0452	11.3094	11.5183	0.000839652	0.0623336	0.0989922	0.999915	0.792176	0.0216201	0.791122	0.719493	0.000193436	0.0174439	1.1558	0.0699919	1	0.192109	0.999923	0.865893	0.300606	0.999908	0.951563	0.0221108	0.999998	2.20131
chr14_JGVv60_176_t01	VIT_14s0060g00810	JGVv60.176	Seed	Galactinol synthase	Metabolism.Primary metabolism.Carbohydrate metabolism.Monosaccharide metabolism.Galactose metabolism	11.072	11.6453	12.9006	13.5766	14.0872	13.7084	2.34447e-07	0.00012446	0.048116	0.994766	1.48784	5.72038e-05	0.0357664	2.38722	6.42761e-08	3.84781e-05	0.769062	0.182674	1	0.0769963	0.999923	1.40744	0.186006	0.999908	5.10339	0.6426	0.999998	1.70412
chr14_JGVv60_178_t01	VIT_14s0060g00790	JGVv60.178	Seed	Galactinol synthase	Metabolism.Primary metabolism.Carbohydrate metabolism.Monosaccharide metabolism.Galactose metabolism	9.12332	9.66774	12.2434	13.3239	13.6593	13.2043	2.33784e-12	1.64444e-08	0.102324	0.999915	1.45844	5.59476e-10	7.8707e-06	5.9613	2.51e-12	1.41243e-08	0.729544	0.360336	1	0.309654	0.999923	1.37413	0.17026	0.999908	62.3057	0.715867	0.999998	1.65811
chr14_JGVv60_180_t01	VIT_14s0060g00770	JGVv60.180	Seed	Glycosyl transferase family 8 protein	Metabolism.Primary metabolism.Carbohydrate metabolism.Oligosaccharide metabolism.Oligosaccharide biosynthesis	9.59159	10.6393	11.6624	12.3802	12.9757	12.5873	6.26183e-07	0.000272627	0.00250071	0.431657	2.06723	0.00308694	0.350218	2.03226	1.05947e-07	5.41985e-05	0.763941	0.192269	1	0.0751661	0.999923	3.10712	0.240864	0.999908	3.20883	0.529614	0.999998	1.69806
chr14_JGVv60_181_t01	VIT_14s0060g00760	JGVv60.181	Seed	Galactinol synthase	Metabolism.Primary metabolism.Carbohydrate metabolism.Monosaccharide metabolism.Galactose metabolism	11.439	11.8516	13.4497	14.4395	14.4318	14.2827	2.31822e-09	3.41599e-06	0.125902	0.999915	1.33109	2.88255e-07	0.00101379	3.02758	1.47446e-09	1.93032e-06	0.901848	0.800823	1	0.976818	0.999923	1.25804	0.575944	0.999908	8.14871	0.556389	0.999998	1.86845
chr14_JGVv60_182_t01	VIT_14s0060g00750	JGVv60.182	Skin	No hit	No hit	8.5644	8.05386	6.48687	8.65005	8.61426	8.4164	0.00025444	0.0172921	0.296434	0.991743	0.701957	0.00225446	0.103309	0.337511	9.29457e-05	0.00782991	0.871846	0.873502	0.999936	0.941284	0.999964	0.818024	0.68417	0.999564	1.17626	0.631092	0.999264	1.8201
chr14_JGVv60_183_t01	VIT_14s0060g00740	JGVv60.183	Seed	Galactinol synthase [Vitis riparia]	Metabolism.Primary metabolism.Carbohydrate metabolism.Monosaccharide metabolism.Galactose metabolism	8.38522	8.92983	10.4343	11.131	11.6767	11.4088	9.94928e-06	0.0027178	0.165306	0.999915	1.45863	0.000326502	0.113217	2.83724	3.42912e-06	0.000942229	0.830533	0.376306	1	0.164476	0.999923	1.37432	0.491344	0.999908	6.60713	0.47551	0.999998	1.77718
chr14_JGVv60_186_t01	VIT_14s0060g00710	JGVv60.186	Skin	Synbindin TRAPPC4	Transport overview.Macromolecule transport.Protein transport.Protein coat	13.2766	12.8033	12.2048	12.0214	12.1403	12.0392	4.9488e-06	0.00128925	0.015557	0.520474	0.720327	0.00267287	0.112581	0.660424	9.2116e-07	0.00037562	0.932301	0.793451	0.999936	0.530525	0.999964	1.14858	0.593455	0.999564	1.4619	0.925184	0.999264	1.90782
chr14_JGVv60_228_t01	VIT_14s0060g00270	JGVv60.228	Pulp	Pentatricopeptide (PPR) repeat-containing	Diverse functions.Gene family with diverse functions.Pentatricopeptide domain family	10.5069	10.9673	11.3465	11.4454	11.5828	11.6315	0.0059048	0.108226	0.069418	0.999906	1.37593	0.132421	0.602879	1.30068	0.00146461	0.033378	1.78964	0.739236	0.999971	0.581547	0.999906	1.09989	0.844839	0.999888	1.03434	0.455993	0.999826	1.13766
chr14_JGVv60_245_t01	VIT_14s0060g00100	JGVv60.245	Skin	Phytochrome A (PHYA)	Signaling.Signaling pathway.Circadian clock Signaling	12.4859	12.5009	13.2433	12.4435	12.3822	12.4945	0.000335289	0.0203622	0.939709	0.999018	1.01045	0.000489546	0.0478259	1.67295	0.000388598	0.0207108	1.08098	0.850386	0.999936	0.757527	0.999964	1.00796	0.571843	0.999564	3.08469	0.796887	0.999264	2.08532
chr14_JGVv60_251_t01	VIT_14s0060g00040	JGVv60.251	Pulp	Retrotransposon	Transposable elements viral and plasmid proteins.Protein from transposable element	9.69548	9.78782	10.7874	12.5997	12.6903	12.9346	0.000175205	0.00960929	0.727348	0.999906	1.0661	0.000441915	0.0478534	1.99944	0.000149558	0.00662672	2.13161	0.427501	0.999971	0.732303	0.999906	1.06481	0.358356	0.999888	1.18451	0.209881	0.999826	1.26128
chr14_JGVv60_251_t01	VIT_14s0060g00040	JGVv60.251	Seed	Retrotransposon	Transposable elements viral and plasmid proteins.Protein from transposable element	10.2588	11.2829	11.4687	13.9239	14.0237	13.9214	5.82915e-05	0.0100006	0.000332678	0.210174	2.0337	0.484137	0.999868	1.13737	3.58153e-05	0.00516769	0.931535	0.906468	1	0.706126	0.999923	3.53945	0.699318	0.999908	1.1	0.992659	0.999998	1.90048
chr14_JGVv60_34_t01	VIT_14s0060g02300	JGVv60.34	Pulp	Hypoxia-responsive	Response to stimulus.Stress response.Abiotic stress response.Hypoxia stress response	12.2359	12.8223	14.0911	14.505	14.4602	14.3142	1.9387e-06	0.000338804	0.0704461	0.999906	1.50144	0.000229532	0.0334617	2.40965	5.24809e-07	0.000101137	3.61794	0.820288	0.999971	0.888102	0.999906	0.96945	0.646594	0.999888	0.903743	0.549476	0.999826	0.876133
chr14_JGVv60_37_t01	VIT_14s0060g02270	JGVv60.37	Skin	Translationally-controlled tumor protein	Unknown	13.7758	13.3393	12.9134	12.8116	12.9359	13.0405	6.32646e-05	0.0069883	0.0164972	0.53052	0.738934	0.0191132	0.280672	0.744355	1.22368e-05	0.00203724	1.07514	0.4316	0.999936	0.481322	0.999964	1.15542	0.553585	0.999564	1.37906	0.197928	0.976727	2.10396
chr14_JGVv60_39_t01	VIT_14s0060g02250	JGVv60.39	Pulp	Unknown protein	Unknown	11.485	11.2359	10.6976	10.8975	10.9815	11.1972	0.000627449	0.0241834	0.202145	0.999906	0.841433	0.00758245	0.217194	0.688551	0.000178105	0.00749053	0.579369	0.284985	0.999971	0.664445	0.999906	1.05996	0.268252	0.999888	1.16127	0.126384	0.999826	1.2309
chr14_JGVv60_60_t01	VIT_14s0060g02020	JGVv60.60	Pulp	ATPP2-B15 (Phloem protein 2-B15)	Unclassified	5.78974	7.25294	9.98453	10.1916	9.81986	10.3146	5.00389e-08	1.77786e-05	0.018813	0.829736	2.75718	4.12259e-05	0.0107401	6.64187	1.1487e-08	4.34799e-06	18.3129	0.693719	0.999971	0.538713	0.999906	0.772872	0.413943	0.999888	1.40911	0.838383	0.999826	1.08906
chr14_JGVv60_62_t01	VIT_14s0060g02000	JGVv60.62	Pulp	ATPP2-B14	Unclassified	7.84114	9.45374	12.1423	11.4022	11.7511	11.4369	1.59857e-08	7.02773e-06	0.00834336	0.730047	3.05803	3.49225e-05	0.00963314	6.44672	3.25281e-09	1.52535e-06	19.7142	0.805997	0.999971	0.553207	0.999906	1.27358	0.593156	0.999888	0.804276	0.952942	0.999826	1.02431
chr14_JGVv60_66_t01	VIT_14s0060g01960	JGVv60.66	Pulp	Pectinesterase; Pectinesterase inhibitor	Cellular process.Cellular component organization and biogenesis.Cell wall organization and biogenesis	7.31059	8.13974	9.43984	7.3847	7.06411	7.883	0.0036422	0.0797049	0.174147	0.999906	1.77664	0.0357663	0.387792	2.46246	0.000936553	0.0245353	4.37491	0.396371	0.999971	0.595984	0.999906	0.800745	0.17943	0.999888	1.76404	0.410945	0.999826	1.41255
chr14_JGVv60_69_t01	VIT_14s0060g01930	JGVv60.69	Pulp	Ribosomal protein L18 60S	Metabolism.Primary metabolism.Protein metabolism and modification.Protein synthesis.Ribosome	13.9688	13.7442	13.2979	13.7974	13.6561	13.6508	3.86606e-05	0.00335727	0.101859	0.999906	0.855821	0.00181652	0.11015	0.733957	9.89269e-06	0.000918888	0.628136	0.47115	0.999971	0.29883	0.999906	0.906671	0.968694	0.999888	0.996329	0.281281	0.999826	0.903342
chr14_JGVv60_69_t01	VIT_14s0060g01930	JGVv60.69	Skin	Ribosomal protein L18 60S	Metabolism.Primary metabolism.Protein metabolism and modification.Protein synthesis.Ribosome	13.957	13.903	13.432	13.4896	13.6695	13.4192	0.00044868	0.0245127	0.69029	0.999018	0.963311	0.00106543	0.0692306	0.721464	0.000319584	0.018239	0.840758	0.170388	0.999936	0.187855	0.999964	0.975554	0.0693779	0.935542	1.5716	0.603211	0.999264	1.76849
chr14_JGVv60_89_t01	VIT_14s0060g01730	JGVv60.89	Pulp	No hit	No hit	14.9245	14.4585	13.9114	14.0726	14.0847	14.1942	6.07853e-08	2.08137e-05	0.00231257	0.461464	0.724003	0.00044215	0.0478534	0.68436	1.00485e-08	3.98204e-06	0.495479	0.651727	0.999971	0.9333	0.999906	1.00844	0.451364	0.999888	1.07884	0.403189	0.999826	1.08794
chr14_JGVv60_90_t01	VIT_14s0060g01720	JGVv60.90	Pulp	Dormancy/auxin associated protein	Signaling.Hormone Signaling.Auxin Signaling.Auxin-mediated Signaling pathway	14.5944	14.0642	13.3348	13.5736	13.7169	13.5739	5.58856e-09	2.91184e-06	0.00218732	0.449214	0.692464	5.28788e-05	0.0125025	0.603164	9.62783e-10	5.76359e-07	0.41767	0.601	0.999971	0.383628	0.999906	1.1045	0.384708	0.999888	0.905593	0.998403	0.999826	1.00023
chr14_JGVv60_92_t01	VIT_14s0060g01700	JGVv60.92	Pulp	fumarase	Metabolism.Primary metabolism.Generation of metabolite precursors and energy.Citric acid cycle	7.72463	9.18868	8.74859	9.77482	9.58768	9.95738	0.000315244	0.0146123	9.31718e-05	0.104859	2.75881	0.202995	0.687257	0.737088	0.00434586	0.0678176	2.03348	0.559053	0.999971	0.585436	0.999906	0.878346	0.283569	0.999888	1.29208	0.594611	0.999826	1.1349
chr14_JGVv66_1_t01	VIT_14s0066g00010	JGVv66.1	Pulp	Unknown protein	Unknown	5.66513	7.10531	7.93134	6.65255	6.58449	6.34614	0.00326053	0.0747055	0.0281296	0.905554	2.71356	0.19965	0.684421	1.77279	0.000869565	0.0232569	4.81059	0.879614	0.999971	0.915045	0.999906	0.953917	0.708939	0.999888	0.847717	0.63149	0.999826	0.808651
chr14_JGVv66_10_t01	VIT_14s0066g00120	JGVv66.10	Pulp	Unknown protein	Unknown	7.67031	8.26748	9.77424	8.96404	8.89395	8.36545	0.00386047	0.0827251	0.332942	0.999906	1.51274	0.0174404	0.296944	2.84173	0.00124816	0.0300155	4.29879	0.566546	0.999971	0.909042	0.999906	0.952577	0.390968	0.999888	0.693277	0.331801	0.999826	0.6604
chr14_JGVv66_103_t01	VIT_14s0066g01140	JGVv66.103	Pulp	Unknown protein	Unknown	9.51738	10.9008	13.4823	14.9664	14.6116	14.7208	7.69723e-07	0.000168913	0.0364885	0.957903	2.60893	0.000220315	0.0326251	5.98552	1.7956e-07	4.35526e-05	15.6158	0.852139	0.999971	0.582872	0.999906	0.781946	0.865541	0.999888	1.07866	0.703593	0.999826	0.843453
chr14_JGVv66_103_t01	VIT_14s0066g01140	JGVv66.103	Skin	Unknown protein	Unknown	7.17285	8.00352	10.7762	10.5393	10.6045	10.1651	2.81084e-06	0.000963828	0.202011	0.953874	1.77851	8.62901e-05	0.0195795	6.83398	1.21042e-06	0.000442291	0.737428	0.76208	0.999936	0.919497	0.999964	1.77109	0.496852	0.999564	112.548	0.562547	0.999264	1.66669
chr14_JGVv66_104_t01	VIT_14s0066g01150	JGVv66.104	Seed	Cinnamoyl-CoA reductase	Metabolism.Secondary metabolism.Phenylpropanoid metabolism.Phenylpropanoid biosynthesis	9.43956	9.97053	10.9102	14.4974	14.7369	14.9415	0.000339628	0.032951	0.124965	0.999915	1.4449	0.00821805	0.53727	1.91803	8.39639e-05	0.00933758	1.15239	0.431176	1	0.484223	0.999923	1.3613	0.549763	0.999908	2.60406	0.197569	0.999998	2.20848
chr14_JGVv66_107_t01	VIT_14s0066g01180	JGVv66.107	Pulp	Phospholipid-transporting ATPase	Transport overview.Primary Active Transporters.P-P-bond hydrolysis-driven transporters.P-type ATPase (P-ATPase).phospholipid transporting	13.2252	13.4386	13.9186	13.8559	13.6529	13.7676	0.0082395	0.131272	0.330697	0.999906	1.15939	0.0321283	0.376337	1.39476	0.00257173	0.0481425	1.61707	0.646703	0.999971	0.354521	0.999906	0.868753	0.599886	0.999888	1.08269	0.685743	0.999826	0.940591
chr14_JGVv66_107_t01	VIT_14s0066g01180	JGVv66.107	Skin	Phospholipid-transporting ATPase	Transport overview.Primary Active Transporters.P-P-bond hydrolysis-driven transporters.P-type ATPase (P-ATPase).phospholipid transporting	12.3877	12.5524	13.1613	12.7624	12.6517	12.8724	0.00218919	0.0655268	0.451731	0.999018	1.12094	0.00741644	0.184171	1.52509	0.000885307	0.0347891	1.16532	0.599486	0.999936	0.612448	0.999964	1.08818	0.314455	0.999564	2.53313	0.61447	0.999264	2.1894
chr14_JGVv66_108_t01	VIT_14s0066g01190	JGVv66.108	Pulp	Unknown protein	Unknown	10.8039	12.0932	13.2043	14.5293	14.2478	14.5265	3.28397e-09	1.88567e-06	0.000108021	0.108546	2.44398	0.000660532	0.0601447	2.16009	5.16456e-10	3.63275e-07	5.2792	0.570082	0.999971	0.358153	0.999906	0.822714	0.362903	0.999888	1.21314	0.992681	0.999826	0.998063
chr14_JGVv66_111_t01	VIT_14s0066g01220	JGVv66.111	Pulp	ATMYB66/WER/WER1 (WEREWOLF 1)	Cellular process.Cell growth and death	5.47204	5.36233	7.84341	9.77701	9.62601	9.58232	2.37898e-08	9.29653e-06	0.775809	0.999906	0.926774	6.52515e-08	0.000114745	5.58319	1.72624e-07	4.26048e-05	5.17435	0.86771	0.999971	0.695214	0.999906	0.900629	0.909677	0.999888	0.970172	0.613663	0.999826	0.873765
chr14_JGVv66_113_t01	VIT_14s0066g01240	JGVv66.113	Skin	L-aspartate oxidase	Metabolism.Primary metabolism.Amino acid metabolism.Alanine and aspartate metabolism	12.12	12.301	11.4291	11.9978	11.8206	12.0452	0.00119916	0.045955	0.439536	0.999018	1.13369	0.000500249	0.0480322	0.546407	0.00470878	0.0911811	1.16843	0.597899	0.999936	0.449144	0.999964	1.09784	0.338487	0.999564	1.41262	0.839279	0.999264	2.11001
chr14_JGVv66_116_t01	VIT_14s0066g01280	JGVv66.116	Seed	Kinesin light chain	Cellular process.Cellular component organization and biogenesis.Cytoskeleton organization and biogenesis.Microtubule organization and biogenesis.Microtubule-driven movement	9.09371	10.6691	11.3784	8.75124	8.67591	8.22653	0.000260488	0.0279736	0.00426684	0.547996	2.98018	0.181783	0.999868	1.63497	7.42837e-05	0.00860101	0.732357	0.559205	1	0.886097	0.999923	5.39709	0.394675	0.999908	1.55305	0.321023	0.999998	1.65148
chr14_JGVv66_121_t01	VIT_14s0066g01330	JGVv66.121	Pulp	No hit	No hit	12.2666	12.2197	12.79	13.6992	13.9966	13.771	0.000472027	0.0195884	0.752748	0.999906	0.968007	0.000372981	0.0444579	1.48486	0.000965247	0.0251	1.43735	0.122736	0.999971	0.0505483	0.999906	1.229	0.134374	0.999888	0.855183	0.630023	0.999826	1.05102
chr14_JGVv66_128_t01	VIT_14s0066g01410	JGVv66.128	Pulp	Peptidylprolyl isomerase	Metabolism.Primary metabolism.Protein metabolism and modification.Protein folding.Peptidyl prolyl isomerase-mediated protein folding	9.72082	9.29463	8.41972	9.11605	8.30815	8.81043	2.8152e-05	0.00263151	0.103287	0.999906	0.744227	0.00137767	0.0925862	0.545288	7.36892e-06	0.000733201	0.405818	0.0104139	0.999971	0.00289894	0.947202	0.571209	0.0562567	0.999888	1.41645	0.239257	0.999826	0.80909
chr14_JGVv66_135_t01	VIT_14s0066g01480	JGVv66.135	Pulp	Cis-zeatin O-beta-D-glucosyltransferase	Signaling.Hormone Signaling.Cytokinin Signaling.Cytokinin metabolism.Cytokinin inactivation by glycosylation	6.4441	4.02497	5.64185	4.63821	4.42779	3.99032	7.09517e-05	0.00514273	1.85065e-05	0.0431703	0.186969	0.0024901	0.128199	3.0671	0.118604	0.449555	0.573453	0.430168	0.999971	0.678363	0.999906	0.864284	0.390138	0.999888	0.73843	0.205363	0.999826	0.638213
chr14_JGVv66_146_t01	VIT_14s0066g01600	JGVv66.146	Skin	NHL repeat-containing protein	Unknown	12.3886	12.9704	13.7132	12.943	12.9098	13.1791	0.000125399	0.0107241	0.0449966	0.721381	1.49677	0.011592	0.225414	1.6734	2.58471e-05	0.00320368	1.2052	0.585314	0.999936	0.906889	0.999964	1.71165	0.344856	0.999564	2.72828	0.406986	0.999264	2.30058
chr14_JGVv66_15_t01	VIT_14s0066g00170	JGVv66.15	Seed	CYP724B1	Metabolism.Cellular metabolism.Oxidation reduction.Cytochrome P450 oxidoreductase	11.2758	11.9279	12.2485	13.2097	13.0674	13.0423	0.000229482	0.0254201	0.00480153	0.57244	1.57154	0.151457	0.999868	1.2488	6.14007e-05	0.00778185	0.982774	0.714976	1	0.520251	0.999923	1.99875	0.909632	0.999908	1.18832	0.449936	0.999998	1.96563
chr14_JGVv66_150_t01	VIT_14s0066g01640	JGVv66.150	Pulp	Nodulin MtN21 family	Transport overview.Electrochemical Potential-driven Transporters.Porters.Drug/Metabolite Transporter.Plant Drug/Metabolite Exporter	8.66867	8.17565	6.79901	5.71283	5.468	5.41006	0.00517701	0.0992605	0.385188	0.999906	0.71054	0.0183578	0.30545	0.385115	0.00177949	0.0376473	0.273639	0.849687	0.999971	0.665281	0.999906	0.843916	0.918362	0.999888	0.960632	0.59284	0.999826	0.810693
chr14_JGVv66_150_t01	VIT_14s0066g01640	JGVv66.150	Seed	Nodulin MtN21 family	Transport overview.Electrochemical Potential-driven Transporters.Porters.Drug/Metabolite Transporter.Plant Drug/Metabolite Exporter	8.78659	8.52701	6.432	5.80395	5.62615	5.9059	0.000179648	0.0213273	0.646495	0.999915	0.835332	0.000547683	0.140087	0.234066	0.000131918	0.0129778	1.21399	0.881156	1	0.75325	0.999923	0.892186	0.621169	0.999908	1.06731	0.856904	0.999998	2.29901
chr14_JGVv66_154_t01	VIT_14s0066g01690	JGVv66.154	Pulp	Pathogen-inducible alpha-dioxygenase	Metabolism.Primary metabolism.Lipid metabolism.Fatty acid metabolism.Alpha-linolenic acid metabolism	6.70291	4.04694	5.00596	5.0328	6.26543	3.64903	0.000798501	0.0285053	0.000202717	0.14164	0.158662	0.150559	0.62804	1.94398	0.0129956	0.132865	0.308437	0.00110471	0.563107	0.066665	0.999906	2.34995	0.000244458	0.53766	0.163073	0.0404737	0.999826	0.383214
chr14_JGVv66_156_t01	VIT_14s0066g01710	JGVv66.156	Pulp	Leaf senescence protein	Development.Senescence	9.56129	10.4942	11.8426	13.0896	13.1158	13.1795	9.59616e-08	2.93475e-05	0.00741327	0.707351	1.90915	0.000199322	0.0303142	2.54626	1.77319e-08	6.01091e-06	4.86117	0.962062	0.999971	0.937579	0.999906	1.01831	0.848829	0.999888	1.04516	0.78804	0.999826	1.0643
chr14_JGVv66_159_t01	VIT_14s0066g01740	JGVv66.159	Pulp	Unknown protein	Unknown	12.2278	11.969	11.4036	12.3693	12.1697	12.2352	0.00836961	0.132148	0.321275	0.999906	0.83582	0.0336809	0.383044	0.675751	0.00257916	0.0481534	0.564806	0.734012	0.999971	0.442989	0.999906	0.870749	0.800586	0.999888	1.04648	0.605664	0.999826	0.911222
chr14_JGVv66_17_t01	VIT_14s0066g00190	JGVv66.17	Skin	Ribosomal protein L25 50S	Metabolism.Primary metabolism.Protein metabolism and modification.Protein synthesis.Ribosome	9.80307	9.30108	8.95416	10.1707	10.124	10.0661	0.00100216	0.0416497	0.0223273	0.594703	0.706132	0.108853	0.544865	0.786264	0.000234709	0.0150428	0.960643	0.885268	0.999936	0.826756	0.999964	1.0803	0.785932	0.999564	1.18214	0.62416	0.999264	1.92599
chr14_JGVv66_170_t01	VIT_14s0066g01850	JGVv66.170	Pulp	Peroxidase	Metabolism.Primary metabolism.Amino acid metabolism.Aromatic amino acid metabolism.Phenylalanine metabolism.Phenylalanine biosynthesis	15.2565	14.9843	14.5624	11.9758	11.5356	11.3349	0.00748507	0.124689	0.204306	0.999906	0.828023	0.0520451	0.442169	0.746432	0.00200074	0.0405568	0.618063	0.0128466	0.999971	0.043069	0.999906	0.737051	0.347284	0.999888	0.870102	0.00404378	0.999826	0.641309
chr14_JGVv66_176_t01	VIT_14s0066g01920	JGVv66.176	Pulp	Cellular repressor of E1A-stimulated genes (CREG)	Unknown	11.7506	11.9077	12.5695	13.4229	13.5381	13.496	1.94904e-05	0.0019585	0.34403	0.999906	1.11505	0.000217256	0.0323425	1.58208	1.00182e-05	0.000924172	1.7641	0.778495	0.999971	0.486798	0.999906	1.08312	0.798777	0.999888	0.971222	0.658622	0.999826	1.05195
chr14_JGVv66_178_t01	VIT_14s0066g01940	JGVv66.178	Skin	No hit	No hit	7.87053	6.92304	8.85824	10.0476	10.2799	10.222	0.000198905	0.0148702	0.0306752	0.655946	0.518533	4.02885e-05	0.0128813	3.82432	0.0245766	0.222307	0.960619	0.850596	0.999936	0.586799	0.999964	0.909148	0.891972	0.999564	14.0397	0.683136	0.999264	1.66822
chr14_JGVv66_179_t01	VIT_14s0066g01950	JGVv66.179	Pulp	Metalloendoproteinase 1 precursor	Metabolism.Primary metabolism.Protein metabolism and modification.Proteolysis.Peptidase-mediated proteolysis.Metallopeptidase-mediated proteolysis	9.15765	8.92529	11.0769	13.1214	13.2675	12.8487	5.23936e-06	0.000755973	0.578133	0.999906	0.851242	5.1223e-06	0.0025191	4.44321	3.2405e-05	0.0021917	3.78225	0.59491	0.999971	0.72621	0.999906	1.10662	0.318027	0.999888	0.748018	0.514253	0.999826	0.827769
chr14_JGVv66_18_t01	VIT_14s0066g00200	JGVv66.18	Pulp	Pentatricopeptide (PPR) repeat-containing protein	Diverse functions.Gene family with diverse functions.Pentatricopeptide domain family	12.1553	11.9374	11.4823	11.6917	11.8666	11.8431	0.000364297	0.0162181	0.173118	0.999906	0.859819	0.00592349	0.19402	0.729477	0.000100057	0.00485199	0.627218	0.488841	0.999971	0.272563	0.999906	1.12884	0.882329	0.999888	0.983892	0.341206	0.999826	1.11066
chr14_JGVv66_190_t01	VIT_14s0066g02060	JGVv66.190	Pulp	AAA-type ATPase	Diverse functions.Gene family with diverse functions.AAA-type ATPase domain family	8.54045	8.55368	5.68645	6.79467	7.13305	7.33454	2.58097e-06	0.000419758	0.981211	0.999906	1.00922	6.21691e-06	0.00282127	0.137049	6.72603e-06	0.000689491	0.138312	0.624135	0.999971	0.548014	0.999906	1.26434	0.720206	0.999888	1.14988	0.339364	0.999826	1.45385
chr14_JGVv66_199_t01	VIT_14s0066g02170	JGVv66.199	Pulp	Prolyl 4-hydroxylase	Metabolism.Primary metabolism.Amino acid metabolism.Arginine and proline metabolism	12.441	12.7087	13.2488	13.4945	13.3589	13.3628	9.74207e-06	0.00122367	0.0801811	0.999906	1.20388	0.000770461	0.0662926	1.45405	2.48873e-06	0.000330296	1.75051	0.59062	0.999971	0.369337	0.999906	0.910305	0.979051	0.999888	1.00274	0.383314	0.999826	0.912799
chr14_JGVv66_202_t01	VIT_14s0066g02200	JGVv66.202	Seed	Unknown protein	Unknown	12.6676	13.293	13.3586	12.7784	12.899	13.0026	0.000170789	0.0206237	0.000467743	0.226904	1.54273	0.693852	0.999868	1.0465	0.000137569	0.0133932	1.0744	0.406338	1	0.469838	0.999923	2.48945	0.534844	0.999908	1.03285	0.18245	0.999998	2.08638
chr14_JGVv66_215_t01	VIT_14s0066g02330	JGVv66.215	Pulp	Histone deacetylase complex, SIN3 component	Cellular process.Cell growth and death	13.3779	13.6943	13.8289	13.4062	13.5259	13.6685	0.00788155	0.128108	0.0296033	0.913006	1.24515	0.343647	0.78509	1.09785	0.00250638	0.0473285	1.367	0.186931	0.999971	0.399206	0.999906	1.08657	0.31653	0.999888	1.10385	0.0689213	0.999826	1.19941
chr14_JGVv66_215_t01	VIT_14s0066g02330	JGVv66.215	Skin	Histone deacetylase complex, SIN3 component	Cellular process.Cell growth and death	12.7839	12.5756	13.1996	12.8672	12.8148	13.0233	0.000228467	0.0162327	0.145877	0.919085	0.865565	6.03296e-05	0.0154312	1.54116	0.00500278	0.0950428	1.15545	0.314326	0.999936	0.711684	0.999964	0.963582	0.145556	0.999564	2.87932	0.273186	0.993626	2.08552
chr14_JGVv66_235_t01	VIT_14s0066g02530	JGVv66.235	Pulp	Fumarate reductase/succinate dehydrogenase flavoprotein	Metabolism.Primary metabolism.Generation of metabolite precursors and energy.Citric acid cycle	9.92412	9.43919	8.9556	7.71539	7.62268	8.14979	0.0059435	0.108589	0.0960277	0.999906	0.714532	0.0969214	0.5473	0.715196	0.00145259	0.0332277	0.51103	0.154603	0.999971	0.746618	0.999906	0.937762	0.0712114	0.999888	1.44104	0.134762	0.999826	1.35135
chr14_JGVv66_243_t01	VIT_14s0066g02610	JGVv66.243	Pulp	Unknown	Unknown	12.5066	11.8771	11.3695	11.571	11.0825	11.1816	0.0078233	0.127569	0.0755542	0.999906	0.646404	0.149304	0.626248	0.703379	0.00198725	0.0403706	0.454667	0.337112	0.999971	0.164875	0.999906	0.712766	0.775684	0.999888	1.07116	0.266422	0.999826	0.763483
chr14_JGVv66_243_t01	VIT_14s0066g02610	JGVv66.243	Skin	Unknown	Unknown	12.9779	12.514	11.2434	12.0603	12.2033	11.6448	2.69154e-05	0.00411572	0.186647	0.948732	0.724982	0.000643844	0.0540752	0.414505	9.10822e-06	0.00166892	0.678979	0.255548	0.999936	0.681354	0.999964	0.856337	0.113468	0.999564	1.28381	0.235965	0.99123	1.59916
chr14_JGVv66_31_t01	VIT_14s0066g00350	JGVv66.31	Pulp	Glycosyl transferase family 17 beta 1,4 N-acetylglucosaminyltransferase	Metabolism.Primary metabolism.Carbohydrate metabolism.Oligosaccharide metabolism.N-Glycan metabolism.N-Glycan biosynthesis	11.1322	11.4728	11.8693	10.4257	10.71	10.7023	0.00473716	0.0945353	0.115318	0.999906	1.26625	0.0680286	0.484938	1.31639	0.00115028	0.0284896	1.66688	0.320695	0.999971	0.18682	0.999906	1.21779	0.971222	0.999888	0.994683	0.198791	0.999826	1.21132
chr14_JGVv66_56_t01	VIT_14s0066g00640	JGVv66.56	Skin	Pescadillo	Unknown	13.0285	12.8715	12.4351	12.771	12.6671	12.6779	0.00101708	0.041837	0.310075	0.996699	0.896886	0.0065503	0.177197	0.739001	0.000343437	0.0193049	1.0075	0.757798	0.999936	0.500442	0.999964	0.933154	0.944116	0.999564	1.47611	0.545721	0.999264	1.9837
chr14_JGVv66_9_t01	VIT_14s0066g00100	JGVv66.9	Pulp	Unknown protein	Unknown	7.97004	9.31087	10.5711	8.62052	8.61635	8.09261	0.00734196	0.123361	0.0942879	0.999906	2.53297	0.11513	0.576785	2.3954	0.00182573	0.0382047	6.06747	0.742454	0.999971	0.995786	0.999906	0.997117	0.507648	0.999888	0.695562	0.504295	0.999826	0.693557
chr14_JGVv68_13_t01	VIT_14s0068g00140	JGVv68.13	Skin	No hit	No hit	10.1863	9.26734	6.74202	4.03519	4.94674	4.6502	1.06136e-05	0.00213303	0.165083	0.932343	0.528889	0.000345331	0.0414246	0.173701	3.63633e-06	0.000838621	0.814203	0.368887	0.999936	0.168446	0.999964	0.756046	0.650984	0.999564	1.09602	0.349963	0.999264	1.7573
chr14_JGVv68_130_t01	VIT_14s0068g01360	JGVv68.130	Pulp	GEM-like protein 5	Cellular process.Cell growth and death	12.8665	13.5937	13.6916	14.2427	14.2441	14.4335	0.00151024	0.044314	0.00305426	0.518357	1.65548	0.675182	0.919859	1.07019	0.000910517	0.0240342	1.77168	0.641955	0.999971	0.9949	0.999906	1.00103	0.41873	0.999888	1.14027	0.415103	0.999826	1.14144
chr14_JGVv68_130_t01	VIT_14s0068g01360	JGVv68.130	Skin	GEM-like protein 5	Cellular process.Cell growth and death	11.1821	11.2865	12.2816	15.0502	15.2918	15.2399	2.36472e-05	0.00382379	0.654909	0.999018	1.07505	9.59819e-05	0.0206611	1.99328	2.25116e-05	0.00289217	0.964658	0.552766	0.999936	0.303427	0.999964	1.05411	0.823978	0.999564	3.9248	0.418037	0.999264	1.94769
chr14_JGVv68_130_t01	VIT_14s0068g01360	JGVv68.130	Seed	GEM-like protein 5	Cellular process.Cell growth and death	13.5113	14.3583	15.0598	15.3831	15.3161	15.234	1.97402e-07	0.000113349	0.000687968	0.271759	1.79878	0.00414512	0.399408	1.62625	3.36577e-08	2.20231e-05	0.944674	0.813766	1	0.774348	0.999923	2.88191	0.725071	0.999908	2.34054	0.52394	0.999998	1.92472
chr14_JGVv68_134_t01	VIT_14s0068g01400	JGVv68.134	Pulp	UPF0497 family	Unknown	9.25928	9.4961	12.0599	14.9266	15.0182	14.8889	1.65683e-05	0.00174594	0.685762	0.999906	1.17839	6.55129e-05	0.0142472	5.91268	1.74898e-05	0.00136692	6.96746	0.974188	0.999971	0.875544	0.999906	1.06555	0.825009	0.999888	0.914256	0.948552	0.999826	0.974185
chr14_JGVv68_134_t01	VIT_14s0068g01400	JGVv68.134	Skin	UPF0497 family	Unknown	7.66393	9.47499	10.9331	13.7587	13.7538	13.496	6.40635e-06	0.00150439	0.00322904	0.31159	3.509	0.0158984	0.260001	2.74751	1.19286e-06	0.000442291	0.836354	0.875287	0.999936	0.99331	0.999964	9.17313	0.659644	0.999564	5.60808	0.653604	0.999264	1.78498
chr14_JGVv68_158_t01	VIT_14s0068g01650	JGVv68.158	Pulp	GYF domain-containing protein	Unclassified	12.0729	12.2661	12.8375	12.8991	12.9491	12.959	0.000261131	0.0128898	0.283201	0.999906	1.14325	0.00244507	0.127162	1.486	9.26467e-05	0.00458121	1.69886	0.936852	0.999971	0.779492	0.999906	1.03532	0.956146	0.999888	1.00684	0.737713	0.999826	1.0424
chr14_JGVv68_168_t01	VIT_14s0068g01760	JGVv68.168	Pulp	Alcohol dehydrogenase	Metabolism.Primary metabolism.Carbohydrate metabolism.Glycolysis Gluconeogenesis	13.9667	14.5622	15.1497	15.2367	15.1856	15.1821	1.2227e-08	5.4606e-06	0.000456885	0.229552	1.5109	0.00053169	0.0524899	1.50267	1.91628e-09	1.01729e-06	2.27039	0.927294	0.999971	0.746716	0.999906	0.965202	0.982198	0.999888	0.997558	0.729912	0.999826	0.962845
chr14_JGVv68_168_t01	VIT_14s0068g01760	JGVv68.168	Seed	Alcohol dehydrogenase	Metabolism.Primary metabolism.Carbohydrate metabolism.Glycolysis Gluconeogenesis	13.2055	13.6457	14.2917	15.3927	15.4021	15.2819	8.1926e-08	5.76268e-05	0.00756542	0.674224	1.35671	0.000169507	0.0681321	1.56484	1.52673e-08	1.19323e-05	0.920058	0.698749	1	0.952216	0.999923	1.6049	0.448608	0.999908	2.82199	0.484956	0.999998	1.89218
chr14_JGVv68_185_t01	VIT_14s0068g01950	JGVv68.185	Pulp	Ribosomal protein L27, chloroplast (RPL27) 50S	Metabolism.Primary metabolism.Protein metabolism and modification.Protein synthesis.Ribosome	12.4591	12.1084	11.9177	12.2155	12.2607	12.297	0.00475359	0.0946546	0.031499	0.933933	0.784226	0.233389	0.713551	0.876163	0.00132074	0.0311486	0.687109	0.875255	0.999971	0.776072	0.999906	1.03181	0.819321	0.999888	1.02546	0.608448	0.999826	1.05808
chr14_JGVv68_186_t01	VIT_14s0068g01960	JGVv68.186	Pulp	Acetolactate synthase III, chloroplast precursor	Metabolism.Primary metabolism.Amino acid metabolism.Valine, leucine, and isoleucine metabolism.Valine, leucine, and isoleucine biosynthesis	14.4448	14.3108	13.5464	13.1866	13.3965	13.3275	0.00060832	0.0236404	0.565167	0.999906	0.911348	0.00187459	0.111978	0.588687	0.000336461	0.0118185	0.536499	0.653995	0.999971	0.368614	0.999906	1.15662	0.766877	0.999888	0.953343	0.544941	0.999826	1.10265
chr14_JGVv68_187_t01	VIT_14s0068g01970	JGVv68.187	Skin	Unknown protein	Unknown	10.3702	9.8172	9.45273	11.6198	11.6198	11.7668	0.00149672	0.0527933	0.0245598	0.610438	0.68162	0.132073	0.580142	0.776756	0.000363467	0.0200091	1.10722	0.775909	0.999936	0.999863	0.999964	1.05058	0.539356	0.999564	1.14601	0.539244	0.999264	2.12463
chr14_JGVv68_189_t01	VIT_14s0068g01990	JGVv68.189	Pulp	Unknown protein	Unknown	7.51424	6.27516	5.46461	6.07679	5.16347	5.88246	0.000643174	0.0246209	0.0159532	0.798682	0.423641	0.108212	0.56708	0.570168	0.000151026	0.00666029	0.241546	0.162464	0.999971	0.0713932	0.999906	0.530961	0.152924	0.999888	1.64604	0.696161	0.999826	0.873981
chr14_JGVv68_197_t01	VIT_14s0068g02070	JGVv68.197	Skin	Peptidase M48	Metabolism.Primary metabolism.Protein metabolism and modification.Proteolysis.Peptidase-mediated proteolysis	11.6737	11.4304	11.1545	12.731	12.9699	12.9818	0.00319939	0.0805171	0.0969161	0.85828	0.844858	0.0608122	0.43998	0.825929	0.000754517	0.0316298	1.00833	0.154829	0.999936	0.102896	0.999964	0.990739	0.933885	0.999564	1.30672	0.0872538	0.861461	1.96796
chr14_JGVv68_202_t01	VIT_14s0068g02120	JGVv68.202	Seed	CYP94B3	Metabolism.Cellular metabolism.Oxidation reduction.Cytochrome P450 oxidoreductase	7.30103	8.14886	8.41724	10.4262	10.4989	10.6809	0.00225162	0.124312	0.0091484	0.688234	1.7998	0.392802	0.999868	1.20445	0.00082655	0.0492708	1.13445	0.702553	1	0.816339	0.999923	2.1608	0.561378	0.999908	1.15235	0.417259	0.999998	2.12164
chr14_JGVv68_203_t01	VIT_14s0068g02130	JGVv68.203	Skin	fidgetin-like 1	Transport overview.Primary Active Transporters.P-P-bond hydrolysis-driven transporters.Endoplasmic Reticular Retrotranslocon	10.7082	10.9626	11.4615	11.1361	11.363	11.4434	0.000711527	0.0338009	0.176024	0.940021	1.19286	0.00988785	0.209178	1.41308	0.000190652	0.0133438	1.05733	0.237716	0.999936	0.226471	0.999964	1.19155	0.665919	0.999564	2.30361	0.103741	0.889897	2.06191
chr14_JGVv68_205_t01	VIT_14s0068g02150	JGVv68.205	Pulp	Kelch repeat-containing F-box family protein	Unknown	12.2351	13.1508	13.3262	13.7138	13.9682	13.9347	0.000599123	0.0234124	0.00202143	0.445715	1.88639	0.532642	0.872606	1.12935	0.000313636	0.011128	2.13039	0.615405	0.999971	0.366809	0.999906	1.19286	0.904869	0.999888	0.97702	0.432808	0.999826	1.16545
chr14_JGVv68_22_t01	VIT_14s0068g00250	JGVv68.22	Pulp	Exocyst subunit EXO70 E1	Transport overview.Macromolecule transport.Protein transport.Tethering factors	12.1092	11.9552	11.643	11.623	11.7483	11.6425	0.00638832	0.113026	0.280413	0.999906	0.898736	0.0320145	0.375803	0.805464	0.00187929	0.0389651	0.723899	0.635624	0.999971	0.378823	0.999906	1.09074	0.456568	0.999888	0.929244	0.890962	0.999826	1.01356
chr14_JGVv68_24_t01	VIT_14s0068g00270	JGVv68.24	Pulp	Hydroxyproline-rich glycoprotein	Cellular process.Cellular component organization and biogenesis.Cell wall organization and biogenesis	7.57414	6.1492	4.41256	5.64532	5.28252	5.11346	0.00188159	0.0511996	0.0934676	0.999906	0.372436	0.0424626	0.412029	0.300067	0.000434309	0.0140943	0.111756	0.808352	0.999971	0.664611	0.999906	0.777658	0.839751	0.999888	0.889418	0.525547	0.999826	0.691663
chr14_JGVv68_32_t01	VIT_14s0068g00360	JGVv68.32	Skin	LNG1 (LONGIFOLIA1)	Cellular process.Cell growth and death.Cell growth	11.594	10.8278	10.6645	8.48178	8.64161	8.97772	0.00154482	0.0534786	0.00449913	0.350457	0.587972	0.526607	0.875544	0.892957	0.000727842	0.0310752	1.26235	0.153362	0.999936	0.535497	0.999964	1.17896	0.195835	0.999564	1.01214	0.0590422	0.792304	2.34775
chr14_JGVv68_44_t01	VIT_14s0068g00480	JGVv68.44	Pulp	UDP-glucosyl transferase	Metabolism.Secondary metabolism.Phenylpropanoid metabolism.Flavonoid metabolism.Flavonoid biosynthesis	11.3975	11.2234	10.3917	9.29904	9.41644	9.22637	0.000808671	0.0287011	0.510332	0.999906	0.886343	0.00275851	0.13428	0.561866	0.00039501	0.0131527	0.498006	0.766557	0.999971	0.656605	0.999906	1.08478	0.472449	0.999888	0.876566	0.78301	0.999826	0.950878
chr14_JGVv68_44_t01	VIT_14s0068g00480	JGVv68.44	Seed	UDP-glucosyl transferase	Metabolism.Secondary metabolism.Phenylpropanoid metabolism.Flavonoid metabolism.Flavonoid biosynthesis	11.2922	10.3338	10.1398	10.5404	10.5512	10.4653	0.000126803	0.0169892	0.000681647	0.271759	0.514651	0.463266	0.999868	0.874147	6.87967e-05	0.00823687	0.942178	0.938399	1	0.967185	0.999923	1.18336	0.744727	0.999908	0.916546	0.776007	0.999998	1.91049
chr14_JGVv68_45_t01	VIT_14s0068g00490	JGVv68.45	Pulp	UDP-glucuronosyl/UDP-glucosyltransferase	Metabolism.Primary metabolism.Carbohydrate metabolism.Monosaccharide metabolism.Pentose glucuronate interconversion	9.02021	8.42617	7.21756	7.66484	7.13892	6.52482	0.00172067	0.0478388	0.22081	0.999906	0.662483	0.0151656	0.285418	0.432685	0.000482975	0.0151925	0.286646	0.0687692	0.999971	0.277496	0.999906	0.694515	0.205878	0.999888	0.653336	0.0215168	0.999826	0.453752
chr14_JGVv68_46_t01	VIT_14s0068g00500	JGVv68.46	Pulp	Indole-3-acetate beta-glucosyltransferase	Signaling.Hormone Signaling.Auxin Signaling.Auxin metabolism.Auxin inactivation by conjugation	12.7555	12.2503	11.4552	9.24394	9.68598	9.47464	5.72115e-05	0.00444538	0.0626439	0.999711	0.704577	0.00434853	0.168527	0.576276	1.25995e-05	0.00107751	0.406031	0.257933	0.999971	0.101736	0.999906	1.35853	0.428529	0.999888	0.863731	0.387807	0.999826	1.1734
chr14_JGVv68_62_t01	VIT_14s0068g00670	JGVv68.62	Pulp	Heavy-metal-associated domain-containing protein	Unclear	4.95443	6.34944	7.64568	10.1877	10.3278	10.1125	6.31119e-05	0.00471676	0.0142132	0.786588	2.62991	0.0221065	0.328221	2.45587	1.22458e-05	0.0010668	6.45873	0.923284	0.999971	0.798838	0.999906	1.10199	0.69549	0.999888	0.861373	0.891191	0.999826	0.94922
chr14_JGVv68_63_t01	VIT_14s0068g00680	JGVv68.63	Pulp	Glyceraldehyde-3-phosphate dehydrogenase A, chloroplast precursor	Metabolism.Primary metabolism.Carbohydrate metabolism.Glycolysis Gluconeogenesis	12.2296	11.6024	10.2409	8.30484	8.29907	8.12916	5.224e-08	1.8146e-05	0.0342001	0.947099	0.647425	2.21868e-05	0.00709372	0.389181	1.42121e-08	4.99839e-06	0.251965	0.786199	0.999971	0.98405	0.999906	0.996008	0.556858	0.999888	0.888901	0.543595	0.999826	0.885353
chr14_JGVv68_63_t01	VIT_14s0068g00680	JGVv68.63	Seed	Glyceraldehyde-3-phosphate dehydrogenase A, chloroplast precursor	Metabolism.Primary metabolism.Carbohydrate metabolism.Glycolysis Gluconeogenesis	10.5409	9.60421	8.45812	9.34196	9.32897	9.66681	2.83701e-08	2.49444e-05	0.00212625	0.406967	0.522441	0.000242814	0.0910909	0.451846	4.69892e-09	4.40696e-06	1.26386	0.418028	1	0.964096	0.999923	1.08333	0.245432	0.999908	1.2841	0.263784	0.999998	2.40137
chr14_JGVv68_69_t01	VIT_14s0068g00740	JGVv68.69	Pulp	Avr9/Cf-9 rapidly elicited protein 146	Response to stimulus.Stress response.Biotic stress response	9.86953	10.9901	12.6861	14.7967	14.704	14.9426	3.96445e-05	0.00343212	0.0512457	0.983231	2.17429	0.00404415	0.161628	3.24014	8.46267e-06	0.000815431	7.04499	0.911797	0.999971	0.86899	0.999906	0.937718	0.671679	0.999888	1.17985	0.79547	0.999826	1.10637
chr14_JGVv68_7_t01	VIT_14s0068g00080	JGVv68.7	Skin	Non-symbiotic hemoglobin class 1	Metabolism.Primary metabolism.Cofactor metabolism.Tetrapyrrole metabolism	8.43047	7.27813	6.28228	7.39213	7.97484	7.78742	0.00165952	0.0556542	0.0447887	0.721189	0.449895	0.0811498	0.491445	0.501438	0.00037708	0.0205213	0.878175	0.570465	0.999936	0.301991	0.999964	0.828576	0.738528	0.999564	1.00695	0.482376	0.999264	1.81209
chr14_JGVv68_83_t01	VIT_14s0068g00880	JGVv68.83	Pulp	Ribosomal protein S27	Metabolism.Primary metabolism.Protein metabolism and modification.Protein synthesis.Ribosome	12.9494	12.466	12.2625	12.8972	12.6643	12.9002	0.00756613	0.125069	0.0284505	0.906629	0.715262	0.345697	0.78542	0.868487	0.00241642	0.0463136	0.621196	0.453649	0.999971	0.280918	0.999906	0.850879	0.274874	0.999888	1.17769	0.98889	0.999826	1.00207
chr14_JGVv68_85_t01	VIT_14s0068g00900	JGVv68.85	Skin	No hit	No hit	5.74986	6.84773	4.31013	4.89488	5.13232	5.2411	0.000316498	0.0197022	0.0636754	0.779336	2.14038	6.81996e-05	0.0168321	0.172229	0.0164234	0.179941	1.07832	0.829102	0.999936	0.682772	0.999964	2.56871	0.85136	0.999564	1.11373	0.551651	0.999264	1.86397
chr14_JGVv68_85_t01	VIT_14s0068g00900	JGVv68.85	Seed	No hit	No hit	8.10694	7.49831	5.70631	5.13375	5.59885	5.31573	0.000410703	0.0376402	0.29737	0.999915	0.655819	0.00331799	0.360724	0.288771	0.000144708	0.0138486	0.821811	0.720805	1	0.424639	0.999923	0.787801	0.626175	0.999908	0.951349	0.754007	0.999998	1.75074
chr14_JGVv68_93_t01	VIT_14s0068g00980	JGVv68.93	Skin	Unknown protein	Unknown	8.0576	7.31375	8.80068	7.85255	8.43748	8.67063	0.000105965	0.00954208	0.0215703	0.591132	0.597145	2.08945e-05	0.00877445	2.80293	0.0216965	0.207708	1.1754	0.0342876	0.860323	0.0676384	0.999964	1.00418	0.459179	0.999564	6.93624	0.0120038	0.522008	1.95571
chr14_JGVv81_11_t01	VIT_14s0081g00700	JGVv81.11	Pulp	Peptidyl-prolyl cis-trans isomerase A (cyclophilin A)	Metabolism.Primary metabolism.Protein metabolism and modification.Protein folding.Peptidyl prolyl isomerase-mediated protein folding	13.2205	12.7919	12.292	13.0726	13.0207	12.9258	0.000276168	0.0133413	0.0458801	0.983231	0.742956	0.0208911	0.321373	0.707177	5.74836e-05	0.0033279	0.525401	0.776399	0.999971	0.804394	0.999906	0.964607	0.651741	0.999888	0.936391	0.485379	0.999826	0.903249
chr14_JGVv81_11_t01	VIT_14s0081g00700	JGVv81.11	Skin	Peptidyl-prolyl cis-trans isomerase A (cyclophilin A)	Metabolism.Primary metabolism.Protein metabolism and modification.Protein folding.Peptidyl prolyl isomerase-mediated protein folding	13.3179	13.4259	12.5084	13.2195	13.2255	13.0267	9.22278e-05	0.00871161	0.607143	0.999018	1.07777	6.81189e-05	0.0168321	0.529442	0.000345036	0.0193049	0.871294	0.560047	0.999936	0.977321	0.999964	1.0561	0.345953	0.999564	1.42663	0.360477	0.999264	1.80499
chr14_JGVv81_3_t01	VIT_14s0081g00800	JGVv81.3	Pulp	R protein PRF disease resistance protein	Response to stimulus.Stress response.Biotic stress response.Plant-pathogen interaction.R proteins from Plant-pathogen interaction	6.39472	7.83087	8.51271	6.92153	7.20301	6.96847	0.00520809	0.0995482	0.0269502	0.903051	2.70597	0.283154	0.746305	1.60419	0.00154679	0.0345191	4.34088	0.891204	0.999971	0.655965	0.999906	1.21544	0.710387	0.999888	0.849954	0.94072	0.999826	1.03307
chr14_JGVv81_55_t01	VIT_14s0081g00200	JGVv81.55	Seed	AN3 (ANGUSITFOLIA3)	Regulation overview.Regulation of gene expression.Regulation of transcription.Transcription factor.GIF family transcription factor	12.195	11.961	11.0624	10.6799	11.1731	10.6763	5.55675e-05	0.0096509	0.336546	0.999915	0.850302	0.000539866	0.139355	0.536403	2.53224e-05	0.00398029	0.708658	0.0705135	1	0.0465011	0.999923	0.901492	0.0449871	0.999908	1.31681	0.988076	0.999998	1.62978
chr14_JGVv81_67_t01	VIT_14s0081g00030	JGVv81.67	Seed	Pathogenesis-related protein-4 (Chitinase )	Metabolism.Primary metabolism.Carbohydrate metabolism.Monosaccharide metabolism.Amino sugar metabolism	10.1354	10.9115	12.45	12.4485	12.7291	12.4094	1.02606e-07	6.87365e-05	0.0283539	0.922287	1.71241	4.99496e-05	0.0319405	2.90488	2.51816e-08	1.77127e-05	0.801256	0.598793	1	0.416878	0.999923	1.72922	0.355523	0.999908	7.32555	0.909612	0.999998	1.7426
chr14_JGVv81_68_t01	VIT_14s0081g00020	JGVv81.68	Seed	Pathogenesis-related protein-4 (Chitinase )	Metabolism.Primary metabolism.Carbohydrate metabolism.Monosaccharide metabolism.Amino sugar metabolism	7.70839	7.90691	9.45616	8.84057	9.20674	8.80511	0.000136304	0.0180899	0.629605	0.999915	1.14752	0.00045274	0.12867	2.92665	0.000100257	0.010758	0.757	0.557659	1	0.37522	0.999923	1.10773	0.331175	0.999908	6.95465	0.931248	0.999998	1.67742
chr14_JGVv81_69_t01	VIT_14s0081g00010	JGVv81.69	Seed	IAA16	Signaling.Hormone Signaling.Auxin Signaling.Auxin-mediated Signaling pathway	11.2606	10.8436	10.3001	8.56698	8.77867	8.64288	0.000857775	0.0633447	0.0843475	0.999915	0.748994	0.0261216	0.835486	0.686082	0.000192921	0.0174439	0.910169	0.664496	1	0.374872	0.999923	0.84036	0.56818	0.999908	0.901623	0.749418	0.999998	1.85668
chr14_JGVv83_100_t01	VIT_14s0083g01140	JGVv83.100	Pulp	B12D	Unclear	11.456	12.0848	13.6455	13.9775	13.5409	13.9113	0.00266766	0.0655182	0.309367	0.999906	1.5463	0.0142338	0.279044	2.94985	0.000847966	0.0229564	4.56135	0.745127	0.999971	0.478942	0.999906	0.73886	0.547814	0.999888	1.29268	0.914195	0.999826	0.955109
chr14_JGVv83_21_t01	VIT_14s0083g00240	JGVv83.21	Pulp	Stress protein	Unclassified	8.25988	8.55481	6.32902	4.73507	4.91036	4.10993	9.59653e-05	0.00619284	0.561696	0.999906	1.22683	6.47669e-05	0.0142366	0.213781	0.000403298	0.0133496	0.262272	0.25932	0.999971	0.72984	0.999906	1.12919	0.119656	0.999888	0.574176	0.221736	0.999826	0.648356
chr14_JGVv83_34_t01	VIT_14s0083g00400	JGVv83.34	Skin	Leaf senescence protein	Development.Senescence	14.2452	13.821	13.1052	11.5789	11.33	11.307	0.000269031	0.0180344	0.107542	0.874553	0.745276	0.0081175	0.193063	0.608855	6.43178e-05	0.00617626	0.984157	0.510716	0.999936	0.340263	0.999964	0.91429	0.929304	0.999564	1.33403	0.297935	0.998621	1.96971
chr14_JGVv83_5_t01	VIT_14s0083g00050	JGVv83.5	Skin	DDT domain-containing protein	Regulation overview.Regulation of gene expression.Regulation of transcription.Transcription factor.DDT family transcription factor	5.24351	7.32418	5.31702	3.97766	4.80645	4.21594	0.000926428	0.0399173	0.000871057	0.20765	4.23003	0.00126123	0.0755811	0.248762	0.900167	0.973254	0.66411	0.350751	0.999936	0.161854	0.999964	16.2501	0.316274	0.999564	1.12754	0.684492	0.999264	0.807121
chr14_JGVv83_59_t01	VIT_14s0083g00670	JGVv83.59	Pulp	No hit	No hit	7.10685	8.06858	9.3461	11.0009	10.3878	10.957	0.00690059	0.118956	0.159699	0.999906	1.94763	0.063998	0.475387	2.42422	0.00176005	0.0373766	4.72149	0.599684	0.999971	0.366852	0.999906	0.653791	0.401886	0.999888	1.48366	0.948203	0.999826	0.970006
chr14_JGVv83_80_t01	VIT_14s0083g00910	JGVv83.80	Seed	Auxin-independent growth promoter	Unknown	11.5991	11.3262	10.9788	9.04409	9.04632	8.77704	0.00188321	0.10925	0.101629	0.999915	0.827673	0.0388937	0.930538	0.785981	0.000438663	0.0322252	0.829732	0.177244	1	0.989171	0.999923	0.887462	0.106066	0.999908	0.904657	0.108902	0.999998	1.73809
chr14_JGVv83_82_t01	VIT_14s0083g00940	JGVv83.82	Pulp	Auxin-independent growth promoter	Unknown	11.1251	11.2506	12.8677	14.4948	14.3948	14.6096	1.05008e-06	0.000214095	0.691775	0.999906	1.09087	5.95547e-06	0.00274694	3.06747	1.56578e-06	0.000235587	3.34621	0.792647	0.999971	0.751947	0.999906	0.933028	0.49818	0.999888	1.16051	0.716897	0.999826	1.08279
chr14_JGVv83_90_t01	VIT_14s0083g01020	JGVv83.90	Pulp	Regulator of chromosome condensation (RCC1)	Transport overview.Nucleocytoplasmic transport.Nuclear pore complex	11.4045	11.3262	10.7518	9.46502	9.55461	9.53762	0.00385445	0.0826591	0.697989	0.999906	0.947171	0.00635829	0.200333	0.671561	0.00217483	0.0430317	0.636083	0.893709	0.999971	0.657162	0.999906	1.06407	0.932843	0.999888	0.988292	0.719	0.999826	1.05161
chr14_JGVv83_90_t01	VIT_14s0083g01020	JGVv83.90	Seed	Regulator of chromosome condensation (RCC1)	Transport overview.Nucleocytoplasmic transport.Nuclear pore complex	9.81493	10.2505	10.6144	9.562	9.62512	9.72522	0.00110563	0.0759426	0.0351992	0.948349	1.35248	0.0763132	0.999868	1.28688	0.000247052	0.0210638	1.07185	0.715654	1	0.754377	0.999923	1.3233	0.620018	0.999908	1.22011	0.419918	0.999998	2.07166
chr14_JGVv83_96_t01	VIT_14s0083g01100	JGVv83.96	Pulp	Alpha-1,4-glucan-protein synthase 1	Metabolism.Primary metabolism.Carbohydrate metabolism.Polysaccharide metabolism.Starch and sucrose metabolism	11.4535	10.8834	10.285	11.2449	10.8953	10.8256	0.00713491	0.121292	0.111531	0.999906	0.673575	0.0953412	0.54335	0.660502	0.00176934	0.0374866	0.444898	0.447351	0.999971	0.324734	0.999906	0.784783	0.843561	0.999888	0.952842	0.238703	0.999826	0.747774
chr14_JGVv83_96_t01	VIT_14s0083g01100	JGVv83.96	Skin	Alpha-1,4-glucan-protein synthase 1	Metabolism.Primary metabolism.Carbohydrate metabolism.Polysaccharide metabolism.Starch and sucrose metabolism	12.2681	11.995	10.745	10.0481	10.1921	10.0309	0.000162222	0.012821	0.440788	0.999018	0.82754	0.000899997	0.0631857	0.420437	8.21564e-05	0.00716016	0.894289	0.880986	0.999936	0.683852	0.999964	0.887933	0.648404	0.999564	1.28098	0.96098	0.999264	1.84949
chr14_PDVv30_119_t01	VIT_14s0030g00920	PDVv30.119	Pulp	Alcohol dehydrogenase	Metabolism.Primary metabolism.Carbohydrate metabolism.Glycolysis Gluconeogenesis	10.1738	9.7082	8.57089	9.41799	9.17367	9.31497	6.75135e-08	2.1834e-05	0.0541472	0.983231	0.724192	1.65792e-05	0.00583089	0.454606	2.12057e-08	7.01934e-06	0.329222	0.584631	0.999971	0.30482	0.999906	0.844214	0.551292	0.999888	1.1029	0.663672	0.999826	0.93108
chr14_PDVv30_88_t01	VIT_14s0030g01430	PDVv30.88	Skin	GCN5 N-acetyltransferase (GNAT)	Regulation overview.Regulation of gene expression.Regulation of transcription.Transcription factor.GNAT	4.71595	5.86082	8.06052	7.25192	7.09827	8.07101	2.63725e-06	0.000927519	0.0530319	0.751909	2.21126	0.000413879	0.0437779	4.59385	6.38209e-07	0.000294371	1.96257	0.203843	0.999936	0.790865	0.999964	2.74985	0.0982475	0.998026	23.4265	0.161962	0.950135	3.89675
chr15_GSVIVT00018192001_t01	VIT_15s0021g02400	GSVIVG00018192001	Skin	Unknown	Unknown	11.3447	11.8193	10.9274	11.5205	11.5093	11.3962	0.000228222	0.0162327	0.0206051	0.583244	1.38951	4.69178e-05	0.0136014	0.538895	0.0403912	0.286615	0.924586	0.78607	0.999936	0.955355	0.999964	1.74868	0.569953	0.999564	1.43923	0.532782	0.999264	1.55614
chr15_GSVIVT00027134001_t01	VIT_15s0046g00600	GSVIVG00027134001	Pulp	No hit	No hit	6.50149	6.4486	4.38016	4.54475	3.70578	4.4628	0.0015658	0.0450463	0.932906	0.999906	0.964006	0.00185503	0.111763	0.238417	0.00145439	0.0332419	0.229835	0.342858	0.999971	0.186062	0.999906	0.559041	0.231953	0.999888	1.69	0.896205	0.999826	0.944777
chr15_GSVIVT00027646001_t01	VIT_15s0048g00570	GSVIVG00027646001	Pulp	No hit	No hit	8.24404	8.95697	11.1663	10.7157	10.707	10.8882	1.08503e-09	8.48012e-07	0.0596118	0.986348	1.63913	3.42563e-07	0.000361133	4.62449	5.03054e-10	3.62921e-07	7.58014	0.857971	0.999971	0.981233	0.999906	0.993972	0.625453	0.999888	1.13388	0.642143	0.999826	1.12704
chr15_GSVIVT00027646001_t01	VIT_15s0048g00570	GSVIVG00027646001	Skin	No hit	No hit	7.36311	8.10046	8.71055	10.1089	10.2992	10.9385	0.00288362	0.0762533	0.0517174	0.748578	1.6671	0.105112	0.537569	1.52636	0.00068167	0.0295592	1.55749	0.0730644	0.999936	0.608258	0.999964	1.89018	0.0899792	0.980588	1.98452	0.0294955	0.672334	2.88373
chr15_GSVIVT00027646001_t01	VIT_15s0048g00570	GSVIVG00027646001	Seed	No hit	No hit	7.90795	8.28223	9.29048	14.0882	13.84	14.2899	0.00154451	0.0944703	0.315629	0.999915	1.29619	0.00896181	0.556616	2.01148	0.000512201	0.0354899	1.36592	0.479751	1	0.504449	0.999923	1.22797	0.228941	0.999908	2.74131	0.587141	0.999998	2.51477
chr15_GSVIVT00027703001_t01	VIT_15s0048g00090	GSVIVG00027703001	Skin	No hit	No hit	9.42761	8.70876	7.77193	7.88912	7.85566	7.426	0.00466562	0.100311	0.13838	0.91285	0.607578	0.0555133	0.424723	0.522381	0.00115402	0.041024	0.742439	0.559755	0.999936	0.944314	0.999964	0.80929	0.371944	0.999564	1.07004	0.336217	0.999264	1.6261
chr15_JGVv107_18_t01	VIT_15s0107g00270	JGVv107.18	Pulp	Mechanosensitive ion channel	Transport overview.Channels and pores.a-Type channels.Small Conductance Mechanosensitive Ion Channel	6.88234	6.37225	4.98589	5.4958	5.4448	4.85066	0.00348123	0.0775042	0.355617	0.999906	0.702176	0.0147784	0.282449	0.382529	0.00117149	0.0288373	0.268603	0.429432	0.999971	0.92606	0.999906	0.965268	0.282782	0.999888	0.662441	0.244049	0.999826	0.639433
chr15_JGVv107_42_t01	VIT_15s0107g00550	JGVv107.42	Pulp	Tetratricopeptide repeat domain male sterility MS5	Unknown	12.3443	11.6454	11.3778	11.3149	11.3897	11.6034	0.00333478	0.0756672	0.0151899	0.798679	0.616044	0.338631	0.781986	0.830681	0.00109608	0.0274615	0.511736	0.561088	0.999971	0.787952	0.999906	1.05326	0.444183	0.999888	1.15958	0.302768	0.999826	1.22135
chr15_JGVv107_7_t01	VIT_15s0107g00150	JGVv107.7	Pulp	Glutathione S-transferase 8 GSTU8	Metabolism.Primary metabolism.Coenzyme and prosthetic group metabolism.Peptide derived compounds biosynthesis.Glutathione metabolism	10.6253	10.3595	9.53992	10.5602	10.2982	10.2854	0.00631466	0.112279	0.432194	0.999906	0.83172	0.0185861	0.306335	0.566601	0.00229506	0.0447497	0.471253	0.65471	0.999971	0.438857	0.999906	0.833947	0.969776	0.999888	0.991182	0.417017	0.999826	0.826593
chr15_JGVv21_117_t01	VIT_15s0021g01500	JGVv21.117	Skin	RWD domain-containing protein	Unknown	9.84515	9.23976	10.317	11.0801	10.9672	11.2079	0.00186356	0.0593806	0.0381314	0.696932	0.65729	0.000434585	0.0448078	2.11007	0.102769	0.438974	1.18159	0.69857	0.999936	0.692062	0.999964	0.972897	0.399948	0.999564	4.18509	0.654007	0.999264	1.6732
chr15_JGVv21_127_t01	VIT_15s0021g01390	JGVv21.127	Pulp	Uclacyanin 3	Cellular process.Cellular homeostasis.Cell redox homeostasis	8.34244	7.5953	6.70757	8.48889	7.85107	8.59904	0.00752147	0.124999	0.138112	0.999906	0.59578	0.079603	0.508057	0.540467	0.00189285	0.0391383	0.321999	0.274215	0.999971	0.204028	0.999906	0.642681	0.137685	0.999888	1.67944	0.824835	0.999826	1.07934
chr15_JGVv21_176_t01	VIT_15s0021g00830	JGVv21.176	Pulp	Chaperonin 10, Chloroplast	Metabolism.Primary metabolism.Protein metabolism and modification.Protein folding.Chaperone-mediated protein folding	14.2034	13.7902	13.4073	14.1206	14.1086	14.0851	1.01756e-05	0.00125721	0.00662193	0.695639	0.750946	0.011392	0.254993	0.766891	1.85948e-06	0.000270555	0.575894	0.96955	0.999971	0.934298	0.999906	0.991702	0.872299	0.999888	0.983882	0.80791	0.999826	0.975718
chr15_JGVv21_176_t01	VIT_15s0021g00830	JGVv21.176	Skin	Chaperonin 10, Chloroplast	Metabolism.Primary metabolism.Protein metabolism and modification.Protein folding.Chaperone-mediated protein folding	14.2084	14.0369	13.432	14.2571	14.3133	13.9009	6.57661e-06	0.00150439	0.243384	0.976337	0.887955	0.00013925	0.0244752	0.657523	2.9402e-06	0.000745275	0.751407	0.0134565	0.618647	0.700529	0.999964	0.940577	0.00672987	0.518963	1.55084	0.0180246	0.592562	1.68256
chr15_JGVv21_182_t01	VIT_15s0021g00760	JGVv21.182	Pulp	Ribosomal protein L13a 60S	Metabolism.Primary metabolism.Protein metabolism and modification.Protein synthesis.Ribosome	13.3758	13.0776	12.882	13.814	13.6083	13.6116	0.00883619	0.136153	0.0579077	0.986348	0.813305	0.208128	0.691183	0.873209	0.00237591	0.0458495	0.710185	0.31553	0.999971	0.186079	0.999906	0.867137	0.98328	0.999888	1.00224	0.192944	0.999826	0.869079
chr15_JGVv21_197_t01	VIT_15s0021g00540	JGVv21.197	Skin	Invertase/pectin methylesterase inhibitor	Cellular process.Cellular component organization and biogenesis.Cell wall organization and biogenesis	7.69712	8.64883	9.41291	10.0523	10.2539	10.2141	0.00430447	0.095138	0.058034	0.766954	1.93417	0.125343	0.570466	1.69829	0.00104947	0.0388525	0.972825	0.909243	0.999936	0.682177	0.999964	2.24577	0.935591	0.999564	2.18529	0.742256	0.999264	1.91053
chr15_JGVv21_215_t01	VIT_15s0021g00310	JGVv21.215	Seed	Ent-kaurenoic acid oxidase	Metabolism.Secondary metabolism.Terpenoid metabolism.Diterpenoid metabolism.Diterpenoid biosynthesis	8.29033	6.06821	4.63116	6.38552	6.70105	7.34493	0.00192694	0.111556	0.0267822	0.90679	0.214326	0.145526	0.999868	0.369322	0.000477083	0.034069	1.56253	0.604953	1	0.74647	0.999923	0.618796	0.510219	0.999908	0.645932	0.32795	0.999998	2.88478
chr15_JGVv21_49_t01	VIT_15s0021g02270	JGVv21.49	Pulp	Unknown protein	Unknown	11.1096	10.127	9.95105	10.4386	10.294	10.3334	0.000506776	0.0206348	0.00166883	0.40639	0.506077	0.551838	0.880478	0.88519	0.000279257	0.0102843	0.447974	0.878642	0.999971	0.624658	0.999906	0.904645	0.893805	0.999888	1.02768	0.721716	0.999826	0.929689
chr15_JGVv21_49_t01	VIT_15s0021g02270	JGVv21.49	Skin	Unknown protein	Unknown	11.7572	11.2215	10.1573	11.5234	11.5057	11.3368	8.39804e-06	0.0017766	0.0746845	0.814151	0.689838	0.000739388	0.0569988	0.478228	2.11419e-06	0.000606988	0.889524	0.782742	0.999936	0.952375	0.999964	0.917441	0.567818	0.999564	1.33907	0.528286	0.999264	1.85179
chr15_JGVv24_138_t01	VIT_15s0024g00040	JGVv24.138	Pulp	LHCA3 (Photosystem I light harvesting complex gene 3)	Metabolism.Primary metabolism.Generation of metabolite precursors and energy.Photosynthesis.Antenna proteins	14.1077	13.352	12.2654	8.96501	9.11445	9.08315	4.83288e-08	1.74331e-05	0.00578808	0.674772	0.592251	0.000139879	0.0247524	0.470875	8.81488e-09	3.54308e-06	0.278876	0.833396	0.999971	0.569172	0.999906	1.10914	0.904917	0.999888	0.978536	0.652464	0.999826	1.08534
chr15_JGVv24_138_t01	VIT_15s0024g00040	JGVv24.138	Seed	LHCA3 (Photosystem I light harvesting complex gene 3)	Metabolism.Primary metabolism.Generation of metabolite precursors and energy.Photosynthesis.Antenna proteins	12.2661	11.7367	10.2516	9.23745	9.61528	9.6008	2.4282e-09	3.41599e-06	0.0481978	0.994766	0.692824	9.18982e-07	0.00258565	0.357223	9.56637e-10	1.3458e-06	0.99001	0.269675	1	0.154091	0.999923	0.81116	0.955918	0.999908	1.27866	0.170135	0.999998	1.9862
chr15_JGVv24_22_t01	VIT_15s0024g01650	JGVv24.22	Pulp	Glutathione S-transferase 8 GSTU8	Metabolism.Primary metabolism.Coenzyme and prosthetic group metabolism.Peptide derived compounds biosynthesis.Glutathione metabolism	13.8896	13.4926	12.9715	12.8472	12.7371	12.7362	0.000124477	0.00751563	0.0483371	0.983231	0.759468	0.01068	0.249164	0.696813	2.5882e-05	0.00184826	0.529207	0.808709	0.999971	0.575993	0.999906	0.926501	0.996423	0.999888	0.999389	0.572954	0.999826	0.925935
chr15_JGVv24_22_t01	VIT_15s0024g01650	JGVv24.22	Skin	Glutathione S-transferase 8 GSTU8	Metabolism.Primary metabolism.Coenzyme and prosthetic group metabolism.Peptide derived compounds biosynthesis.Glutathione metabolism	13.7096	13.6863	13.0479	12.835	12.746	12.5769	0.00171757	0.0563767	0.905888	0.999018	0.984018	0.00211264	0.0997092	0.64242	0.00150324	0.0472922	0.889384	0.413941	0.999936	0.651099	0.999964	0.989657	0.391613	0.999564	1.45671	0.193463	0.974109	1.79265
chr15_JGVv24_24_t01	VIT_15s0024g01630	JGVv24.24	Pulp	Glutathione S-transferase 8 GSTU8	Metabolism.Primary metabolism.Coenzyme and prosthetic group metabolism.Peptide derived compounds biosynthesis.Glutathione metabolism	13.7799	13.4545	12.8828	12.984	12.6362	12.9555	0.000114461	0.00715663	0.0967517	0.999906	0.798128	0.00464176	0.173886	0.672803	2.73967e-05	0.00191749	0.536983	0.143433	0.999971	0.0763969	0.999906	0.785754	0.102826	0.999888	1.24777	0.882492	0.999826	0.980439
chr15_JGVv24_24_t01	VIT_15s0024g01630	JGVv24.24	Skin	Glutathione S-transferase 8 GSTU8	Metabolism.Primary metabolism.Coenzyme and prosthetic group metabolism.Peptide derived compounds biosynthesis.Glutathione metabolism	13.4643	13.2802	12.8025	12.6694	12.6187	12.2323	0.0037681	0.0887934	0.342079	0.999018	0.880188	0.0165363	0.264356	0.718128	0.00123673	0.0424749	0.765074	0.054509	0.971844	0.792478	0.999964	0.920934	0.0499926	0.868803	1.36962	0.0274956	0.657526	1.65015
chr15_JGVv24_49_t01	VIT_15s0024g01240	JGVv24.49	Skin	Small nuclear ribonucleoprotein D3	Metabolism.Primary metabolism.Nucleobase, nucleoside, nucleotide, nucleic acid metabolism.Nucleic acid metabolism.RNA metabolism.RNA processing.mRNA processing.mRNA splicing	12.0466	11.9626	11.5413	12.1209	12.0245	11.8793	0.00256426	0.0711652	0.56872	0.999018	0.943427	0.00612165	0.171895	0.746759	0.00123144	0.0423566	0.904225	0.261713	0.999936	0.51358	0.999964	0.962201	0.326251	0.999564	1.48954	0.105767	0.892424	1.81739
chr15_JGVv24_84_t01	VIT_15s0024g00770	JGVv24.84	Skin	No hit	No hit	9.73926	8.72143	8.23016	7.75882	7.33397	7.84167	0.00188333	0.0595529	0.0154675	0.520474	0.493859	0.230536	0.693556	0.711399	0.000535428	0.0252342	1.42178	0.410462	0.999936	0.298808	0.999964	0.981721	0.215568	0.999564	1.01244	0.838475	0.999264	2.63271
chr15_JGVv24_9_t01	VIT_15s0024g01830	JGVv24.9	Seed	CYP706A12	Metabolism.Cellular metabolism.Oxidation reduction.Cytochrome P450 oxidoreductase	5.14435	7.3142	8.45219	6.65536	5.73257	6.57932	0.000651768	0.0528477	0.00996748	0.71864	4.49976	0.164842	0.999868	2.20074	0.000171386	0.0158283	1.79846	0.452068	1	0.25825	0.999923	13.7477	0.299004	0.999908	2.29879	0.925241	0.999998	3.44052
chr15_JGVv45_24_t01	VIT_15s0045g00310	JGVv45.24	Pulp	Cyclin dependent kinase A CDKA1	Cellular process.Cell growth and death	14.6037	14.438	13.9841	13.2529	13.3635	13.2046	0.000111429	0.00702955	0.226539	0.999906	0.891454	0.00162588	0.102111	0.730102	3.73244e-05	0.00240862	0.650852	0.489372	0.999971	0.417574	0.999906	1.07968	0.246099	0.999888	0.895718	0.722664	0.999826	0.967091
chr15_JGVv45_24_t01	VIT_15s0045g00310	JGVv45.24	Skin	Cyclin dependent kinase A CDKA1	Cellular process.Cell growth and death	14.3645	14.2423	13.8364	13.1596	13.0526	12.6525	0.000829654	0.0371115	0.371034	0.999018	0.918815	0.00438801	0.145193	0.754761	0.000317104	0.0181405	0.757799	0.00123698	0.29003	0.433094	0.999964	0.945925	0.00492891	0.454688	1.5258	0.000509059	0.209207	1.66978
chr15_JGVv45_38_t01	VIT_15s0045g00500	JGVv45.38	Pulp	DNA mismatch repair protein Mlh1	Metabolism.Primary metabolism.Nucleobase, nucleoside, nucleotide, nucleic acid metabolism.Nucleic acid metabolism.DNA metabolism.DNA recombination and repair.repair.Mismatch repair	9.23347	9.51493	7.88459	7.47867	8.02945	7.99738	0.00138493	0.0417198	0.5304	0.999906	1.21542	0.000663588	0.060185	0.323014	0.00406924	0.0650308	0.392596	0.388873	0.999971	0.222434	0.999906	1.46488	0.942895	0.999888	0.978021	0.250082	0.999826	1.43268
chr15_JGVv45_8_t01	VIT_15s0045g00110	JGVv45.8	Skin	Ribosomal protein L4e RPL4D	Metabolism.Primary metabolism.Protein metabolism and modification.Protein synthesis.Ribosome	14.9134	14.5839	14.3982	14.0319	13.9388	14.0744	0.00241492	0.0687431	0.0232669	0.601494	0.795783	0.192229	0.656538	0.879251	0.000640511	0.0282911	1.09857	0.616145	0.999936	0.510155	0.999964	1.14416	0.338597	0.999564	1.16693	0.762972	0.999264	2.09984
chr15_JGVv45_95_t01	VIT_15s0045g01340	JGVv45.95	Pulp	Ribosomal protein L18 50S	Metabolism.Primary metabolism.Protein metabolism and modification.Protein synthesis.Ribosome	9.49008	8.52003	8.24027	9.69204	9.86995	10.0107	0.00672525	0.116791	0.0171166	0.818357	0.510488	0.478639	0.849437	0.823729	0.0026008	0.0483649	0.420504	0.718688	0.999971	0.651743	0.999906	1.13125	0.720871	0.999888	1.1025	0.420002	0.999826	1.2472
chr15_JGVv45_95_t01	VIT_15s0045g01340	JGVv45.95	Skin	Ribosomal protein L18 50S	Metabolism.Primary metabolism.Protein metabolism and modification.Protein synthesis.Ribosome	9.60334	8.88617	8.28258	9.06677	9.41569	8.98551	0.00625582	0.1176	0.0737254	0.810406	0.608287	0.130281	0.576717	0.658115	0.00155319	0.0480753	0.742169	0.511076	0.999936	0.37765	0.999964	0.869273	0.27782	0.999564	1.05804	0.836518	0.999264	1.61787
chr15_JGVv46_107_t01	VIT_15s0046g02500	JGVv46.107	Pulp	Unknown protein	Unknown	9.68376	10.2835	10.7605	10.3426	10.4488	10.6344	0.00318814	0.0734655	0.0501369	0.983231	1.51543	0.116284	0.577751	1.39191	0.000763903	0.0212018	2.10934	0.61495	0.999971	0.723172	0.999906	1.07636	0.536445	0.999888	1.13725	0.332641	0.999826	1.22409
chr15_JGVv46_117_t01	VIT_15s0046g02400	JGVv46.117	Pulp	Glycerol-3-phosphate acyltransferase 8	Metabolism.Primary metabolism.Lipid metabolism.Glycerolipid metabolism.Glycerophospholipid metabolism.Glycerophospholipid biosynthesis	11.5983	12.4134	13.9844	14.5337	14.4785	14.5133	1.55794e-10	1.56551e-07	0.00468029	0.627439	1.75939	7.94842e-07	0.000588518	2.97125	3.66854e-11	3.82289e-08	5.22758	0.979408	0.999971	0.841044	0.999906	0.962466	0.899256	0.999888	1.02444	0.941019	0.999826	0.985988
chr15_JGVv46_119_t01	VIT_15s0046g02380	JGVv46.119	Skin	CYP86A8	Metabolism.Cellular metabolism.Oxidation reduction.Cytochrome P450 oxidoreductase	10.2703	10.9186	11.4795	9.94339	9.95838	9.8609	0.000119614	0.010292	0.0150385	0.519171	1.56724	0.0338888	0.353187	1.47523	2.40186e-05	0.00304408	0.934664	0.91962	0.999936	0.953603	0.999964	2.06776	0.705407	0.999564	2.17654	0.748991	0.999264	1.90742
chr15_JGVv46_15_t01	VIT_15s0046g03610	JGVv46.15	Seed	No hit	No hit	9.04769	7.15811	4.92333	7.19184	6.84395	6.24693	0.00120538	0.0804118	0.0764957	0.999915	0.269886	0.0374704	0.921563	0.212453	0.000270003	0.0224757	0.661121	0.659067	1	0.739997	0.999923	0.602892	0.569491	0.999908	0.611698	0.369308	0.999998	1.55687
[truncated: 2,226 more rows]

## Sheet: B) RV, Variance test, Trends
Worksheet 1B: The level of variance at V and PostV and the range of reduction in variance from V to PostV
						Variances			Test of variances			Expression trend from Veraison-red to mature stage
[truncated: 3,200 more rows]

## Sheet: C) DGE list-PostV
Worksheet 1C: Differentially Expressed Genes at 5 weeks post-veraison (PostV) (Log2 transformed values after normalization)
[truncated: 14 more rows]

[truncated: 2 more sheets: D) Replicate variation, E) GO enrichment]
